# Supplementary material for: High-level expression of sugar inducible gene2 (HSI2) is a negative regulator of drought stress tolerance in Arabidopsis
Source: BMC Plant Biol. 2013 Oct 29;13:170. doi: 10.1186/1471-2229-13-170 (PMC3893512; doi:10.1186/1471-2229-13-170)
Supplement: Additional file 1 — Heat maps of metabolic responses in Col-0 and hsi2-2 to drought stress. [file 1471-2229-13-170-S1.xlsx]

## Sheet: Sign by Stress
PATHWAY	BIOCHEMICAL NAME	Col-0 (drought/ control)	Col-0 (rehyd/ control)	hsi2-2 (drought/ control)	hsi2-2 (rehyd/ control)
							#.##	Green: indicates significant difference (p≤0.05) between the groups shown, with a metabolite ratio of < 1
Amino acid	4-guanidinobutanoate	0.51	1.17	0.93	1.68		#.##	Red: indicates significant difference (p≤0.05) between the groups shown, with a metabolite ratio of > 1
	beta-hydroxypyruvate	3.92	1.88	3.21	1.7		#.##	Bold blue text: narrowly missed statistical cutoff for significance; 0.05<p<0.10
	glycine	40.53	59.75	14.39	17.37		#.##	Non-colored text and cell: mean values are not significantly different for that comparison
	serine	1.59	1.37	1.69	1.26
	4-hydroxycinnamate	2.4	1.96	2.91	1.34
	phenylalanine	2.56	1.48	2.17	1.2
	tryptophan	5.14	1.57	3.56	1.38
	tyrosine	3.62	1.85	3.15	1.38
	2-aminoadipate	5.05	1.42	4.08	1.74
	alanine	1.63	1.47	1.44	1.33
	asparagine	3.88	3.35	5.17	2.46
	aspartate	1.05	1.33	0.85	1.45
	beta-alanine	1.82	0.75	1.29	0.81
	homoserine	0.22	1.12	0.19	1.06
	lysine	6.65	2.8	4.69	1.89
	methionine	2.38	1.61	2.04	1.23
	methionine sulfoxide	5.58	3.58	4.28	1.47
	N6-acetyllysine	15.69	2.68	5.84	1.94
	N-acetylmethionine	3.23	2.26	2.74	1.71
	pipecolate	0.5	0.58	0.61	1.02
	S-adenosylhomocysteine (SAH)	1.44	1.13	1.26	0.79
	threonine	2.74	2.36	2.59	1.81
	2-aminobutyrate	6.94	1.56	3.03	1.24
	2-pyrrolidinone	11.69	8.68	8.37	4.06
	4-hydroxybutyrate (GHB)	8.05	4.27	8.09	3.36
	arginine	2.67	1.57	2.67	1.24
	citrulline	0.27	1.14	0.22	1.09
	gamma-aminobutyrate (GABA)	3.99	2.89	2.86	1.82
	glutamate	0.29	0.45	0.41	0.69
	glutamine	1.2	1.89	1.4	1.91
	histidine	11.79	2.98	7.97	2.35
	N-acetylornithine	1	3.16	0.4	4.7
	N-acetylproline	3.64	2.84	3.83	3.1
	N-acetylputrescine	1.12	1.6	0.8	2.49
	proline	14.44	10.73	8.05	5.91
	trans-4-hydroxyproline	5.19	7.28	4.95	6.87
	isoleucine	4.89	1.91	3.76	1.45
	3-methyl-2-oxovalerate	3.5	1.13	2.04	0.9
	4-methyl-2-oxopentanoate	2.57	1.02	2.06	1.27
	leucine	3.66	1.93	3.12	1.37
	N-acetylisoleucine	2.68	0.9	2.04	0.69
	N-acetylleucine	2.68	1.09	2.4	0.59
	valine	3.8	1.6	3	1.33
	5-methylthioadenosine (MTA)	0.12	0.19	0.18	0.77
	agmatine	0.12	0.08	0.22	0.27
	spermidine	0.54	0.57	0.5	0.7
	5-oxoproline	0.79	0.95	0.86	1.12
	ophthalmate	3.84	1.61	2.73	1.39
Carbohydrate	1,3-dihydroxyacetone	7.61	5.01	4.15	2.38
	glucose	9.45	4.75	6.97	3.41
	glucose-6-phosphate (G6P)	15.17	10.66	11.36	7.78
	glycerate	1.01	2.58	1.56	2.5
	pyruvate	2.01	2.64	1.39	1.78
	alpha-ketoglutarate	0.15	0.45	0.42	0.52
	citrate	0.38	0.56	0.64	0.53
	fumarate	2.7	2.98	2.23	2.66
	malate	5.78	4.83	4.75	3.55
	succinate	1.39	1.26	1.89	1.29
	glycolate (hydroxyacetate)	1.27	0.99	0.96	0.77
	arabinose	8.47	5.15	6.49	3.7
	erythritol	1.58	0.68	1.74	0.86
	erythronate*	8.67	11.6	4.69	5.93
	gluconate	14.66	16.24	14.03	8.77
	ribitol	5.57	3.62	3.37	1.81
	ribose	2.19	1.85	2.1	1.49
	ribulose	1.48	1.53	2.13	0.82
	threitol	1.51	0.72	1.63	0.82
	xylose	3.93	3.42	3.73	2.94
	myo-inositol	5.12	3.5	4.87	3.11
	fructose	9.94	2.21	7.14	1.67
	galactinol	10.4	1.64	10.22	1.32
	galactose	8.71	4.45	5.32	2.48
	maltose	1.18	4.08	1.67	3.43
	maltotetraose	0.97	7.87	0.45	3.05
	maltotriose	2.47	6.78	3.03	5.07
	raffinose	24.6	4.16	18.92	1.96
	sucrose	70.28	5.86	37.15	1
	citramalate	2.42	3.15	2	1.96
Lipids	2-hydroxyglutarate	3.99	6.87	3.29	4.61
	glycerol	2.42	1.85	2.16	1.67
	glycerol 3-phosphate (G3P)	7.75	4.17	6.05	3.02
	choline phosphate	2.52	4.04	5.38	4.01
	ethanolamine	1.01	1	0.91	1.08
	beta-sitosterol	0.95	0.86	0.85	0.84
	campesterol	1.02	1.03	0.86	0.84
Cofactors, Prosthetic Groups, Electron Carriers	pantothenate	0.9	1.25	1.21	1.67
	6-hydroxynicotinate	2.68	2.83	2.92	3.14
	nicotinamide	0.6	0.84	0.56	0.55
	nicotinamide ribonucleotide (NMN)	0.2	0.47	0.32	0.74
	nicotinamide riboside*	0.11	0.23	0.15	0.35
	nicotinate	2.97	2.81	2.34	2.34
	nicotinate ribonucleoside*	2.46	2.09	1.57	1.2
	trigonelline (N'-methylnicotinate)	3.19	2.58	2.75	1.98
	phosphate	5.26	4.39	4.83	3.45
	riboflavin (Vitamin B2)	0.73	0.68	0.71	0.73
	phytonadione (Vitamin K1)	1.21	1.26	0.88	0.7
	ascorbate (Vitamin C)	2.19	2.28	2.33	1.75
	dehydroascorbate	4.79	5.54	4.7	5.35
	gulose	17.06	4.25	10.47	2.41
	threonate	2.09	4.79	2.8	4.38
	pyridoxal	0.81	0.9	0.8	0.92
	pyridoxate	1.43	1.31	1.17	1.25
	pheophorbide A	1.39	1.52	1.58	1.39
	dexpanthenol	0.13	0.15	0.16	0.13
Nucleotide	2'-deoxyadenosine	0.92	1.19	1.09	1.04
	2'-O-methylguanosine	3.59	1.9	3.51	1.45
	adenine	2.05	1.75	1.8	1.21
	adenosine	0.54	0.66	0.59	0.75
	adenosine 2'-monophosphate (2'-AMP)	1.05	0.98	0.88	0.8
	adenosine 3'-monophosphate (3'-AMP)	0.45	0.49	0.41	0.61
	adenosine 5'-monophosphate (AMP)	0.13	0.18	0.24	0.53
	adenosine-2',3'-cyclic monophosphate	0.69	0.73	0.46	0.58
	guanine	1.53	1.37	1.65	1.38
	guanosine	0.39	0.48	0.53	0.68
	guanosine-2',3'-cyclic monophosphate	1.17	1.15	0.88	0.86
	N1-methyladenosine	2.42	1.36	2.96	1.88
	urate	0.98	0.41	1.14	0.55
	cytidine	0.56	0.9	0.62	0.78
	cytidine-3'-monophosphate (3'-CMP)	2.67	1.85	1.81	1.12
	cytosine-2',3'-cyclic monophosphate	0.45	0.32	0.33	0.4
	pseudouridine	1.14	1	1.16	0.99
	uracil	1.32	1.22	1.42	1.14
	uridine	1	1.05	1.06	0.91
Peptide	gamma-glutamylglutamine	1.93	1.66	2.43	1.68
	gamma-glutamylisoleucine*	2.31	1.44	2.28	1.35
	gamma-glutamylleucine	5.91	2.5	4.73	1.4
	gamma-glutamylmethionine	4.46	2.58	2.31	1.96
	gamma-glutamylphenylalanine	2.8	1.62	2.54	1.42
	gamma-glutamyltryptophan	8.79	3.24	5.82	2.39
	gamma-glutamylvaline	2.64	1.08	2.05	1.1
	alanylisoleucine	1.23	0.91	1.17	0.81
	alanylleucine	0.84	0.71	0.86	0.76
	alanylphenylalanine	0.58	0.51	0.72	0.69
	alanylvaline	1.39	1.16	1.17	0.96
	aspartylphenylalanine	4.96	3.32	4.11	1.85
	glycylisoleucine	4.65	2.49	3.95	1.52
	glycylleucine	1.73	1.25	1.64	1.1
	glycylphenylalanine	1.7	0.88	1.63	0.81
	glycylproline	6.1	2.49	5.09	2.1
	glycyltyrosine	2.21	1.33	1.76	1.08
	glycylvaline	2.83	1.92	2.62	1.35
	isoleucylisoleucine	3.67	2.26	3.29	1.46
	isoleucylleucine	0.61	0.63	0.65	0.5
	leucylisoleucine	1.68	0.9	1.92	1.2
	leucylleucine	0.62	0.63	0.72	0.65
	threonylphenylalanine	2.25	1.83	1.97	1.25
	valinylglutamate	3.24	2.42	3.5	1.66
Secondary metabolism	tyramine	0.64	0.49	0.91	0.52
	gentisate	6.02	3.45	4.75	3.09
	dihydrokaempferol	3.85	3.83	4.85	4.02
	kaempferol 3-O-beta-glucoside	1.92	1.36	1.58	0.92
	sulforaphane	0.8	1.05	0.95	1.14
	5-formylsalicylate	0.24	0.39	0.3	0.48
	ferulate	1.19	0.86	1.51	0.84
	salicylate	0.9	0.63	0.94	0.97
	sinapate	0.67	0.63	0.76	0.97

## Sheet: Sign in HSI2
PATHWAY	BIOCHEMICAL NAME	No Drought (hsi2/Col)	Drought (hsi2/Col)	Rehydration (hsi2/Col)
	tryptophan	1.1	0.76	0.97		#.##	Green: indicates significant difference (p≤0.05) between the groups shown, with a metabolite ratio of < 1
	2-aminoadipate	0.76	0.62	0.94		#.##	Red: indicates significant difference (p≤0.05) between the groups shown, with a metabolite ratio of > 1
	aspartate	1.09	0.88	1.18		#.##	Bold blue text: narrowly missed statistical cutoff for significance; 0.05<p<0.10
Amino Acid	N6-acetyllysine	1.52	0.56	1.1		#.##	Non-colored text and cell: mean values are not significantly different for that comparison
	pipecolate	0.53	0.64	0.93
	2-aminobutyrate	1.34	0.58	1.06
	proline	1.4	0.78	0.77
	ophthalmate	1.33	0.95	1.15
	1,3-dihydroxyacetone	1.34	0.73	0.63
	glucose	1.03	0.76	0.74
Carbohydrate	glycerate	1.04	1.6	1.01
	citrate	1.08	1.83	1.02
	succinate	1.17	1.59	1.19
	ribitol	1.34	0.81	0.67
	fructose	1.03	0.74	0.78
Lipid	beta-sitosterol	1.01	0.9	0.98
	campesterol	1.17	0.98	0.95
	pantothenate	0.64	0.86	0.86
	6-hydroxynicotinate	1.14	1.24	1.26
cofactors etc	nicotinamide	1.07	1	0.7
	nicotinate ribonucleoside*	1.65	1.05	0.94
	trigonelline (N'-methylnicotinate)	1.4	1.2	1.07
	gulose	1.34	0.82	0.76
	threonate	1.05	1.4	0.96
	pyridoxate	0.84	0.68	0.79
Nucleotide	adenosine 5'-monophosphate (AMP)	0.49	0.92	1.47
	cytosine-2',3'-cyclic monophosphate	0.59	0.43	0.73
Peptide	isoleucylleucine	1.16	1.24	0.91
Secondary metabolism	ferulate	1.54	1.96	1.51
