# Supplementary material for: High-level expression of sugar inducible gene2 (HSI2) is a negative regulator of drought stress tolerance in Arabidopsis
Source: BMC Plant Biol. 2013 Oct 29;13:170. doi: 10.1186/1471-2229-13-170 (PMC3893512; doi:10.1186/1471-2229-13-170)
Supplement: Additional file 2 — Annotated list of probe sets differentially regulated in leaves of hsi2-2 at each stages of drought. [file 1471-2229-13-170-S2.xlsx]

## Sheet: Stage 0
Probe ID	p-value	Regulation	Fold Change	AGI	GeneName	Description
A_84_P788865	0.00610206	up	2.48145	AT1G01530	AGL28	06-L022243-065-008-F01-SeLB MPIZ-ADIS-065d cDNA clone 008-F01, mRNA sequence [DR751418]
A_84_P16515	0.0156027	up	36.5818	AT1G02770	AT1G02770	unknown protein (AT1G02770) mRNA, complete cds [NM_100156]
A_84_P576295	0.0117279	up	16.6677	AT1G03106	AT1G03106	unknown protein (AT1G03106) mRNA, complete cds [NM_202021]
A_84_P804241	0.0141534	up	2.06159	AT1G03370	AT1G03370	protein binding / zinc ion binding (AT1G03370) mRNA, complete cds [NM_100219]
A_84_P13262	0.00946351	up	1.55422	AT1G03540	AT1G03540	pentatricopeptide (PPR) repeat-containing protein (AT1G03540) mRNA, complete cds [NM_100236]
A_84_P22719	0.0456795	down	-1.67681	AT1G03620	AT1G03620	phagocytosis and cell motility protein ELMO1-related (AT1G03620) mRNA, complete cds [NM_100242]
A_84_P13263	0.0202684	up	2.30581	AT1G03710	AT1G03710	unknown protein (AT1G03710) mRNA, complete cds [NM_001123751]
A_84_P16084	0.0133197	up	1.79533	AT1G03770	RING1B	RING1B (RING 1B); protein binding / zinc ion binding (RING1B) mRNA, complete cds [NM_100256]
A_84_P21760	0.0296898	up	1.93137	AT1G03940	AT1G03940	transferase family protein (AT1G03940) mRNA, complete cds [NM_100275]
A_84_P554974	0.0254935	down	-1.59911	AT1G04090	AT1G04090	unknown protein (AT1G04090) mRNA, complete cds [NM_100290]
A_84_P18028	0.0433195	down	-1.65016	AT1G04280	AT1G04280	unknown protein (AT1G04280) mRNA, complete cds [NM_100309]
A_84_P21788	0.0332477	down	-1.72938	AT1G05290	AT1G05290	transcription factor (AT1G05290) mRNA, complete cds [NM_100408]
A_84_P22259	0.0165174	up	1.53931	AT1G05770	AT1G05770	jacalin lectin family protein (AT1G05770) mRNA, complete cds [NM_100457]
A_84_P772185	0.03339	down	-4.18009	AT1G06790	AT1G06790	RNA polymerase Rpb7 N-terminal domain-containing protein (AT1G06790) mRNA, complete cds [NM_202047]
A_84_P13264	0.0422922	up	1.60592	AT1G08730	XIC	XIC; motor/ protein binding (XIC) mRNA, complete cds [NM_100746]
A_84_P22736	0.0186801	up	3.13535	AT1G09500	AT1G09500	cinnamyl-alcohol dehydrogenase family / CAD family (AT1G09500) mRNA, complete cds [NM_179294]
A_84_P752604	0.0284778	up	3.00834	AT1G09500	AT1G09500	cinnamyl-alcohol dehydrogenase family / CAD family (AT1G09500) mRNA, complete cds [NM_001035935]
A_84_P18000	0.000321943	up	2.61345	AT1G09960	SUT4	SUT4 (SUCROSE TRANSPORTER 4); carbohydrate transmembrane transporter/ sucrose transmembrane transporter/ sucrose:hydrogen symp_ (SUT4) mRNA, complete cds [NM_100870]
A_84_P784419	0.0221529	up	1.81243	AT1G09960	SUT4	SUT4 (SUCROSE TRANSPORTER 4); carbohydrate transmembrane transporter/ sucrose transmembrane transporter/ sucrose:hydrogen symp_ (SUT4) mRNA, complete cds [NM_100870]
A_84_P799968	0.0193792	down	-2.03869	AT1G10417	AT1G10417	unknown protein (AT1G10417) mRNA, complete cds [NM_001035942]
A_84_P22936	0.00217347	up	5.25185	AT1G11170	AT1G11170	unknown protein (AT1G11170) mRNA, complete cds [NM_202080]
A_84_P16123	0.0144854	up	7.05933	AT1G12070	AT1G12070	Rho GDP-dissociation inhibitor family protein (AT1G12070) mRNA, complete cds [NM_101079]
A_84_P19444	0.0423111	down	-2.12758	AT1G12160	AT1G12160	flavin-containing monooxygenase family protein / FMO family protein (AT1G12160) mRNA, complete cds [NM_101088]
A_84_P595978	0.0288675	down	-1.98579	AT1G12340	AT1G12340	unknown protein (AT1G12340) mRNA, complete cds [NM_101106]
A_84_P754095	0.0228801	down	-2.29339	AT1G12411	AT1G12411	unknown protein (AT1G12411) mRNA, complete cds [NM_001123801]
A_84_P11475	0.0261267	up	1.59943	AT1G14700	PAP3	PAP3 (PURPLE ACID PHOSPHATASE 3); acid phosphatase/ protein serine/threonine phosphatase (PAP3) mRNA, complete cds [NM_101339]
A_84_P786909	0.0326871	up	1.89594	AT1G14700	PAP3	PAP3 (PURPLE ACID PHOSPHATASE 3); acid phosphatase/ protein serine/threonine phosphatase (PAP3) mRNA, complete cds [NM_101339]
A_84_P22784	0.0041711	down	-1.95185	AT1G14760	KNATM	KNATM (KNOX ARABIDOPSIS THALIANA MEINOX); transcription activator (KNATM) mRNA, complete cds [NM_101345]
A_84_P836406	0.0414772	up	5.53417	AT1G15125	AT1G15125	S-adenosylmethionine-dependent methyltransferase/ methyltransferase (AT1G15125) mRNA, complete cds [NM_148466]
A_84_P17200	0.0415701	down	-1.83786	AT1G16110	WAKL6	WAKL6 (wall associated kinase-like 6); kinase (WAKL6) mRNA, complete cds [NM_101478]
A_84_P22772	0.0235233	up	1.55034	AT1G16300	GAPCP-2	GAPCP-2; NAD or NADH binding / binding / catalytic/ glyceraldehyde-3-phosphate dehydrogenase (phosphorylating)/ glyceraldehyde_ (GAPCP-2) mRNA, complete cds [NM_101496]
A_84_P103136	0.0420092	down	-1.50964	AT1G16590	REV7	REV7; DNA binding (REV7) mRNA, complete cds [NM_101522]
A_84_P585313	0.0063961	up	20.4498	AT1G16705	AT1G16705	p300/CBP acetyltransferase-related protein-related (AT1G16705) mRNA, complete cds [NM_101531]
A_84_P736436	0.00433597	up	1.56673	AT1G16840	AT1G16840	AV544218 Arabidopsis thaliana roots Columbia Arabidopsis thaliana cDNA clone RZ36d02F 3', mRNA sequence [AV544218]
A_84_P22778	0.0219369	up	2.17303	AT1G17190	ATGSTU26	ATGSTU26 (ARABIDOPSIS THALIANA GLUTATHIONE S-TRANSFERASE TAU 26); glutathione transferase (ATGSTU26) mRNA, completecds [NM_101580]
A_84_P11332	0.0348302	down	-1.59931	AT1G17615	AT1G17615	disease resistance protein (TIR-NBS class), putative (AT1G17615) mRNA, complete cds [NM_101624]
A_84_P833665	0.00713882	up	2.43712	AT1G17870	EGY3	EGY3 (ETHYLENE-DEPENDENT GRAVITROPISM-DEFICIENT AND YELLOW-GREEN-LIKE 3) (EGY3) mRNA, complete cds [NM_101650]
A_84_P548865	0.0348457	up	1.97424	AT1G18180	AT1G18180	oxidoreductase, acting on the CH-CH group of donors (AT1G18180) mRNA, complete cds [NM_101678]
A_84_P836789	0.0233034	up	1.96123	AT1G18180	AT1G18180	oxidoreductase, acting on the CH-CH group of donors (AT1G18180) mRNA, complete cds [NM_101678]
A_84_P13013	0.0223285	down	-1.61147	AT1G18390	AT1G18390	ATP binding / kinase/ protein kinase/ protein serine/threonine kinase/ protein tyrosine kinase (AT1G18390) mRNA, complete cds [NM_101697]
A_84_P18904	0.0170632	down	-2.83773	AT1G18960	AT1G18960	myb family transcription factor (AT1G18960) mRNA, complete cds [NM_101753]
A_84_P12286	0.0146247	up	16.4717	AT1G19060	AT1G19060	unknown protein (AT1G19060) mRNA, complete cds [NM_101764]
A_84_P12463	0.0341596	down	-2.02432	AT1G20080	SYTB	SYTB (SYTB) mRNA, complete cds [NM_101862]
A_84_P502754	0.0385115	up	4.63589	AT1G20925	AT1G20925	auxin efflux carrier family protein (AT1G20925) mRNA, complete cds [NM_148475]
A_84_P754037	0.0210221	down	-2.47976	AT1G21327	AT1G21327	unknown protein (AT1G21327) mRNA, complete cds [NM_001123852]
A_84_P796867	0.0279378	down	-1.53822	AT1G21510	AT1G21510	AYALO10TFB pooled cDNA populations Arabidopsis thaliana cDNA, mRNA sequence [EG427594]
A_84_P15108	0.048259	up	1.58608	AT1G23205	AT1G23205	invertase/pectin methylesterase inhibitor family protein (AT1G23205) mRNA, complete cds [NM_102169]
A_84_P13731	0.0406498	down	-1.78513	AT1G23940	AT1G23940	adaptin family protein (AT1G23940) mRNA, complete cds [NM_102241]
A_84_P11370	0.0489693	down	-1.62305	AT1G24240	AT1G24240	ribosomal protein L19 family protein (AT1G24240) mRNA, complete cds [NM_102270]
A_84_P723830	0.0050901	up	3.65774	AT1G25422	AT1G25422	unknown protein (AT1G25422) mRNA, complete cds [NM_001160894]
A_84_P790526	0.0237816	up	1.69748	AT1G26360	MES13	MES13 (METHYL ESTERASE 13); hydrolase (MES13) mRNA, complete cds [NM_102400]
A_84_P842141	0.0484087	down	-1.81737	AT1G26510	AT1G26510	F-box family protein (AT1G26510) mRNA, complete cds [NM_102413]
A_84_P120252	0.0124787	down	-1.66706	AT1G27110	AT1G27110	binding (AT1G27110) mRNA, complete cds [NM_102473]
A_84_P791252	0.012076	up	1.87659	AT1G28700	AT1G28700	unknown protein (AT1G28700) mRNA, complete cds [NM_102637]
A_84_P796859	0.00516471	up	1.89985	AT1G29380	AT1G29380	unknown protein (AT1G29380) mRNA, complete cds [NM_102677]
A_84_P17216	0.00823086	up	1.67322	AT1G30220	INT2	INT2 (INOSITOL TRANSPORTER 2); carbohydrate transmembrane transporter/ sugar:hydrogen symporter (INT2) mRNA, complete cds [NM_102761]
A_84_P20927	0.0369405	up	2.32693	AT1G30350	AT1G30350	pectate lyase family protein (AT1G30350) mRNA, complete cds [NM_102772]
A_84_P19981	0.048461	down	-1.85735	AT1G30370	AT1G30370	lipase class 3 family protein (AT1G30370) mRNA, complete cds [NM_102774]
A_84_P22880	0.0443111	up	2.10885	AT1G31950	AT1G31950	terpene synthase/cyclase family protein (AT1G31950) mRNA, complete cds [NM_102931]
A_84_P16156	0.0228041	up	1.62986	AT1G32780	AT1G32780	alcohol dehydrogenase, putative (AT1G32780) mRNA, complete cds [NM_103012]
A_84_P10587	0.0498106	down	-2.86337	AT1G32980	AT1G32980	subtilisin-like serine protease-related (AT1G32980) mRNA, complete cds [NM_103031]
A_84_P754241	0.0492942	up	1.50505	AT1G32992	MIR856A	(MIR856A) otherRNA [NR_022198]
A_84_P841699	0.0322772	down	-3.09373	AT1G33840	AT1G33840	unknown protein (AT1G33840) mRNA, complete cds [NM_103106]
A_84_P800283	0.0199971	down	-2.04762	AT1G33940	AT1G33940	AYAXF44TR pooled cDNA populations Arabidopsis thaliana cDNA, mRNA sequence [EG490179]
A_84_P176064	0.0412142	down	-1.66954	AT1G36070	AT1G36070	WD-40 repeat family protein (AT1G36070) mRNA, complete cds [NM_103303]
A_84_P785134	0.0166893	down	-1.74697	AT1G36070	AT1G36070	WD-40 repeat family protein (AT1G36070) mRNA, complete cds [NM_103303]
A_84_P524103	0.0375798	down	-2.18562	AT1G36745	AT1G36745	unknown protein (AT1G36745) mRNA, complete cds [NM_148514]
A_84_P200264	0.0498984	down	-1.85818	AT1G37150	HCS2	HCS2 (holocarboxylase synthetase 2); biotin-[acetyl-CoA-carboxylase] ligase/ catalytic (HCS2) mRNA, complete cds [NM_103366]
A_84_P529412	0.0161058	up	2.49326	AT1G43720	AT1G43720	unknown protein (AT1G43720) mRNA, complete cds [NM_103498]
A_84_P19239	0.0385849	down	-1.68763	AT1G44830	AT1G44830	AP2 domain-containing transcription factor TINY, putative (AT1G44830) mRNA, complete cds [NM_103564]
A_84_P18051	0.0245016	up	1.85965	AT1G47610	AT1G47610	transducin family protein / WD-40 repeat family protein (AT1G47610) mRNA, complete cds [NM_103654]
A_84_P15062	0.0223193	up	2.68211	AT1G47990	ATGA2OX4	ATGA2OX4 (ARABIDOPSIS THALIANA GIBBERELLIN 2-OXIDASE 4); gibberellin 2-beta-dioxygenase (ATGA2OX4) mRNA, complete cds [NM_103695]
A_84_P791035	0.0292336	up	1.54288	AT1G48190	AT1G48190	unknown protein (AT1G48190) mRNA, complete cds [NM_103716]
A_84_P511689	0.0292895	down	-1.93751	AT1G48605	ATHAL3B	ATHAL3B; FMN binding / electron carrier/ phosphopantothenoylcysteine decarboxylase (ATHAL3B) mRNA, complete cds [NM_202265]
A_84_P15232	0.026338	up	2.03649	AT1G49160	WNK7	WNK7; kinase/ protein kinase (WNK7) mRNA, complete cds [NM_103806]
A_84_P594295	0.0153628	up	7.16574	AT1G49330	AT1G49330	hydroxyproline-rich glycoprotein family protein (AT1G49330) mRNA, complete cds [NM_103823]
A_84_P23767	0.0201173	down	-1.83665	AT1G49940	AT1G49940	unknown protein (AT1G49940) mRNA, complete cds [NM_103881]
A_84_P13359	0.035833	down	-1.57273	AT1G50520	CYP705A27	CYP705A27; electron carrier/ heme binding / iron ion binding / monooxygenase/ oxygen binding (CYP705A27) mRNA, complete cds [NM_103935]
A_84_P10528	0.0351805	down	-1.96414	AT1G51800	AT1G51800	leucine-rich repeat protein kinase, putative (AT1G51800) mRNA, complete cds [NM_104059]
A_84_P12220	0.0404517	down	-2.4522	AT1G52330	AT1G52330	unknown protein (AT1G52330) mRNA, complete cds [NM_104112]
A_84_P11480	0.0219644	down	-1.60733	AT1G53480	AT1G53480	unknown protein (AT1G53480) mRNA, complete cds [NM_104226]
A_84_P792853	0.00946298	down	-1.6028	AT1G53790	AT1G53790	F-box family protein (AT1G53790) mRNA, complete cds [NM_001124013]
A_84_P80959	0.0499388	down	-2.37005	AT1G53790	AT1G53790	F-box family protein (AT1G53790) mRNA, complete cds [NM_001124013]
A_84_P10586	0.00209327	up	3.53193	AT1G54530	AT1G54530	calcium-binding EF hand family protein (AT1G54530) mRNA, complete cds [NM_104331]
A_84_P785553	0.027651	down	-1.63055	AT1G54710	AtATG18h	AtATG18h (AtATG18h) mRNA, complete cds [NM_104346]
A_84_P22807	0.0433174	up	1.97743	AT1G55600	WRKY10	WRKY10 (WRKY DNA-BINDING PROTEIN 10); transcription factor (WRKY10) mRNA, complete cds [NM_104436]
A_84_P825764	0.00859401	down	-1.9555	AT1G56240	AtPP2-B13	AtPP2-B13 (Phloem protein 2-B13); carbohydrate binding (AtPP2-B13) mRNA, complete cds [NM_104503]
A_84_P118712	0.0108516	down	-3.66416	AT1G56300	AT1G56300	DNAJ heat shock N-terminal domain-containing protein (AT1G56300) mRNA, complete cds [NM_104509]
A_84_P794032	0.0300251	up	2.11682	AT1G59610	ADL3	AV816752 RAFL9 cDNA clone RAFL09-91-N17 3', mRNA sequence [AV816752]
A_84_P766434	0.0415506	down	-1.68979	AT1G60720	AT1G60720	unknown protein (AT1G60720) mRNA, complete cds [NM_104755]
A_84_P20817	0.0411829	down	-1.89696	AT1G61590	AT1G61590	protein kinase, putative (AT1G61590) mRNA, complete cds [NM_104841]
A_84_P18942	0.0104626	up	3.51916	AT1G62290	AT1G62290	aspartyl protease family protein (AT1G62290) mRNA, complete cds [NM_104909]
A_84_P12302	0.0425169	up	1.88252	AT1G62510	AT1G62510	protease inhibitor/seed storage/lipid transfer protein (LTP) family protein (AT1G62510) mRNA, complete cds [NM_104930]
A_84_P18655	0.0175759	up	2.25435	AT1G62710	BETA-VPE	BETA-VPE (BETA VACUOLAR PROCESSING ENZYME); cysteine-type endopeptidase (BETA-VPE) mRNA, complete cds [NM_104948]
A_84_P754648	0.00281731	down	-1.91003	AT1G63057	AT1G63057	unknown protein (AT1G63057) mRNA, complete cds [NM_001124069]
A_84_P856571	0.0134628	down	-2.0332	AT1G63430	AT1G63430	leucine-rich repeat transmembrane protein kinase, putative (AT1G63430) mRNA, complete cds [NM_105022]
A_84_P500185	0.012971	up	2.56702	AT1G63590	AT1G63590	receptor-like protein kinase-related (AT1G63590) mRNA, complete cds [NM_105037]
A_84_P751617	0.0468164	down	-1.64051	AT1G63860	AT1G63860	mRNA for hypothetical protein, complete cds, clone: RAFL07-56-M06 [AK226693]
A_84_P10538	0.0261746	down	-2.09125	AT1G63870	AT1G63870	disease resistance protein (TIR-NBS-LRR class), putative (AT1G63870) mRNA, complete cds [NM_105061]
A_84_P19137	0.032709	down	-1.69055	AT1G64000	WRKY56	WRKY56; transcription factor (WRKY56) mRNA, complete cds [NM_105073]
A_84_P297064	0.0477437	down	-1.54613	AT1G65310	XTH17	XTH17 (XYLOGLUCAN ENDOTRANSGLUCOSYLASE/HYDROLASE 17); hydrolase, acting on glycosyl bonds / hydrolase, hydrolyzing O-glycosyl _ (XTH17) mRNA, complete cds [NM_105205]
A_84_P525040	0.030645	up	1.57554	AT1G65342	AT1G65342	unknown protein (AT1G65342) mRNA, complete cds [NM_148628]
A_84_P10495	0.00909541	down	-5.5481	AT1G65890	AAE12	AAE12 (ACYL ACTIVATING ENZYME 12); catalytic (AAE12) mRNA, complete cds [NM_105261]
A_84_P21944	0.0161863	down	-2.56762	AT1G66930	AT1G66930	serine/threonine protein kinase family protein (AT1G66930) mRNA, complete cds [NM_105364]
A_84_P16237	0.036969	down	-2.25153	AT1G67000	AT1G67000	ATP binding / kinase/ protein kinase/ protein serine/threonine kinase (AT1G67000) mRNA, complete cds [NM_105370]
A_84_P11648	0.0466233	down	-2.05242	AT1G67650	AT1G67650	7S RNA binding (AT1G67650) mRNA, complete cds [NM_105433]
A_84_P17165	0.0277868	down	-2.21232	AT1G67990	TSM1	TSM1; N1,N5,N10-tris-(5-hydroxyferuloyl)spermidine O-methyltransferase/ caffeoyl CoA:S-adenosyl-L-methionine O-methyltransfera_ (TSM1) mRNA, complete cds [NM_105469]
A_84_P772807	0.0294169	up	1.65313	AT1G68240	AT1G68240	transcription factor (AT1G68240) mRNA, complete cds [NM_001036174]
A_84_P739644	0.0244881	up	2.70984	AT1G70260	AT1G70260	nodulin MtN21 family protein (AT1G70260) mRNA, complete cds [NM_105694]
A_84_P839203	0.0237118	up	2.66524	AT1G70260	AT1G70260	nodulin MtN21 family protein (AT1G70260) mRNA, complete cds [NM_105694]
A_84_P839208	0.0361715	up	2.18692	AT1G70260	AT1G70260	nodulin MtN21 family protein (AT1G70260) mRNA, complete cds [NM_105694]
A_84_P750331	0.046097	up	1.94368	AT1G70340	AT1G70340	unknown protein (AT1G70340) mRNA, complete cds [NM_105702]
A_84_P13421	0.00399883	down	-2.34796	AT1G71770	PAB5	PAB5 (POLY(A)-BINDING PROTEIN 5); RNA binding / poly(A) binding / translation initiation factor (PAB5) mRNA, complete cds [NM_105835]
A_84_P21837	0.000262996	down	-1.75045	AT1G72870	AT1G72870	disease resistance protein (TIR-NBS class), putative (AT1G72870) mRNA, complete cds [NM_105945]
A_84_P16161	0.030496	down	-1.77688	AT1G73066	AT1G73066	protein binding (AT1G73066) mRNA, complete cds [NM_001124119]
A_84_P598819	0.0188115	up	1.73914	AT1G73890	AT1G73890	protease inhibitor/seed storage/lipid transfer protein (LTP) family protein (AT1G73890) mRNA, complete cds [NM_106049]
A_84_P830941	0.00263391	up	2.36968	AT1G74000	SS3	SS3 (STRICTOSIDINE SYNTHASE 3); strictosidine synthase (SS3) mRNA, complete cds [NM_106059]
A_84_P18470	0.00910488	up	22.133	AT1G74140	AT1G74140	unknown protein (AT1G74140) mRNA, complete cds [NM_106074]
A_84_P754788	0.0169995	up	48.3224	AT1G74140	AT1G74140	unknown protein (AT1G74140) mRNA, complete cds [NM_001084351]
A_84_P794454	0.0386819	up	2.01276	AT1G74210	AT1G74210	BX834361 Adult vegetative tissue Col-0 Arabidopsis thaliana cDNA clone GSLTLS38ZB05 3PRIM, mRNA sequence [BX834361]
A_84_P19028	0.0251849	down	-2.09554	AT1G74930	ORA47	ORA47; DNA binding / transcription factor (ORA47) mRNA, complete cds [NM_106151]
A_84_P795438	0.0470978	down	-1.57523	AT1G75490	AT1G75490	DNA binding / transcription factor (AT1G75490) mRNA, complete cds [NM_106202]
A_84_P838191	0.00796209	up	1.58037	AT1G76720	AT1G76720	GTP binding / GTPase/ translation initiation factor (AT1G76720) mRNA, complete cds [NM_106322]
A_84_P21936	0.00164589	up	2.90957	AT1G77330	AT1G77330	1-aminocyclopropane-1-carboxylate oxidase, putative / ACC oxidase, putative (AT1G77330) mRNA, complete cds [NM_106382]
A_84_P20921	0.0371949	up	1.75551	AT1G77520	AT1G77520	O-methyltransferase family 2 protein (AT1G77520) mRNA, complete cds [NM_106401]
A_84_P260410	0.0496891	up	5.17732	AT1G78450	AT1G78450	SOUL heme-binding family protein (AT1G78450) mRNA, complete cds [NM_106492]
A_84_P18980	0.0474429	down	-1.91107	AT1G78500	AT1G78500	pentacyclic triterpene synthase, putative (AT1G78500) mRNA, complete cds [NM_106497]
A_84_P839069	0.0487694	up	3.23963	AT1G78980	SRF5	SRF5 (STRUBBELIG-RECEPTOR FAMILY 5); ATP binding / kinase/ protein serine/threonine kinase (SRF5) mRNA, complete cds[NM_106547]
A_84_P831166	0.0427996	up	2.03491	AT1G79350	EMB1135	EMB1135 (embryo defective 1135); DNA binding / protein binding / zinc ion binding (EMB1135) mRNA, complete cds [NM_106583]
A_84_P810366	0.0381015	down	-1.76121	AT1G79930	HSP91	HSP91; ATP binding (HSP91) mRNA, complete cds [NM_106642]
A_84_P268330	0.0295054	down	-1.67507	AT1G80570	AT1G80570	F-box family protein (FBL14) (AT1G80570) mRNA, complete cds [NM_202463]
A_84_P846388	0.00934267	down	-1.59515	AT1G80810	AT1G80810	binding (AT1G80810) mRNA, complete cds [NM_106729]
A_84_P534845	0.0410315	down	-1.89468	AT2G01390	AT2G01390	pentatricopeptide (PPR) repeat-containing protein (AT2G01390) mRNA, complete cds [NM_126200]
A_84_P575650	0.00593338	down	-1.5419	AT2G01510	AT2G01510	pentatricopeptide (PPR) repeat-containing protein (AT2G01510) mRNA, complete cds [NM_126212]
A_84_P108502	0.0030739	up	2.22659	AT2G02120	PDF2.1	PDF2.1; peptidase inhibitor (PDF2.1) mRNA, complete cds [NM_126272]
A_84_P10722	0.0450597	up	2.05917	AT2G03460	AT2G03460	unknown protein (AT2G03460) mRNA, complete cds [NM_126397]
A_84_P757328	0.0443753	down	-1.55504	AT2G04045	AT2G04045	unknown protein (AT2G04045) mRNA, complete cds [NM_001036239]
A_84_P850157	0.0428927	up	1.6641	AT2G05995
A_84_P561436	0.0420425	up	1.50189	AT2G07749	AT2G07749	unknown protein (AT2G07749) mRNA, complete cds [NM_147269]
A_84_P265870	0.0201783	up	1.79063	AT2G14520	AT2G14520	CBS domain-containing protein (AT2G14520) mRNA, complete cds [NM_127015]
A_84_P832874	0.0337923	up	1.53641	AT2G14520	AT2G14520	CBS domain-containing protein (AT2G14520) mRNA, complete cds [NM_127015]
A_84_P21052	0.0369272	down	-1.76547	AT2G14690	AT2G14690	endo-1,4-beta-xylanase/ hydrolase, hydrolyzing O-glycosyl compounds (AT2G14690) mRNA, complete cds [NM_127033]
A_84_P552579	0.0102474	up	2.59685	AT2G15930	AT2G15930	unknown protein (AT2G15930) mRNA, complete cds [NM_127153]
A_84_P843428	0.00963313	up	1.70581	AT2G16300	AT2G16300	F-box family protein (AT2G16300) mRNA, complete cds [NM_127186]
A_84_P787082	0.0270176	up	1.6394	AT2G16650	AT2G16650	antiporter/ drug transporter (AT2G16650) mRNA, complete cds [NM_127217]
A_84_P13469	0.0360542	down	-2.05279	AT2G16790	AT2G16790	shikimate kinase family protein (AT2G16790) mRNA, complete cds [NM_127231]
A_84_P22920	0.0429529	up	1.67755	AT2G16970	MEE15	MEE15 (maternal effect embryo arrest 15); tetracycline transporter (MEE15) mRNA, complete cds [NM_127250]
A_84_P21716	0.0166193	down	-1.56468	AT2G17900	SDG37	SDG37; zinc ion binding (SDG37) mRNA, complete cds [NM_179638]
A_84_P504728	0.0293413	up	2.26154	AT2G18120	SRS4	SRS4 (SHI-RELATED SEQUENCE 4) (SRS4) mRNA, complete cds [NM_127369]
A_84_P168733	0.0200628	up	2.30059	AT2G19290	AT2G19290	unknown protein (AT2G19290) mRNA, complete cds [NM_127486]
A_84_P13443	0.03216	up	3.38918	AT2G19770	PRF5	PRF5 (PROFILIN5); actin binding / actin monomer binding (PRF5) mRNA, complete cds [NM_127535]
A_84_P559688	0.00750179	down	-2.16326	AT2G19920	AT2G19920	RNA-dependent RNA polymerase family protein (AT2G19920) mRNA, complete cds [NM_127550]
A_84_P786597	0.0453859	down	-1.5589	AT2G20770	GCL2	GCL2 (GCR2-LIKE 2); catalytic (GCL2) mRNA, complete cds [NM_179672]
A_84_P17323	0.0260027	up	1.66777	AT2G21480	AT2G21480	protein kinase family protein (AT2G21480) mRNA, complete cds [NM_127720]
A_84_P792756	0.0300086	down	-1.74455	AT2G21740	AT2G21740	AYAWR64TF pooled cDNA populations Arabidopsis thaliana cDNA, mRNA sequence [EG462301]
A_84_P756461	0.0394992	down	-2.44241	AT2G21850	AT2G21850	protein binding / zinc ion binding (AT2G21850) mRNA, complete cds [NM_127754]
A_84_P786832	0.0484905	up	3.34931	AT2G21900	WRKY59	WRKY59; transcription factor (WRKY59) mRNA, complete cds [NM_179688]
A_84_P11643	0.0119057	up	2.28952	AT2G23590	MES8	MES8 (METHYL ESTERASE 8); hydrolase/ hydrolase, acting on ester bonds (MES8) mRNA, complete cds [NM_127923]
A_84_P511835	0.0482435	down	-2.16423	AT2G24255	AT2G24255	unknown protein (AT2G24255) mRNA, complete cds [NM_127987]
A_84_P829667	0.00719888	up	2.04076	AT2G24693	AT2G24693	Expressed protein (AT2G24693) mRNA, complete cds [NM_201800]
A_84_P756765	0.0233669	down	-1.70277	AT2G24940	AtMAPR2	AtMAPR2 (Arabidopsis thaliana membrane-associated progesterone binding protein 2); heme binding (AtMAPR2) mRNA, complete cds [NM_128052]
A_84_P15448	0.0451357	up	2.59624	AT2G26820	ATPP2-A3	ATPP2-A3 (Phloem protein 2-A3); carbohydrate binding (ATPP2-A3) mRNA, complete cds [NM_128239]
A_84_P18287	0.0260717	up	2.1776	AT2G26870	AT2G26870	phosphoesterase family protein (AT2G26870) mRNA, complete cds [NM_128244]
A_84_P832779	0.0175565	up	2.19127	AT2G26870	AT2G26870	phosphoesterase family protein (AT2G26870) mRNA, complete cds [NM_128244]
A_84_P602463	0.0133603	up	3.5687	AT2G27430	AT2G27430	binding (AT2G27430) mRNA, complete cds [NM_128303]
A_84_P11674	0.0437887	down	-1.77553	AT2G28940	AT2G28940	protein kinase family protein (AT2G28940) mRNA, complete cds [NM_179797]
A_84_P23900	0.00203175	up	25.8375	AT2G29370	AT2G29370	tropinone reductase, putative / tropine dehydrogenase, putative (AT2G29370) mRNA, complete cds [NM_179801]
A_84_P582862	0.0397186	up	3.84586	AT2G29790	AT2G29790	unknown protein (AT2G29790) mRNA, complete cds [NM_128533]
A_84_P600694	0.0166444	up	2.92463	AT2G30900	AT2G30900	unknown protein (AT2G30900) mRNA, complete cds [NM_128642]
A_84_P843621	0.0453437	down	-2.80181	AT2G31010	AT2G31010	protein kinase family protein (AT2G31010) mRNA, complete cds [NM_128655]
A_84_P524292	0.0123114	up	1.56332	AT2G32530	ATCSLB03	ATCSLB03; cellulose synthase/ transferase/ transferase, transferring glycosyl groups (ATCSLB03) mRNA, complete cds [NM_179859]
A_84_P511862	0.0225782	up	2.99209	AT2G32550	AT2G32550	rcd1-like cell differentiation family protein (AT2G32550) mRNA, complete cds [NM_128814]
A_84_P788197	0.039221	up	2.72171	AT2G32550	AT2G32550	rcd1-like cell differentiation family protein (AT2G32550) mRNA, complete cds [NM_128814]
A_84_P855153	0.0298285	down	-2.80397	AT2G33793	AT2G33793	unknown protein (AT2G33793) mRNA, complete cds [NM_201864]
A_84_P811724	0.036568	down	-2.01039	AT2G33830	AT2G33830	dormancy/auxin associated family protein (AT2G33830) mRNA, complete cds [NM_128942]
A_84_P811729	0.0144602	down	-1.53797	AT2G33830	AT2G33830	dormancy/auxin associated family protein (AT2G33830) mRNA, complete cds [NM_128942]
A_84_P13511	0.0356382	down	-1.86685	AT2G34740	AT2G34740	catalytic/ protein serine/threonine phosphatase (AT2G34740) mRNA, complete cds [NM_129028]
A_84_P189144	0.00682976	down	-1.62852	AT2G35170	AT2G35170	MORN (Membrane Occupation and Recognition Nexus) repeat-containing protein /phosphatidylinositol-4-phosphate 5-kinase-related (AT2G35170) mRNA, complete cds [NM_129071]
A_84_P757845	0.0211376	up	1.691	AT2G35637	AT2G35637	(AT2G35637) otherRNA [NR_022603]
A_84_P18221	0.0138273	up	2.82237	AT2G36640	ATECP63	ATECP63 (EMBRYONIC CELL PROTEIN 63) (ATECP63) mRNA, complete cds [NM_129219]
A_84_P809207	0.0480644	up	1.54919	AT2G37040	pal1	pal1 (Phe ammonia lyase 1); phenylalanine ammonia-lyase (pal1) mRNA, complete cds [NM_129260]
A_84_P12585	0.00613174	up	5.60309	AT2G37670	AT2G37670	WD-40 repeat family protein (AT2G37670) mRNA, complete cds [NM_129323]
A_84_P575754	0.020632	up	1.77277	AT2G40030	NRPD1B	NRPD1B; DNA binding / DNA-directed RNA polymerase (NRPD1B) mRNA, complete cds [NM_129561]
A_84_P830968	0.0260639	up	1.63933	AT2G40030	NRPD1B	NRPD1B; DNA binding / DNA-directed RNA polymerase (NRPD1B) mRNA, complete cds [NM_129561]
A_84_P609600	0.0374986	down	-1.65298	AT2G40200	AT2G40200	basic helix-loop-helix (bHLH) family protein (AT2G40200) mRNA, complete cds [NM_129578]
A_84_P19148	0.0133611	down	-1.79636	AT2G40210	AGL48	AGL48 (AGAMOUS-LIKE 48); transcription factor (AGL48) mRNA, complete cds [NM_129579]
A_84_P788893	0.0401205	up	2.22636	AT2G41050	AT2G41050	PQ-loop repeat family protein / transmembrane family protein (AT2G41050) mRNA, complete cds [NM_180009]
A_84_P53570	0.0198269	down	-1.82204	AT2G41810	AT2G41810	unknown protein (AT2G41810) mRNA, complete cds [NM_129745]
A_84_P555333	0.0374568	up	1.77739	AT2G42180	AT2G42180	unknown protein (AT2G42180) mRNA, complete cds [NM_180033]
A_84_P12601	0.0174153	down	-1.6646	AT2G42350	AT2G42350	zinc finger (C3HC4-type RING finger) family protein (AT2G42350) mRNA, complete cds [NM_129797]
A_84_P10613	0.0205322	up	1.78195	AT2G42530	COR15B	COR15B (COLD REGULATED 15B) (COR15B) mRNA, complete cds [NM_129814]
A_84_P820937	0.0399721	down	-2.00978	AT2G42580	TTL3	TTL3 (TETRATRICOPETIDE-REPEAT THIOREDOXIN-LIKE 3); binding / protein binding (TTL3) mRNA, complete cds [NM_129819]
A_84_P838362	0.000703612	down	-2.244	AT2G43140	AT2G43140	DNA binding / transcription factor (AT2G43140) mRNA, complete cds [NM_129876]
A_84_P837147	0.0431478	down	-1.52664	AT2G45880	BAM7	BAM7 (BETA-AMYLASE 7); beta-amylase/ catalytic/ cation binding (BAM7) mRNA, complete cds [NM_130151]
A_84_P22915	0.0171693	down	-1.5275	AT2G46600	AT2G46600	calcium-binding protein, putative (AT2G46600) mRNA, complete cds [NM_130225]
A_84_P529654	0.0498497	up	1.54921	AT2G47115	AT2G47115	unknown protein (AT2G47115) mRNA, complete cds [NM_130279]
A_84_P803047	0.00993069	up	1.60669	AT2G47450	CAO	BP645435 RAFL19 cDNA clone RAFL19-68-M04 3', mRNA sequence [BP645435]
A_84_P188464	0.0436125	up	2.12484	AT3G01230	AT3G01230	unknown protein (AT3G01230) mRNA, complete cds [NM_110989]
A_84_P21150	0.0167961	down	-4.02628	AT3G01760	AT3G01760	lysine and histidine specific transporter, putative (AT3G01760) mRNA, complete cds [NM_111042]
A_84_P798714	0.0133094	down	-1.65829	AT3G01930	AT3G01930	nodulin family protein (AT3G01930) mRNA, complete cds [NM_180166]
A_84_P836445	0.0152006	up	1.61063	AT3G02890	AT3G02890	PHD finger protein-related (AT3G02890) mRNA, complete cds [NM_111159]
A_84_P242875	0.00238919	down	-1.5623	AT3G03030	AT3G03030	F-box family protein (AT3G03030) mRNA, complete cds [NM_111173]
A_84_P21145	0.0186407	up	2.68381	AT3G03480	CHAT	CHAT (acetyl CoA:(Z)-3-hexen-1-ol acetyltransferase); acetyl CoA:(Z)-3-hexen-1-ol acetyltransferase (CHAT) mRNA, complete cds [NM_111219]
A_84_P18298	0.0472946	up	2.18548	AT3G05150	AT3G05150	sugar transporter family protein (AT3G05150) mRNA, complete cds [NM_111387]
A_84_P820032	0.00438515	down	-1.67432	AT3G05545	AT3G05545	transcription factor, putative / zinc finger (C3HC4 type RING finger) family protein (AT3G05545) mRNA, complete cds[NM_180186]
A_84_P11698	0.00788195	up	1.96597	AT3G05630	PLDP2	PLDP2; phospholipase D (PLDP2) mRNA, complete cds [NM_111436]
A_84_P832164	0.0333095	up	2.16459	AT3G05750	AT3G05750	unknown protein (AT3G05750) mRNA, complete cds [NM_111449]
A_84_P12661	0.01621	up	6.79512	AT3G05960	STP6	STP6 (SUGAR TRANSPORTER 6); carbohydrate transmembrane transporter/ monosaccharide transmembrane transporter/ sugar:hydrogen s_ (STP6) mRNA, complete cds [NM_111470]
A_84_P837733	0.0392852	down	-2.02342	AT3G07070	AT3G07070	protein kinase family protein (AT3G07070) mRNA, complete cds [NM_111587]
A_84_P21165	0.0320529	down	-1.52816	AT3G07900	AT3G07900	unknown protein (AT3G07900) mRNA, complete cds [NM_111669]
A_84_P15473	0.0353378	down	-2.77557	AT3G08820	AT3G08820	pentatricopeptide (PPR) repeat-containing protein (AT3G08820) mRNA, complete cds [NM_111716]
A_84_P23039	0.0271071	up	1.77436	AT3G09160	AT3G09160	RNA recognition motif (RRM)-containing protein (AT3G09160) mRNA, complete cds [NM_111751]
A_84_P761565	0.00438048	up	2.32922	AT3G10185	AT3G10185	unknown protein (AT3G10185) mRNA, complete cds [NM_001084661]
A_84_P509286	0.00541192	up	1.778	AT3G10290	AT3G10290	phosphate translocator-related (AT3G10290) mRNA, complete cds [NM_111864]
A_84_P285710	0.0387089	up	1.73646	AT3G11210	AT3G11210	GDSL-motif lipase/hydrolase family protein (AT3G11210) mRNA, complete cds [NM_111956]
A_84_P590991	0.0176415	up	3.18756	AT3G12460	AT3G12460	3'-5' exonuclease/ nucleic acid binding (AT3G12460) mRNA, complete cds [NM_112081]
A_84_P301610	0.00718236	up	20.7763	AT3G12470	AT3G12470	nucleic acid binding (AT3G12470) mRNA, complete cds [NM_112082]
A_84_P719659	0.00589029	down	-1.89838	AT3G13460	ECT2	BP602408 RAFL16 cDNA clone RAFL16-54-J23 3', mRNA sequence [BP602408]
A_84_P163543	0.0334984	up	2.45721	AT3G13720	PRA8	PRA8 (PRA8) mRNA, complete cds [NM_112222]
A_84_P826345	0.0224474	down	-1.52563	AT3G14090	ATEXO70D3	ATEXO70D3 (exocyst subunit EXO70 family protein D3); protein binding (ATEXO70D3) mRNA, complete cds [NM_112265]
A_84_P861010	0.0343093	up	2.05241	AT3G14172	AT3G14172	unknown protein (AT3G14172) mRNA, complete cds [NM_001125151]
A_84_P20242	0.0221663	down	-1.52329	AT3G14610	CYP72A7	CYP72A7; electron carrier/ heme binding / iron ion binding / monooxygenase/ oxygen binding (CYP72A7) mRNA, completecds [NM_112322]
A_84_P151328	0.0232003	down	-1.93579	AT3G14710	AT3G14710	F-box family protein (AT3G14710) mRNA, complete cds [NM_112332]
A_84_P584775	0.0272065	up	1.88993	AT3G15550	AT3G15550	unknown protein (AT3G15550) mRNA, complete cds [NM_112423]
A_84_P17396	0.0286374	down	-2.01651	AT3G16030	CES101	CES101 (CALLUS EXPRESSION OF RBCS 101); ATP binding / carbohydrate binding / kinase/ protein kinase/ protein serine/threonine _ (CES101) mRNA, complete cds [NM_112473]
A_84_P160005	0.0138862	up	3.67866	AT3G16210	AT3G16210	F-box family protein (AT3G16210) mRNA, complete cds [NM_112492]
A_84_P52190	0.026487	down	-1.76378	AT3G16460	AT3G16460	jacalin lectin family protein (AT3G16460) mRNA, complete cds [NM_112517]
A_84_P805406	0.016866	down	-2.25009	AT3G16460	AT3G16460	jacalin lectin family protein (AT3G16460) mRNA, complete cds [NM_112517]
A_84_P13610	0.0407405	down	-1.6334	AT3G16650	AT3G16650	PP1/PP2A phosphatases pleiotropic regulator 2 (PRL2) (AT3G16650) mRNA, complete cds [NM_112538]
A_84_P11722	0.00154466	up	1.91702	AT3G17500	AT3G17500	F-box family protein (AT3G17500) mRNA, complete cds [NM_112630]
A_84_P505772	0.0360704	up	3.58047	AT3G18180	AT3G18180	transferase, transferring glycosyl groups (AT3G18180) mRNA, complete cds [NM_112701]
A_84_P791532	0.0345649	up	1.94429	AT3G18400	anac058	anac058 (Arabidopsis NAC domain containing protein 58); transcription factor (anac058) mRNA, complete cds [NM_112725]
A_84_P788357	0.0254042	up	1.55662	AT3G18485	ILR2	ILR2 (IAA-LEUCINE RESISTANT 2) (ILR2) mRNA, complete cds [NM_148731]
A_84_P821975	0.0438799	up	2.14571	AT3G18860	AT3G18860	transducin family protein / WD-40 repeat family protein (AT3G18860) mRNA, complete cds [NM_112772]
A_84_P12713	0.0303231	up	1.88663	AT3G19040	HAF2	HAF2 (HISTONE ACETYLTRANSFERASE OF THE TAFII250 FAMILY 2); DNA binding / histone acetyltransferase/ transcription cofactor (HAF2) mRNA, complete cds [NM_112790]
A_84_P790671	0.0236722	up	1.88238	AT3G19085	AT3G19085	unknown protein (AT3G19085) mRNA, complete cds [NM_112795]
A_84_P11764	0.00357976	up	2.71074	AT3G19230	AT3G19230	leucine-rich repeat family protein (AT3G19230) mRNA, complete cds [NM_112810]
A_84_P18366	0.0135174	up	2.21795	AT3G20470	GRP5	GRP5 (GLYCINE-RICH PROTEIN 5); structural constituent of cell wall (GRP5) mRNA, complete cds [NM_112938]
A_84_P842907	0.0424651	up	1.9476	AT3G21490	AT3G21490	copper-binding family protein (AT3G21490) mRNA, complete cds [NM_113044]
A_84_P591022	0.0334835	down	-2.26989	AT3G21530	AT3G21530	endonuclease/exonuclease/phosphatase family protein (AT3G21530) mRNA, complete cds [NM_113048]
A_84_P790373	0.0265539	up	1.56777	AT3G22540	AT3G22540	unknown protein (AT3G22540) mRNA, complete cds [NM_113153]
A_84_P796904	0.0383832	up	1.68922	AT3G23320	AT3G23320	nucleic acid binding (AT3G23320) mRNA, complete cds [NM_113234]
A_84_P12724	0.0380504	up	1.53594	AT3G24480	AT3G24480	leucine-rich repeat family protein / extensin family protein (AT3G24480) mRNA, complete cds [NM_113355]
A_84_P12686	0.044466	down	-3.10009	AT3G25180	CYP82G1	CYP82G1; electron carrier/ heme binding / iron ion binding / monooxygenase/ oxygen binding (CYP82G1) mRNA, completecds [NM_113423]
A_84_P52340	0.0225879	down	-1.94922	AT3G26840	AT3G26840	esterase/lipase/thioesterase family protein (AT3G26840) mRNA, complete cds [NM_113596]
A_84_P222339	0.0168492	down	-1.9013	AT3G27940	LBD26	LBD26 (LOB DOMAIN-CONTAINING PROTEIN 26) (LBD26) mRNA, complete cds [NM_113711]
A_84_P803335	0.00444503	up	1.52425	AT3G28007	AT3G28007	nodulin MtN3 family protein (AT3G28007) mRNA, complete cds [NM_113718]
A_84_P24073	0.0323595	up	3.82894	AT3G28740	CYP81D1	CYP81D1; electron carrier/ heme binding / iron ion binding / monooxygenase/ oxygen binding (CYP81D1) mRNA, completecds [NM_113795]
A_84_P13657	0.0400281	up	1.81519	AT3G29590	AT5MAT	AT5MAT; O-malonyltransferase/ transferase (AT5MAT) mRNA, complete cds [NM_113880]
A_84_P759241	0.0426503	down	-2.2676	AT3G30122		At3g30140 mRNA sequence [AY046045]
A_84_P94659	0.0271208	up	4.49344	AT3G30842	PDR10	PDR10 (PLEIOTROPIC DRUG RESISTANCE 10); ATP binding / ATPase/ nucleoside-triphosphatase/ nucleotide binding (PDR10)mRNA, complete cds [NM_148775]
A_84_P807193	0.0348967	down	-1.7131	AT3G32980	AT3G32980	peroxidase 32 (PER32) (P32) (PRXR3) (AT3G32980) mRNA, complete cds [NM_180321]
A_84_P19352	0.00665921	up	1.59289	AT3G43160	MEE38	MEE38 (maternal effect embryo arrest 38) (MEE38) mRNA, complete cds [NM_114184]
A_84_P833642	0.04249	down	-1.84749	AT3G43190	SUS4	SUS4; UDP-glycosyltransferase/ sucrose synthase/ transferase, transferring glycosyl groups (SUS4) mRNA, complete cds[NM_114187]
A_84_P535977	0.0297275	down	-1.78496	AT3G43870	AT3G43870	unknown protein (AT3G43870) mRNA, complete cds [NM_114255]
A_84_P24087	0.0413042	down	-2.97138	AT3G45060	ATNRT2.6	ATNRT2.6; nitrate transmembrane transporter (ATNRT2.6) mRNA, complete cds [NM_114375]
A_84_P19361	0.049679	down	-1.70221	AT3G45860	AT3G45860	receptor-like protein kinase, putative (AT3G45860) mRNA, complete cds [NM_114455]
A_84_P17470	0.0400837	up	3.17472	AT3G46070	AT3G46070	zinc finger (C2H2 type) family protein (AT3G46070) mRNA, complete cds [NM_114476]
A_84_P23147	0.0392118	down	-1.8935	AT3G46280	AT3G46280	protein kinase-related (AT3G46280) mRNA, complete cds [NM_114496]
A_84_P22214	0.000864594	up	1.53368	AT3G49360	AT3G49360	glucosamine/galactosamine-6-phosphate isomerase family protein (AT3G49360) mRNA, complete cds [NM_114796]
A_84_P22219	0.0435695	up	1.88634	AT3G50440	MES10	MES10 (METHYL ESTERASE 10); hydrolase/ hydrolase, acting on ester bonds / methyl jasmonate esterase (MES10) mRNA, complete cds [NM_114904]
A_84_P807539	0.030413	up	1.5674	AT3G51240	F3H	F3H (FLAVANONE 3-HYDROXYLASE); naringenin 3-dioxygenase (F3H) mRNA, complete cds [NM_114983]
A_84_P845665	0.0270083	down	-2.05435	AT3G51350	AT3G51350	aspartyl protease family protein (AT3G51350) mRNA, complete cds [NM_114994]
A_84_P20386	0.048599	down	-2.62189	AT3G51860	CAX3	CAX3 (CATION EXCHANGER 3); calcium:cation antiporter/ calcium:hydrogen antiporter/ cation:cation antiporter (CAX3) mRNA, complete cds [NM_115045]
A_84_P714888	0.0339684	up	2.36122	AT3G52060	AT3G52060	mRNA for hypothetical protein, complete cds, clone: RAFL14-94-B21 [AK228417]
A_84_P832886	0.0224635	up	2.5229	AT3G52440	AT3G52440	Dof-type zinc finger domain-containing protein (AT3G52440) mRNA, complete cds [NM_115104]
A_84_P16553	0.0237675	up	1.58352	AT3G52790	AT3G52790	peptidoglycan-binding LysM domain-containing protein (AT3G52790) mRNA, complete cds [NM_115139]
A_84_P14663	0.0334483	down	-1.833	AT3G52970	CYP76G1	CYP76G1; electron carrier/ heme binding / iron ion binding / monooxygenase/ oxygen binding (CYP76G1) mRNA, completecds [NM_115157]
A_84_P292244	0.0170035	down	-1.53389	AT3G53690	AT3G53690	zinc finger (C3HC4-type RING finger) family protein (AT3G53690) mRNA, complete cds [NM_115229]
A_84_P266650	0.00925726	up	1.61217	AT3G54510	AT3G54510	early-responsive to dehydration protein-related / ERD protein-related (AT3G54510) mRNA, complete cds [NM_115308]
A_84_P609769	0.0349196	up	1.66437	AT3G54730	AT3G54730	unknown protein (AT3G54730) mRNA, complete cds [NM_115330]
A_84_P18466	0.0105238	down	-2.58561	AT3G57270	BG1	BG1 (BETA-1,3-GLUCANASE 1); catalytic/ cation binding / hydrolase, hydrolyzing O-glycosyl compounds (BG1) mRNA, complete cds [NM_115587]
A_84_P612458	0.030082	up	1.68174	AT3G57440	AT3G57440	unknown protein (AT3G57440) mRNA, complete cds [NM_115604]
A_84_P579509	0.0299458	up	2.58374	AT3G57840	AT3G57840	self-incompatibility protein-related (AT3G57840) mRNA, complete cds [NM_115646]
A_84_P787753	0.0460231	down	-1.60817	AT3G58200	AT3G58200	meprin and TRAF homology domain-containing protein / MATH domain-containing protein (AT3G58200) mRNA, complete cds [NM_115682]
A_84_P836949	0.0357248	up	1.55131	AT3G58350	AT3G58350	meprin and TRAF homology domain-containing protein / MATH domain-containing protein (AT3G58350) mRNA, complete cds [NM_115697]
A_84_P840278	0.00993357	down	-1.82107	AT3G59190	AT3G59190	F-box family protein (AT3G59190) mRNA, complete cds [NM_115781]
A_84_P567922	0.00575173	up	1.56495	AT3G59250	AT3G59250	F-box family protein (AT3G59250) mRNA, complete cds [NM_115787]
A_84_P793262	0.017569	down	-2.25303	AT3G60380	AT3G60380	AV548529 roots Columbia Arabidopsis thaliana cDNA clone RZL56b08F 3', mRNA sequence [AV548529]
A_84_P796705	0.0348578	up	1.69516	AT3G60440	AT3G60440	AYALK17TR pooled cDNA populations Arabidopsis thaliana cDNA, mRNA sequence [EG421131]
A_84_P197244	0.0269294	down	-1.94868	AT3G60710	AT3G60710	F-box family protein (AT3G60710) mRNA, complete cds [NM_115935]
A_84_P298434	0.0350702	down	-2.13962	AT3G60780	AT3G60780	unknown protein (AT3G60780) mRNA, complete cds [NM_115942]
A_84_P761795	0.0229794	up	2.34168	AT3G61118	AT3G61118	(AT3G61118) otherRNA [NR_022879]
A_84_P541342	0.0175131	up	1.50339	AT3G61560	AT3G61560	reticulon family protein (RTNLB6) (AT3G61560) mRNA, complete cds [NM_001035836]
A_84_P762264	0.0135298	down	-2.03008	AT3G61571	AT3G61571	unknown protein (AT3G61571) mRNA, complete cds [NM_001125405]
A_84_P762733	0.043151	up	2.16301	AT3G61723	AT3G61723	unknown protein (AT3G61723) mRNA, complete cds [NM_001125408]
A_84_P17538	0.0113974	up	1.83965	AT3G61910	ANAC066	ANAC066 (ARABIDOPSIS NAC DOMAIN PROTEIN 66); transcription activator/ transcription factor (ANAC066) mRNA, completecds [NM_116056]
A_84_P287450	0.0180528	down	-1.65321	AT3G62460	AT3G62460	unknown protein (AT3G62460) mRNA, complete cds [NM_116111]
A_84_P829144	0.0201868	up	1.58345	AT4G00310	EDA8	EDA8 (EMBRYO SAC DEVELOPMENT ARREST 8) (EDA8) mRNA, complete cds [NM_116253]
A_84_P763889	0.039126	up	1.89674	AT4G00380	AT4G00380	XH/XS domain-containing protein / XS zinc finger domain-containing protein (AT4G00380) mRNA, complete cds [NM_116262]
A_84_P584003	0.0130402	down	-1.9469	AT4G00690	ULP1B	ULP1B (UB-LIKE PROTEASE 1B); cysteine-type peptidase (ULP1B) mRNA, complete cds [NM_116294]
A_84_P292584	0.0180386	down	-1.92701	AT4G01220	AT4G01220	unknown protein (AT4G01220) mRNA, complete cds [NM_116352]
A_84_P194774	0.0383306	down	-2.18853	AT4G01750	RGXT2	RGXT2 (rhamnogalacturonan xylosyltransferase 2); UDP-xylosyltransferase (RGXT2) mRNA, complete cds [NM_116405]
A_84_P23230	0.0417641	down	-2.16994	AT4G01760	AT4G01760	DC1 domain-containing protein (AT4G01760) mRNA, complete cds [NM_116406]
A_84_P68334	0.00970996	up	1.82935	AT4G02000	AT4G02000	unknown protein (AT4G02000) mRNA, complete cds [NM_116431]
A_84_P765901	0.0014832	down	-2.01116	AT4G04221	AT4G04221	(AT4G04221) otherRNA [NR_022922]
A_84_P832513	0.00567249	up	1.55163	AT4G04920	SFR6	SFR6 (SENSITIVE TO FREEZING 6) (SFR6) mRNA, complete cds [NM_116730]
A_84_P181744	0.0339345	down	-2.61238	AT4G05540	AT4G05540	tRNA-splicing endonuclease positive effector-related (AT4G05540) mRNA, complete cds [NM_116792]
A_84_P21355	0.0314984	up	1.69185	AT4G08530	AT4G08530	protease inhibitor/seed storage/lipid transfer protein (LTP) family protein (AT4G08530) mRNA, complete cds [NM_116922]
A_84_P765214	0.000622639	up	1.54892	AT4G09465	AT4G09465	unknown protein (AT4G09465) mRNA, complete cds [NM_001084892]
A_84_P14739	0.00825092	up	21.6869	AT4G10020	AtHSD5	AtHSD5 (hydroxysteroid dehydrogenase 5); binding / catalytic/ oxidoreductase (AtHSD5) mRNA, complete cds [NM_117070]
A_84_P106792	0.00864549	down	-2.12758	AT4G11550	AT4G11550	DC1 domain-containing protein (AT4G11550) mRNA, complete cds [NM_117224]
A_84_P787638	0.0122635	up	2.25818	AT4G12050	AT4G12050	Full-length cDNA Complete sequence from clone GSLTPGH30ZE01 of Hormone Treated Callus of strain col-0 of Arabidopsisthaliana (thale cress) [BX820422]
A_84_P765891	0.0118117	down	-1.68927	AT4G12382	AT4G12382	unknown protein (AT4G12382) mRNA, complete cds [NM_001125498]
A_84_P863265	0.0430478	up	1.54671	AT4G12550	AIR1	AIR1; lipid binding (AIR1) mRNA, complete cds [NM_117325]
A_84_P836109	0.00465545	up	1.51176	AT4G13990	AT4G13990	exostosin family protein (AT4G13990) mRNA, complete cds [NM_117474]
A_84_P17693	0.0242713	down	-6.4823	AT4G16260	AT4G16260	catalytic/ cation binding / hydrolase, hydrolyzing O-glycosyl compounds (AT4G16260) mRNA, complete cds [NM_117722]
A_84_P18639	0.0361633	up	1.96185	AT4G16270	AT4G16270	peroxidase 40 (PER40) (P40) (AT4G16270) mRNA, complete cds [NM_117724]
A_84_P765653	0.0475081	down	-2.1702	AT4G16892	AT4G16892	(AT4G16892) otherRNA [NR_022975]
A_84_P10132	0.00788555	down	-1.52019	AT4G16900	AT4G16900	ATP binding / protein binding / transmembrane receptor (AT4G16900) mRNA, complete cds [NM_117794]
A_84_P15804	0.0458928	down	-1.92573	AT4G16960	AT4G16960	disease resistance protein (TIR-NBS-LRR class), putative (AT4G16960) mRNA, complete cds [NM_117799]
A_84_P20535	0.0484844	down	-1.65004	AT4G17500	ATERF-1	ATERF-1 (ETHYLENE RESPONSIVE ELEMENT BINDING FACTOR 1); DNA binding / transcription activator/ transcription factor(ATERF-1) mRNA, complete cds [NM_117855]
A_84_P869292	0.0437367	down	-1.74961	AT4G17500	ATERF-1	ATERF-1 (ETHYLENE RESPONSIVE ELEMENT BINDING FACTOR 1); DNA binding / transcription activator/ transcription factor(ATERF-1) mRNA, complete cds [NM_117855]
A_84_P802135	0.00341256	down	-2.43844	AT4G18380	AT4G18380	BX837629 Hormone Treated Callus Col-0 Arabidopsis thaliana cDNA clone GSLTPGH28ZC08 5PRIM, mRNA sequence [BX837629]
A_84_P13813	0.0318138	up	2.39593	AT4G18650	AT4G18650	transcription factor-related (AT4G18650) mRNA, complete cds [NM_117981]
A_84_P13815	0.0144206	up	2.28588	AT4G19030	NLM1	NLM1; arsenite transmembrane transporter/ water channel (NLM1) mRNA, complete cds [NM_118021]
A_84_P11926	0.0496379	up	1.53526	AT4G19380	AT4G19380	alcohol oxidase-related (AT4G19380) mRNA, complete cds [NM_118058]
A_84_P199404	0.00618702	up	2.39258	AT4G19750	AT4G19750	glycosyl hydrolase family 18 protein (AT4G19750) mRNA, complete cds [NM_118095]
A_84_P10043	0.0409747	down	-1.65717	AT4G21230	AT4G21230	protein kinase family protein (AT4G21230) mRNA, complete cds [NM_118242]
A_84_P560904	0.00282454	up	1.81821	AT4G22060	AT4G22060	F-box family protein (AT4G22060) mRNA, complete cds [NM_118327]
A_84_P19502	0.0284854	down	-2.14744	AT4G22140	AT4G22140	DNA binding / protein binding / zinc ion binding (AT4G22140) mRNA, complete cds [NM_118335]
A_84_P23288	0.049679	up	4.42902	AT4G22810	AT4G22810	DNA-binding protein-related (AT4G22810) mRNA, complete cds [NM_118410]
A_84_P17613	0.0285279	up	1.87371	AT4G22950	AGL19	AGL19 (AGAMOUS-LIKE 19); transcription factor (AGL19) mRNA, complete cds [NM_118424]
A_84_P19508	0.0298316	up	6.1723	AT4G23680	AT4G23680	major latex protein-related / MLP-related (AT4G23680) mRNA, complete cds [NM_118499]
A_84_P805609	0.00460306	up	7.64212	AT4G23680	AT4G23680	major latex protein-related / MLP-related (AT4G23680) mRNA, complete cds [NM_118499]
A_84_P16676	0.0407534	down	-1.97456	AT4G25000	AMY1	AMY1 (ALPHA-AMYLASE-LIKE); alpha-amylase (AMY1) mRNA, complete cds [NM_118632]
A_84_P11953	0.00713575	up	3.67203	AT4G25780	AT4G25780	pathogenesis-related protein, putative (AT4G25780) mRNA, complete cds [NM_118710]
A_84_P16683	0.0438574	down	-1.5005	AT4G26390	AT4G26390	pyruvate kinase, putative (AT4G26390) mRNA, complete cds [NM_118772]
A_84_P763147	0.00343235	up	2.93291	AT4G26420	GAMT1	GAMT1; S-adenosylmethionine-dependent methyltransferase/ gibberellin carboxyl-O-methyltransferase (GAMT1) mRNA, complete cds [NM_001125589]
A_84_P720691	0.027813	down	-1.552	AT4G26488	AT4G26488	(AT4G26488) otherRNA [NR_023018]
A_84_P793234	0.0225014	down	-1.98853	AT4G27000	ATRBP45C	ATRBP45C; RNA binding (ATRBP45C) mRNA, complete cds [NM_118834]
A_84_P784459	0.0328501	down	-1.97671	AT4G27260	WES1	WES1; indole-3-acetic acid amido synthetase (WES1) mRNA, complete cds [NM_118860]
A_84_P551175	0.0287133	down	-1.61257	AT4G27415	AT4G27415	unknown protein (AT4G27415) mRNA, complete cds [NM_202896]
A_84_P17634	0.0367761	up	1.76123	AT4G27480	AT4G27480	glycosyltransferase family 14 protein / core-2/I-branching enzyme family protein (AT4G27480) mRNA, complete cds [NM_001125597]
A_84_P838263	0.00171847	up	2.24081	AT4G27480	AT4G27480	glycosyltransferase family 14 protein / core-2/I-branching enzyme family protein (AT4G27480) mRNA, complete cds [NM_001125597]
A_84_P823905	0.0329954	down	-1.64429	AT4G27860	AT4G27860	integral membrane family protein (AT4G27860) mRNA, complete cds [NM_118924]
A_84_P764897	0.033683	up	1.86097	AT4G28420	AT4G28420	aminotransferase, putative (AT4G28420) mRNA, complete cds [NM_118984]
A_84_P545880	0.0199764	down	-2.59434	AT4G29760	AT4G29760	unknown protein (AT4G29760) mRNA, complete cds [NM_119122]
A_84_P97916	0.0330519	down	-1.60799	AT4G29780	AT4G29780	unknown protein (AT4G29780) mRNA, complete cds [NM_119124]
A_84_P21428	0.0301186	up	1.51625	AT4G29800	PLP8	PLP8 (PATATIN-LIKE PROTEIN 8) (PLP8) mRNA, complete cds [NM_119126]
A_84_P861985	0.0229532	down	-1.8049	AT4G30270.1
A_84_P837176	0.0458365	up	1.50564	AT4G30320	AT4G30320	allergen V5/Tpx-1-related family protein (AT4G30320) mRNA, complete cds [NM_119178]
A_84_P22386	0.0389252	down	-1.79614	AT4G32540	YUC1	YUC1 (YUCCA 1); FAD binding / NADP or NADPH binding / flavin-containing monooxygenase/ oxidoreductase (YUC1) mRNA, complete cds [NM_119406]
A_84_P16713	0.0217257	down	-1.75538	AT4G33230	AT4G33230	pectinesterase family protein (AT4G33230) mRNA, complete cds [NM_119477]
A_84_P793122	0.0436812	up	1.96029	AT4G34920	AT4G34920	AV538118 roots Columbia Arabidopsis thaliana cDNA clone RZ110b03F 3', mRNA sequence [AV538118]
A_84_P835590	0.0255907	up	2.00058	AT4G35240	AT4G35240	unknown protein (AT4G35240) mRNA, complete cds [NM_119690]
A_84_P15778	0.00411529	up	21.1427	AT4G35650	AT4G35650	isocitrate dehydrogenase, putative / NAD+ isocitrate dehydrogenase, putative (AT4G35650) mRNA, complete cds [NM_119730]
A_84_P765343	0.0101825	up	1.64329	AT4G36791	AT4G36791	unknown protein (AT4G36791) mRNA, complete cds [NM_001125656]
A_84_P57010	0.0135347	up	1.59844	AT4G37540	LBD39	LBD39 (LOB DOMAIN-CONTAINING PROTEIN 39) (LBD39) mRNA, complete cds [NM_119918]
A_84_P16730	3.24956e-07	up	1.50513	AT4G37980	ELI3-1	ELI3-1 (ELICITOR-ACTIVATED GENE 3-1); binding / catalytic/ oxidoreductase/ zinc ion binding (ELI3-1) mRNA, completecds [NM_119959]
A_84_P764437	0.00127541	up	1.57098	AT4G37980	ELI3-1	ELI3-1 (ELICITOR-ACTIVATED GENE 3-1); binding / catalytic/ oxidoreductase/ zinc ion binding (ELI3-1) mRNA, completecds [NM_001036728]
A_84_P765951	0.0438971	down	-1.73468	AT4G38120	AT4G38120	unknown protein (AT4G38120) mRNA, complete cds [NM_001125665]
A_84_P844748	0.0103695	down	-1.5225	AT4G39380	AT4G39380	unknown protein (AT4G39380) mRNA, complete cds [NM_120098]
A_84_P19597	0.0379845	up	1.85152	AT5G01680	ATCHX26	ATCHX26; monovalent cation:proton antiporter/ sodium:hydrogen antiporter (ATCHX26) mRNA, complete cds [NM_120246]
A_84_P22447	0.0186822	up	6.01715	AT5G05420	AT5G05420	immunophilin, putative / FKBP-type peptidyl-prolyl cis-trans isomerase, putative (AT5G05420) mRNA, complete cds [NM_120624]
A_84_P548594	0.0156207	up	1.96645	AT5G05840	AT5G05840	unknown protein (AT5G05840) mRNA, complete cds [NM_120666]
A_84_P601953	0.0474062	up	2.06778	AT5G06010	AT5G06010	unknown protein (AT5G06010) mRNA, complete cds [NM_120683]
A_84_P824595	0.0481252	down	-1.75857	AT5G06100	MYB33	MYB33 (MYB DOMAIN PROTEIN 33); DNA binding / transcription factor (MYB33) mRNA, complete cds [NM_120692]
A_84_P16776	0.0208673	up	1.64763	AT5G06760	AT5G06760	late embryogenesis abundant group 1 domain-containing protein / LEA group 1 domain-containing protein (AT5G06760) mRNA, complete cds [NM_120759]
A_84_P13944	0.0339238	up	2.37565	AT5G07620	AT5G07620	protein kinase family protein (AT5G07620) mRNA, complete cds [NM_120844]
A_84_P20763	0.0299657	up	1.71608	AT5G11100	SYTD	SYTD (SYTD) mRNA, complete cds [NM_121148]
A_84_P570789	0.0340067	down	-1.88846	AT5G11360	AT5G11360	unknown protein (AT5G11360) mRNA, complete cds [NM_121174]
A_84_P562774	0.00157023	down	-2.55839	AT5G12340	AT5G12340	unknown protein (AT5G12340) mRNA, complete cds [NM_121272]
A_84_P795151	0.038788	down	-1.92375	AT5G13120	AT5G13120	BP637949 RAFL19 cDNA clone RAFL19-07-K22 3', mRNA sequence [BP637949]
A_84_P20583	0.0429165	up	3.81761	AT5G13790	AGL15	AGL15 (AGAMOUS-LIKE 15); DNA binding / transcription factor (AGL15) mRNA, complete cds [NM_121382]
A_84_P12077	0.00422604	up	2.06252	AT5G15240	AT5G15240	amino acid transporter family protein (AT5G15240) mRNA, complete cds [NM_121528]
A_84_P787384	0.00354439	up	2.03602	AT5G15240	AT5G15240	amino acid transporter family protein (AT5G15240) mRNA, complete cds [NM_121528]
A_84_P92689	0.00680271	up	1.51406	AT5G16970	AT-AER	AT-AER (alkenal reductase); 2-alkenal reductase (AT-AER) mRNA, complete cds [NM_121703]
A_84_P565450	0.0250565	up	12.63	AT5G16980	AT5G16980	NADP-dependent oxidoreductase, putative (AT5G16980) mRNA, complete cds [NM_121704]
A_84_P585078	0.0166918	up	1.92296	AT5G17780	AT5G17780	hydrolase, alpha/beta fold family protein (AT5G17780) mRNA, complete cds [NM_001125769]
A_84_P831446	0.0464519	up	1.93065	AT5G17780	AT5G17780	hydrolase, alpha/beta fold family protein (AT5G17780) mRNA, complete cds [NM_001125769]
A_84_P806656	0.0117465	up	1.56434	AT5G17920	ATMS1	ATMS1; 5-methyltetrahydropteroyltriglutamate-homocysteine S-methyltransferase/ methionine synthase (ATMS1) mRNA, complete cds [NM_001085130]
A_84_P21538	0.0144124	down	-1.70155	AT5G18170	GDH1	GDH1 (GLUTAMATE DEHYDROGENASE 1); ATP binding / glutamate dehydrogenase [NAD(P)+]/ oxidoreductase (GDH1) mRNA, complete cds [NM_121822]
A_84_P21539	0.0206273	down	-1.76573	AT5G18360	AT5G18360	disease resistance protein (TIR-NBS-LRR class), putative (AT5G18360) mRNA, complete cds [NM_121841]
A_84_P12248	0.00642204	down	-1.63046	AT5G19490	AT5G19490	DNA binding / sequence-specific DNA binding (AT5G19490) mRNA, complete cds [NM_121954]
A_84_P10196	0.0206126	up	2.51876	AT5G22300	NIT4	NIT4 (NITRILASE 4); 3-cyanoalanine hydratase/ cyanoalanine nitrilase/ indole-3-acetonitrile nitrilase/ nitrilase/ nitrile hydr_ (NIT4) mRNA, complete cds [NM_122135]
A_84_P23436	0.021649	down	-1.54134	AT5G22500	FAR1	FAR1 (FATTY ACID REDUCTASE 1); fatty acyl-CoA reductase (alcohol-forming)/ oxidoreductase, acting on the CH-CH groupof donors (FAR1) mRNA, complete cds [NM_122155]
A_84_P815985	0.00628777	down	-2.97539	AT5G22500	FAR1	FAR1 (FATTY ACID REDUCTASE 1); fatty acyl-CoA reductase (alcohol-forming)/ oxidoreductase, acting on the CH-CH groupof donors (FAR1) mRNA, complete cds [NM_122155]
A_84_P841838	0.0159017	down	-1.9956	AT5G23410	AT5G23410	unknown protein (AT5G23410) mRNA, complete cds [NM_122248]
A_84_P832786	0.0275576	down	-1.63739	AT5G23480	AT5G23480	DNA binding (AT5G23480) mRNA, complete cds [NM_122255]
A_84_P799552	0.049555	down	-3.4012	AT5G23940	EMB3009	BP595261 RAFL15 cDNA clone RAFL15-29-D20 3', mRNA sequence [BP595261]
A_84_P503428	0.0189034	up	1.63094	AT5G24105	AGP41	AGP41 (ARABINOGALACTAN-PROTEIN 41) (AGP41) mRNA, complete cds [NM_203099]
A_84_P19658	0.0396948	down	-1.63895	AT5G24240	AT5G24240	phosphatidylinositol 3- and 4-kinase family protein / ubiquitin family protein (AT5G24240) mRNA, complete cds [NM_122330]
A_84_P13039	0.0103868	up	1.75746	AT5G24420	AT5G24420	glucosamine/galactosamine-6-phosphate isomerase-related (AT5G24420) mRNA, complete cds [NM_122350]
A_84_P832306	0.0290767	down	-1.87123	AT5G24710	AT5G24710	unknown protein (AT5G24710) mRNA, complete cds [NM_122380]
A_84_P595784	0.0267722	up	2.27047	AT5G25030	AT5G25030	ATP binding / nucleotide binding / phenylalanine-tRNA ligase (AT5G25030) mRNA, complete cds [NM_122412]
A_84_P803462	0.0429379	up	2.0919	AT5G26850	AT5G26850	BP645308 RAFL19 cDNA clone RAFL19-68-F13 3', mRNA sequence [BP645308]
A_84_P60330	0.00284512	down	-2.45844	AT5G27060	AtRLP53	AtRLP53 (Receptor Like Protein 53); kinase/ protein binding (AtRLP53) mRNA, complete cds [NM_122588]
A_84_P15886	0.0073636	up	2.29227	AT5G27630	ACBP5	ACBP5 (ACYL-COA BINDING PROTEIN 5); acyl-CoA binding (ACBP5) mRNA, complete cds [NM_122645]
A_84_P197914	0.0141358	down	-1.50386	AT5G27750	AT5G27750	F-box family protein (AT5G27750) mRNA, complete cds [NM_122657]
A_84_P862059	0.0265974	down	-1.84812	AT5G28626		Full-length cDNA Complete sequence from clone GSLTPGH45ZB01 of Hormone Treated Callus of strain col-0 of Arabidopsisthaliana (thale cress) [BX831997]
A_84_P792300	0.0317862	down	-2.53412	AT5G34851		clone 103691 mRNA sequence [DQ108674]
A_84_P592244	0.024158	down	-1.59572	AT5G35737	AT5G35737	unknown protein (AT5G35737) mRNA, complete cds [NM_203126]
A_84_P836925	0.0273946	up	5.58714	AT5G35935		Full-length cDNA Complete sequence from clone GSLTPGH48ZB02 of Hormone Treated Callus of strain col-0 of Arabidopsisthaliana (thale cress) [BX832035]
A_84_P848499	0.0110253	up	5.49255	AT5G35935		Full-length cDNA Complete sequence from clone GSLTPGH48ZB02 of Hormone Treated Callus of strain col-0 of Arabidopsisthaliana (thale cress) [BX832035]
A_84_P23461	0.0182007	up	5.05502	AT5G37140	AT5G37140	tRNA-splicing endonuclease positive effector-related (AT5G37140) mRNA, complete cds [NM_123073]
A_84_P841841	0.0244629	up	1.93052	AT5G37590	AT5G37590	binding (AT5G37590) mRNA, complete cds [NM_123118]
A_84_P10225	0.0104673	up	1.55291	AT5G37960	AT5G37960	oxidoreductase-related (AT5G37960) mRNA, complete cds [NM_123155]
A_84_P216298	0.0413938	up	2.18823	AT5G38930	AT5G38930	germin-like protein, putative (AT5G38930) mRNA, complete cds [NM_123255]
A_84_P58690	0.0363878	down	-1.96268	AT5G39280	ATEXPA23	ATEXPA23 (ARABIDOPSIS THALIANA EXPANSIN A23) (ATEXPA23) mRNA, complete cds [NM_123290]
A_84_P768458	0.0251907	down	-1.51591	AT5G39645	AT5G39645	unknown protein (AT5G39645) mRNA, complete cds [NM_001085214]
A_84_P293824	0.00105576	up	1.51176	AT5G39650	AT5G39650	unknown protein (AT5G39650) mRNA, complete cds [NM_123327]
A_84_P18741	0.0364929	up	2.03267	AT5G39850	AT5G39850	40S ribosomal protein S9 (RPS9C) (AT5G39850) mRNA, complete cds [NM_123348]
A_84_P20638	0.0296902	down	-2.99885	AT5G40990	GLIP1	GLIP1 (GDSL LIPASE1); carboxylesterase/ lipase (GLIP1) mRNA, complete cds [NM_123464]
A_84_P579001	0.0119571	up	2.92933	AT5G41510	AT5G41510	F-box family protein (AT5G41510) mRNA, complete cds [NM_123515]
A_84_P210248	0.0258533	down	-2.60504	AT5G42460	AT5G42460	unknown protein (AT5G42460) mRNA, complete cds [NM_123611]
A_84_P528304	0.0306062	up	6.55334	AT5G42955	AT5G42955	unknown protein (AT5G42955) mRNA, complete cds [NM_123661]
A_84_P507895	0.0199854	down	-2.10057	AT5G43240	AT5G43240	unknown protein (AT5G43240) mRNA, complete cds [NM_001125894]
A_84_P768186	0.0499888	up	1.58208	AT5G43285	AT5G43285	unknown protein (AT5G43285) mRNA, complete cds [NM_001036922]
A_84_P822777	0.0315562	down	-1.58919	AT5G44670	AT5G44670	unknown protein (AT5G44670) mRNA, complete cds [NM_123834]
A_84_P10251	0.0376782	up	1.83391	AT5G45080	AtPP2-A6	AtPP2-A6 (Phloem protein 2-A6); carbohydrate binding (AtPP2-A6) mRNA, complete cds [NM_123876]
A_84_P14978	0.0168128	down	-1.54149	AT5G45380	AT5G45380	sodium:solute symporter family protein (AT5G45380) mRNA, complete cds [NM_123906]
A_84_P20655	0.0187549	up	3.93163	AT5G45830	DOG1	DOG1 (DELAY OF GERMINATION 1) (DOG1) mRNA, complete cds [NM_123951]
A_84_P833384	0.0136308	up	4.62132	AT5G45830	DOG1	DOG1 (DELAY OF GERMINATION 1) (DOG1) mRNA, complete cds [NM_123951]
A_84_P589589	0.0399312	up	1.88187	AT5G46600	AT5G46600	unknown protein (AT5G46600) mRNA, complete cds [NM_124030]
A_84_P834467	0.0228365	down	-1.74717	AT5G47020	AT5G47020	glycine-rich protein (AT5G47020) mRNA, complete cds [NM_124073]
A_84_P14985	0.0440909	down	-2.27933	AT5G47220	ERF2	ERF2 (ETHYLENE RESPONSIVE ELEMENT BINDING FACTOR 2); DNA binding / transcription activator/ transcription factor (ERF2) mRNA, complete cds [NM_124093]
A_84_P826274	0.0435734	down	-1.7873	AT5G48560	AT5G48560	basic helix-loop-helix (bHLH) family protein (AT5G48560) mRNA, complete cds [NM_124232]
A_84_P14047	0.0250072	up	1.82112	AT5G48940	AT5G48940	leucine-rich repeat transmembrane protein kinase, putative (AT5G48940) mRNA, complete cds [NM_124271]
A_84_P19722	0.025363	down	-1.67021	AT5G49070	KCS21	KCS21 (3-KETOACYL-COA SYNTHASE 21); acyltransferase/ catalytic/ transferase, transferring acyl groups other than amino-acyl gr_ (KCS21) mRNA, complete cds [NM_124284]
A_84_P23507	0.0486218	up	1.54574	AT5G49480	ATCP1	ATCP1 (Ca2+-binding protein 1); calcium ion binding (ATCP1) mRNA, complete cds [NM_124325]
A_84_P13104	0.00421953	down	-1.70798	AT5G49520	WRKY48	WRKY48; transcription factor (WRKY48) mRNA, complete cds [NM_124329]
A_84_P769071	0.0404201	up	2.34746	AT5G50361	AT5G50361	unknown protein (AT5G50361) mRNA, complete cds [NM_001125936]
A_84_P836830	0.0267238	up	1.74634	AT5G50770	AtHSD6	AtHSD6 (hydroxysteroid dehydrogenase 6); binding / catalytic/ oxidoreductase (AtHSD6) mRNA, complete cds [NM_124455]
A_84_P16890	0.033211	up	2.42584	AT5G50800	AT5G50800	nodulin MtN3 family protein (AT5G50800) mRNA, complete cds [NM_124458]
A_84_P12164	0.0204293	up	2.66244	AT5G51030	AT5G51030	short-chain dehydrogenase/reductase (SDR) family protein (AT5G51030) mRNA, complete cds [NM_124482]
A_84_P768073	0.0495173	up	1.82447	AT5G51845	AT5G51845	unknown protein (AT5G51845) mRNA, complete cds [NM_001036981]
A_84_P11224	0.0470283	down	-2.34821	AT5G52390	AT5G52390	photoassimilate-responsive protein, putative (AT5G52390) mRNA, complete cds [NM_124618]
A_84_P597644	0.0343011	down	-1.74465	AT5G52547	AT5G52547	unknown protein (AT5G52547) mRNA, complete cds [NM_203199]
A_84_P769609	0.0326382	up	1.73295	AT5G53048	AT5G53048	(AT5G53048) otherRNA [NR_023249]
A_84_P573586	0.0197748	up	2.30404	AT5G53260	AT5G53260	seed maturation family protein (AT5G53260) mRNA, complete cds [NM_124705]
A_84_P17847	0.0299328	up	1.92267	AT5G54070	AT-HSFA9	AT-HSFA9; DNA binding / transcription factor (AT-HSFA9) mRNA, complete cds [NM_124786]
A_84_P137619	0.0406186	down	-1.55551	AT5G54490	PBP1	PBP1 (PINOID-BINDING PROTEIN 1); calcium ion binding / protein binding (PBP1) mRNA, complete cds [NM_124829]
A_84_P19743	0.0124056	up	3.57652	AT5G55250	IAMT1	IAMT1 (IAA CARBOXYLMETHYLTRANSFERASE 1); S-adenosylmethionine-dependent methyltransferase/ indole acetic acid carboxyl methylt_ (IAMT1) mRNA, complete cds [NM_124907]
A_84_P837804	0.00190776	up	2.09447	AT5G55250	IAMT1	IAMT1 (IAA CARBOXYLMETHYLTRANSFERASE 1); S-adenosylmethionine-dependent methyltransferase/ indole acetic acid carboxyl methylt_ (IAMT1) mRNA, complete cds [NM_124907]
A_84_P516825	0.0104116	down	-1.59709	AT5G56160	AT5G56160	transporter (AT5G56160) mRNA, complete cds [NM_124998]
A_84_P12182	0.0301818	up	1.87079	AT5G56300	GAMT2	GAMT2 (GIBBERELLIC ACID METHYLTRANSFERASE 2); S-adenosylmethionine-dependent methyltransferase/ gibberellin carboxyl-O-methylt_ (GAMT2) mRNA, complete cds [NM_125013]
A_84_P131786	0.0338747	down	-2.46752	AT5G56370	AT5G56370	F-box family protein (AT5G56370) mRNA, complete cds [NM_203213]
A_84_P14075	0.00113927	down	-1.57846	AT5G57240	ORP4C	ORP4C (OSBP(OXYSTEROL BINDING PROTEIN)-RELATED PROTEIN 4C); oxysterol binding (ORP4C) mRNA, complete cds [NM_001037011]
A_84_P248115	0.0327619	down	-1.6976	AT5G58570	AT5G58570	unknown protein (AT5G58570) mRNA, complete cds [NM_125244]
A_84_P12190	0.000675007	up	4.29293	AT5G58660	AT5G58660	oxidoreductase, 2OG-Fe(II) oxygenase family protein (AT5G58660) mRNA, complete cds [NM_125253]
A_84_P16919	0.0375691	up	1.71581	AT5G59130	AT5G59130	subtilase family protein (AT5G59130) mRNA, complete cds [NM_125303]
A_84_P22596	0.0464496	up	2.45877	AT5G59340	WOX2	WOX2 (WUSCHEL RELATED HOMEOBOX 2); transcription factor (WOX2) mRNA, complete cds [NM_125325]
A_84_P841720	0.0251877	down	-1.52421	AT5G59660	AT5G59660	leucine-rich repeat protein kinase, putative (AT5G59660) mRNA, complete cds [NM_125358]
A_84_P20706	0.016613	down	-1.85429	AT5G59680	AT5G59680	leucine-rich repeat protein kinase, putative (AT5G59680) mRNA, complete cds [NM_125360]
A_84_P10306	0.0222068	down	-2.37818	AT5G59930	AT5G59930	DC1 domain-containing protein / UV-B light-insensitive protein, putative (AT5G59930) mRNA, complete cds [NM_125386]
A_84_P15032	0.0482161	up	1.74174	AT5G60010	AT5G60010	ferric reductase-like transmembrane component family protein (AT5G60010) mRNA, complete cds [NM_125394]
A_84_P593216	0.015297	up	9.32878	AT5G60250	AT5G60250	zinc finger (C3HC4-type RING finger) family protein (AT5G60250) mRNA, complete cds [NM_125418]
A_84_P65254	0.0014118	up	1.7601	AT5G60260	AT5G60260	unknown protein (AT5G60260) mRNA, complete cds [NM_125419]
A_84_P789231	0.0273994	up	2.85389	AT5G60260	AT5G60260	mRNA, clone: RAFL17-50-E02 [AK117807]
A_84_P22601	0.049019	down	-2.03496	AT5G60340	AT5G60340	maoC-like dehydratase domain-containing protein (AT5G60340) mRNA, complete cds [NM_125427]
A_84_P13144	0.00574723	up	1.55793	AT5G60470	AT5G60470	nucleic acid binding / transcription factor/ zinc ion binding (AT5G60470) mRNA, complete cds [NM_125440]
A_84_P15037	0.0313226	down	-1.64997	AT5G61070	HDA18	HDA18; H3/H4 histone acetyltransferase/ histone deacetylase (HDA18) mRNA, complete cds [NM_125500]
A_84_P12205	0.0125332	up	1.63419	AT5G61620	AT5G61620	myb family transcription factor (AT5G61620) mRNA, complete cds [NM_125556]
A_84_P768491	0.0302281	up	2.41741	AT5G62065	AT5G62065	lipid binding (AT5G62065) mRNA, complete cds [NM_001085311]
A_84_P714018	0.0365049	up	2.21285	AT5G63160	BT1	BP785622 RAFL7 cDNA clone RAFL07-95-K18 3', mRNA sequence [BP785622]
A_84_P67354	0.0481657	up	2.01228	AT5G63580	FLS2	FLS2 (FLAVONOL SYNTHASE 2); flavonol synthase (FLS2) mRNA, complete cds [NM_125753]
A_84_P23561	0.00797701	up	2.59176	AT5G63600	FLS5	FLS5 (FLAVONOL SYNTHASE 5); flavonol synthase (FLS5) mRNA, complete cds [NM_125755]
A_84_P577170	0.0468911	down	-2.19859	AT5G64190	AT5G64190	unknown protein (AT5G64190) mRNA, complete cds [NM_125815]
A_84_P832201	0.0345211	down	-1.56322	AT5G64270	AT5G64270	splicing factor, putative (AT5G64270) mRNA, complete cds [NM_125823]
A_84_P18836	0.0060777	up	1.79215	AT5G64700	AT5G64700	nodulin MtN21 family protein (AT5G64700) mRNA, complete cds [NM_125866]
A_84_P11274	0.019888	up	9.66715	AT5G65080	MAF5	MAF5 (MADS AFFECTING FLOWERING 5); transcription factor (MAF5) mRNA, complete cds [NM_001085330]
A_84_P825221	0.0343329	up	2.33984	AT5G65080	MAF5	MAF5 (MADS AFFECTING FLOWERING 5); transcription factor (MAF5) mRNA, complete cds [NM_125907]
A_84_P825225	0.000399906	up	4.32114	AT5G65080	MAF5	MAF5 (MADS AFFECTING FLOWERING 5); transcription factor (MAF5) mRNA, complete cds [NM_001085330]
A_84_P153598	0.0182678	up	2.15922	AT5G65165	SDH2-3	SDH2-3; electron carrier/ succinate dehydrogenase (SDH2-3) mRNA, complete cds [NM_148160]
A_84_P524838	0.01428	up	1.82893	AT5G66740	AT5G66740	unknown protein (AT5G66740) mRNA, complete cds [NM_126072]
A_84_P13172	0.0270285	down	-1.51232	AT5G67080	MAPKKK19	MAPKKK19; ATP binding / kinase/ protein kinase/ protein serine/threonine kinase (MAPKKK19) mRNA, complete cds [NM_126108]
A_84_P789908	0.0280794	down	-1.63297	AT5G67160	EPS1	701496227 A. thaliana, Ohio State clone set Arabidopsis thaliana cDNA clone 701496227, mRNA sequence [AI994011]
A_84_P14118	0.0293972	down	-5.0601	AT5G67310	CYP81G1	CYP81G1; electron carrier/ heme binding / iron ion binding / monooxygenase/ oxygen binding (CYP81G1) mRNA, completecds [NM_126131]
A_84_P111672	0.0472443	down	-3.12497	No AGI
A_84_P15652	0.0197203	down	-1.51697	No AGI		GB
A_84_P15943	0.0375773	down	-2.5649	No AGI		GB
A_84_P181524	0.0255649	down	-1.6617	No AGI
A_84_P18800	0.0192669	down	-1.75056	No AGI
A_84_P245235	0.0230359	down	-2.00564	No AGI
A_84_P707317	0.0472994	down	-1.82525	No AGI
A_84_P717970	0.0376218	down	-2.17163	No AGI
A_84_P740606	0.00372961	down	-1.54707	No AGI
A_84_P752193	0.0483804	down	-1.57106	No AGI
A_84_P752409	0.0254952	down	-1.98518	No AGI		GB
A_84_P755537	0.0400184	down	-1.63122	No AGI
A_84_P759055	0.0237594	down	-2.14275	No AGI
A_84_P759293	0.0197025	down	-2.10564	No AGI
A_84_P759300	0.0429794	down	-1.978	No AGI		GB
A_84_P759321	0.0237532	down	-2.25263	No AGI		GB
A_84_P760681	0.0332099	down	-1.67651	No AGI
A_84_P768921	0.0224958	down	-1.55976	No AGI		11058035 CERES-AN65 cDNA clone 1337620 5', mRNA sequence [DR353219]
A_84_P795460	0.00393769	down	-1.79818	No AGI		23-E018360-019-007-M05-T7R MPIZ-ADIS-019 Arabidopsis thaliana cDNA clone MPIZp768M057Q 5-PRIME, mRNA sequence [CB252515]
A_84_P798631	0.0325927	down	-1.86134	No AGI		AYBHD94TF pooled cDNA populations Arabidopsis thaliana cDNA, mRNA sequence [EG503573]
A_84_P798979	0.0244226	down	-1.66134	No AGI
A_84_P800404	0.0140351	down	-1.91223	No AGI		AYBEI23TR pooled cDNA populations Arabidopsis thaliana cDNA, mRNA sequence [EG529050]
A_84_P801695	0.0382258	down	-1.68901	No AGI		052G04AF Infected Arabidopsis Leaf Arabidopsis thaliana cDNA, mRNA sequence [CA781222]
A_84_P802780	0.0392609	down	-1.67943	No AGI		AYAID52TR pooled cDNA populations Arabidopsis thaliana cDNA, mRNA sequence [EG424425]
A_84_P809430	0.0208399	down	-1.56856	No AGI
A_84_P810704	0.027035	down	-1.74773	No AGI
A_84_P811745	0.0433045	down	-2.01787	No AGI
A_84_P814808	0.000646891	down	-1.76051	No AGI
A_84_P817021	0.0110475	down	-1.95645	No AGI
A_84_P818619	0.00574037	down	-2.26456	No AGI
A_84_P820625	0.0366938	down	-1.52028	No AGI
A_84_P823620	0.0332927	down	-1.67356	No AGI
A_84_P828192	0.0101464	down	-1.56208	No AGI
A_84_P830077	0.0361027	down	-1.7422	No AGI
A_84_P831212	0.0322846	down	-1.73362	No AGI
A_84_P832791	0.0308202	down	-2.33945	No AGI
A_84_P840018	0.0186882	down	-1.7768	No AGI		GB
A_84_P840517	0.022814	down	-1.7331	No AGI		GB
A_84_P845009	0.0210137	down	-2.74555	No AGI
A_84_P845088	0.0348886	down	-4.0012	No AGI
A_84_P848173	0.0327772	down	-1.60517	No AGI
A_84_P850195	0.014271	down	-1.89232	No AGI
A_84_P854705	0.00915912	down	-1.5166	No AGI
A_84_P859333	0.0366351	down	-2.10847	No AGI
A_84_P150858	0.0162124	up	2.01911	No AGI
A_84_P217238	0.0403372	up	3.62948	No AGI
A_84_P234319	0.0114901	up	1.68958	No AGI		GB
A_84_P240845	0.0397621	up	1.9297	No AGI
A_84_P514078	0.0231987	up	1.82555	No AGI
A_84_P700286	0.00589136	up	1.82192	No AGI
A_84_P750943	0.00813774	up	3.6612	No AGI		GB
A_84_P753278	0.0332848	up	1.87488	No AGI
A_84_P755235	0.0423815	up	1.95437	No AGI		GB
A_84_P755909	0.0271804	up	2.08396	No AGI
A_84_P756334	0.0389141	up	2.21709	No AGI
A_84_P756351	0.0271505	up	2.6176	No AGI
A_84_P756613	0.0428948	up	2.17332	No AGI
A_84_P756807	0.0165526	up	1.71949	No AGI		GB
A_84_P758778	0.037118	up	1.75903	No AGI
A_84_P759736	0.0170648	up	3.98112	No AGI
A_84_P766149	0.0446251	up	1.72504	No AGI
A_84_P766266	0.0494722	up	1.64658	No AGI
A_84_P766341	0.00358227	up	2.35016	No AGI
A_84_P766364	0.0343769	up	1.6369	No AGI
A_84_P766482	0.0484503	up	1.89494	No AGI
A_84_P766638	0.0179429	up	2.62495	No AGI
A_84_P769504	0.0469145	up	1.51826	No AGI
A_84_P792217	0.0383105	up	3.44648	No AGI		thaliana green siliques Columbia Arabidopsis thaliana cDNA clone SQ098g08F 3', mRNA sequence [AV558444]
A_84_P795645	0.0298906	up	1.69016	No AGI		BP806806 RAFL16 cDNA clone RAFL24-11-E04 5', mRNA sequence [BP806806]
A_84_P802017	0.0228574	up	2.80813	No AGI		BX834619 Hormone Treated Callus Col-0 Arabidopsis thaliana cDNA clone GSLTPGH73ZB10 3PRIM, mRNA sequence [BX834619]
A_84_P820294	0.0160251	up	2.88673	No AGI
A_84_P828241	0.0177892	up	1.54667	No AGI
A_84_P828261	0.0287485	up	2.16276	No AGI
A_84_P829794	0.0176678	up	1.56492	No AGI
A_84_P834324	0.0248471	up	1.82871	No AGI
A_84_P834480	0.0470095	up	2.849	No AGI		GB
A_84_P838069	0.0369784	up	1.87127	No AGI
A_84_P838606	0.00421195	up	1.64007	No AGI
A_84_P839310	0.0421169	up	1.95573	No AGI		GB
A_84_P839748	0.0218641	up	1.7813	No AGI		GB
A_84_P841136	0.0254291	up	3.01949	No AGI		GB
A_84_P841497	0.0290582	up	1.69305	No AGI		GB
A_84_P842199	0.0465674	up	1.90396	No AGI		GB
A_84_P844502	0.0166795	up	3.19864	No AGI
A_84_P847776	0.0479774	up	1.68063	No AGI		Rep: Genomic DNA, chromosome 5, BAC clone:F2O15 - Arabidopsis thaliana (Mouse-ear cress), partial (94%) [TC351356]
A_84_P854972	0.0329403	up	1.52998	No AGI
A_84_P857613	0.0449238	up	2.68603	No AGI
A_84_P860899	0.0344564	up	1.87639	No AGI
A_84_P861900	0.0218374	up	2.17993	No AGI
A_84_P862829	0.00289778	up	2.21292	No AGI
A_84_P863561	0.016425	up	3.58014	No AGI

## Sheet: Stage 1
Probe ID	p-value	Regulation	Fold Change	AGI	GeneName	Description
A_84_P18717	0.00505606	up	1.65598	AT1G01110	IQD18	IQD18 (IQ-domain 18) (IQD18) mRNA, complete cds [NM_099993]
A_84_P21154	0.00378245	up	3.29148	AT1G01390	AT1G01390	UDP-glucoronosyl/UDP-glucosyl transferase family protein (AT1G01390) mRNA, complete cds [NM_100021]
A_84_P21649	0.0467032	up	1.61884	AT1G01670	AT1G01670	U-box domain-containing protein (AT1G01670) mRNA, complete cds [NM_100049]
A_84_P751150	0.00609886	down	-2.29272	AT1G02230	ANAC004	ANAC004 (Arabidopsis NAC domain containing protein 4); transcription factor (ANAC004) mRNA, complete cds [NM_100104]
A_84_P16515	0.000610491	up	139.764	AT1G02770	AT1G02770	unknown protein (AT1G02770) mRNA, complete cds [NM_100156]
A_84_P576295	0.00228193	up	73.1594	AT1G03106	AT1G03106	unknown protein (AT1G03106) mRNA, complete cds [NM_202021]
A_84_P10452	0.0263536	down	-1.61944	AT1G03210	AT1G03210	phenazine biosynthesis PhzC/PhzF family protein (AT1G03210) mRNA, complete cds [NM_100203]
A_84_P570962	0.00494854	down	-12.1662	AT1G03340	AT1G03340	unknown protein (AT1G03340) mRNA, complete cds [NM_100216]
A_84_P790500	0.00442691	down	-21.3631	AT1G03340	AT1G03340	unknown protein (AT1G03340) mRNA, complete cds [NM_100216]
A_84_P22706	0.0342538	down	-1.56631	AT1G03920	AT1G03920	protein kinase, putative (AT1G03920) mRNA, complete cds [NM_100273]
A_84_P18923	0.0195728	down	-3.91331	AT1G04050	SUVR1	SUVR1 (ARABIDOPSIS HOMOLOG OF SU(VAR)3-9 1); histone-lysine N-methyltransferase/ zinc ion binding (SUVR1) mRNA, complete cds[NM_100286]
A_84_P18950	0.00323612	up	2.86746	AT1G04660	AT1G04660	glycine-rich protein (AT1G04660) mRNA, complete cds [NM_100346]
A_84_P12296	0.0180953	up	3.00815	AT1G05020	AT1G05020	epsin N-terminal homology (ENTH) domain-containing protein / clathrin assembly protein-related (AT1G05020) mRNA, complete cds[NM_100381]
A_84_P587896	0.0183162	up	1.74648	AT1G05420	OFP12	OFP12 (OVATE FAMILY PROTEIN 12) (OFP12) mRNA, complete cds [NM_100421]
A_84_P753360	0.0425393	down	-1.54885	AT1G06265	AT1G06265	(AT1G06265) otherRNA [NR_022043]
A_84_P100456	0.0358782	down	-1.73268	AT1G07050	AT1G07050	CONSTANS-like protein-related (AT1G07050) mRNA, complete cds [NM_100579]
A_84_P843011	0.0466434	down	-1.71894	AT1G07050	AT1G07050	CONSTANS-like protein-related (AT1G07050) mRNA, complete cds [NM_100579]
A_84_P840714	0.0344781	up	1.60895	AT1G07380	AT1G07380	ceramidase family protein (AT1G07380) mRNA, complete cds [NM_100612]
A_84_P750294	0.0414327	up	1.54865	AT1G07390	AtRLP1	protein binding (AtRLP1) mRNA, complete cds [NM_100613]
A_84_P22373	0.0287356	down	-2.69909	AT1G08120	AT1G08120	unknown protein (AT1G08120) mRNA, complete cds [NM_100688]
A_84_P19955	0.00684501	up	1.58516	AT1G08230	AT1G08230	amino acid transporter family protein (AT1G08230) mRNA, complete cds [NM_001084018]
A_84_P15165	0.0388138	up	1.62293	AT1G09040	AT1G09040	unknown protein (AT1G09040) mRNA, complete cds [NM_100775]
A_84_P20844	0.0143865	up	4.24558	AT1G09480	AT1G09480	cinnamyl-alcohol dehydrogenase family / CAD family (AT1G09480) mRNA, complete cds [NM_100819]
A_84_P297484	0.0106312	down	-1.5559	AT1G09483	AT1G09483	unknown protein (AT1G09483) mRNA, complete cds [NM_148448]
A_84_P22736	0.0261838	up	6.38719	AT1G09500	AT1G09500	cinnamyl-alcohol dehydrogenase family / CAD family (AT1G09500) mRNA, complete cds [NM_179294]
A_84_P752604	0.012756	up	5.41658	AT1G09500	AT1G09500	cinnamyl-alcohol dehydrogenase family / CAD family (AT1G09500) mRNA, complete cds [NM_001035935]
A_84_P16115	0.00944589	down	-3.94371	AT1G09600	AT1G09600	protein kinase family protein (AT1G09600) mRNA, complete cds [NM_100832]
A_84_P21782	0.013809	up	1.68255	AT1G09740	AT1G09740	ethylene-responsive protein, putative (AT1G09740) mRNA, complete cds [NM_100846]
A_84_P18000	0.000940007	up	5.3358	AT1G09960	SUT4	SUT4 (SUCROSE TRANSPORTER 4); carbohydrate transmembrane transporter/ sucrose transmembrane transporter/ sucrose:hydrogen symp_(SUT4) mRNA, complete cds [NM_100870]
A_84_P784419	0.0247928	up	2.96586	AT1G09960	SUT4	SUT4 (SUCROSE TRANSPORTER 4); carbohydrate transmembrane transporter/ sucrose transmembrane transporter/ sucrose:hydrogen symp_(SUT4) mRNA, complete cds [NM_100870]
A_84_P589724	0.0446288	up	1.62605	AT1G09995	AT1G09995	unknown protein (AT1G09995) mRNA, complete cds [NM_148454]
A_84_P521358	0.0301566	up	1.50818	AT1G10095	AT1G10095	protein prenyltransferase (AT1G10095) mRNA, complete cds [NM_179299]
A_84_P577248	0.0493692	down	-1.77509	AT1G10155	ATPP2-A10	ATPP2-A10 (PHLOEM PROTEIN 2-A10) (ATPP2-A10) mRNA, complete cds [NM_148455]
A_84_P15191	0.0124005	up	2.50424	AT1G10520	AT1G10520	DNA polymerase lambda (POLL) (AT1G10520) mRNA, complete cds [NM_100926]
A_84_P18975	0.0423972	up	2.13382	AT1G10560	PUB18	PUB18 (PLANT U-BOX 18); ubiquitin-protein ligase (PUB18) mRNA, complete cds [NM_100931]
A_84_P555923	0.0416007	up	2.15048	AT1G11120	AT1G11120	unknown protein (AT1G11120) mRNA, complete cds [NM_100985]
A_84_P22936	0.0345813	up	5.54011	AT1G11170	AT1G11170	unknown protein (AT1G11170) mRNA, complete cds [NM_202080]
A_84_P15363	0.0321735	down	-1.98999	AT1G11270	AT1G11270	F-box family protein (AT1G11270) mRNA, complete cds [NM_101000]
A_84_P18986	0.00539431	up	1.6862	AT1G11800	AT1G11800	endonuclease/exonuclease/phosphatase family protein (AT1G11800) mRNA, complete cds [NM_101052]
A_84_P11396	0.0150893	down	-2.03393	AT1G11990	AT1G11990	unknown protein (AT1G11990) mRNA, complete cds [NM_101071]
A_84_P19444	0.00836323	down	-3.75216	AT1G12160	AT1G12160	flavin-containing monooxygenase family protein / FMO family protein (AT1G12160) mRNA, complete cds [NM_101088]
A_84_P831236	0.000464229	down	-2.36688	AT1G12260	ANAC007	ANAC007 (ARABIDOPSIS NAC 007); transcription factor (ANAC007) mRNA, complete cds [NM_101098]
A_84_P516051	0.00966025	up	1.84981	AT1G12550	AT1G12550	oxidoreductase family protein (AT1G12550) mRNA, complete cds [NM_101126]
A_84_P22163	0.0261094	down	-4.69772	AT1G12940	ATNRT2.5	ATNRT2.5 (nitrate transporter2.5); nitrate transmembrane transporter (ATNRT2.5) mRNA, complete cds [NM_101165]
A_84_P10573	0.0179577	down	-1.62594	AT1G13580	LAG13	LAG13 (LAG1 LONGEVITY ASSURANCE HOMOLOG 3) (LAG13) mRNA, complete cds [NM_101228]
A_84_P13392	0.022703	down	-3.06541	AT1G13790	AT1G13790	XH/XS domain-containing protein / XS zinc finger domain-containing protein (AT1G13790) mRNA, complete cds [NM_101247]
A_84_P23635	0.0139142	down	-2.42028	AT1G14070	FUT7	FUT7; fucosyltransferase/ transferase, transferring glycosyl groups (FUT7) mRNA, complete cds [NM_101272]
A_84_P10482	0.00757727	up	2.06244	AT1G14210	AT1G14210	ribonuclease T2 family protein (AT1G14210) mRNA, complete cds [NM_101287]
A_84_P12373	0.0483687	up	4.30685	AT1G14240	AT1G14240	nucleoside phosphatase family protein / GDA1/CD39 family protein (AT1G14240) mRNA, complete cds [NM_001123812]
A_84_P11475	0.000631054	up	3.18863	AT1G14700	PAP3	PAP3 (PURPLE ACID PHOSPHATASE 3); acid phosphatase/ protein serine/threonine phosphatase (PAP3) mRNA, complete cds [NM_101339]
A_84_P786909	0.00594973	up	3.11555	AT1G14700	PAP3	PAP3 (PURPLE ACID PHOSPHATASE 3); acid phosphatase/ protein serine/threonine phosphatase (PAP3) mRNA, complete cds [NM_101339]
A_84_P10493	0.0276341	down	-2.90507	AT1G14790	RDR1	RDR1 (RNA-DEPENDENT RNA POLYMERASE 1); RNA-directed RNA polymerase/ nucleic acid binding (RDR1) mRNA, complete cds [NM_101348]
A_84_P824639	0.0314151	down	-1.54024	AT1G14820	AT1G14820	SEC14 cytosolic factor family protein / phosphoglyceride transfer family protein (AT1G14820) mRNA, complete cds [NM_101351]
A_84_P852013	0.0136537	down	-1.54433	AT1G14820	AT1G14820	SEC14 cytosolic factor family protein / phosphoglyceride transfer family protein (AT1G14820) mRNA, complete cds [NM_101351]
A_84_P863107	0.000174476	down	-1.51968	AT1G14820	AT1G14820	SEC14 cytosolic factor family protein / phosphoglyceride transfer family protein (AT1G14820) mRNA, complete cds [NM_101351]
A_84_P196364	0.0440057	up	1.863	AT1G15170	AT1G15170	MATE efflux family protein (AT1G15170) mRNA, complete cds [NM_101385]
A_84_P13319	0.00637952	up	2.30752	AT1G15300		similar to Ac transposase (At1g15300) mRNA, complete cds [AY093222]
A_84_P557718	0.0173644	down	-1.74494	AT1G16480	AT1G16480
A_84_P585313	0.000862273	up	42.0596	AT1G16705	AT1G16705	p300/CBP acetyltransferase-related protein-related (AT1G16705) mRNA, complete cds [NM_101531]
A_84_P19941	0.0270457	up	1.84853	AT1G17060	CYP72C1	CYP72C1 (CYTOCHROME P450 72C1); electron carrier/ heme binding / iron ion binding / monooxygenase/ oxygen binding (CYP72C1) mRNA, completecds [NM_101566]
A_84_P22778	0.00154209	up	2.22578	AT1G17190	ATGSTU26	ATGSTU26 (ARABIDOPSIS THALIANA GLUTATHIONE S-TRANSFERASE TAU 26); glutathione transferase (ATGSTU26) mRNA, completecds [NM_11580]
A_84_P10486	0.0236678	down	-2.78399	AT1G17240	AtRLP2	AtRLP2 (Receptor Like Protein 2); protein binding / protein kinase (AtRLP2) mRNA, complete cds [NM_101585]
A_84_P754192	0.042688	down	-2.71414	AT1G17255	AT1G17255	(AT1G17255) otherRNA [NR_022094]
A_84_P10976	0.0180422	down	-1.66721	AT1G17560	HLL	HLL (HUELLENLOS); structural constituent of ribosome (HLL) mRNA, complete cds [NM_101619]
A_84_P16649	0.00135438	down	-1.92073	AT1G17590	NF-YA8	NF-YA8 (NUCLEAR FACTOR Y, SUBUNIT A8); transcription factor (NF-YA8) mRNA, complete cds [NM_202122]
A_84_P20800	0.0313743	up	2.40334	AT1G17700	PRA1.F1	PRA1.F1 (PRENYLATED RAB ACCEPTOR 1.F1) (PRA1.F1) mRNA, complete cds [NM_101632]
A_84_P704941	0.0336249	down	-1.63804	AT1G18075	MIR159B	(MIR159B) otherRNA [NR_022098]
A_84_P836789	0.00924017	up	3.40808	AT1G18180	AT1G18180	oxidoreductase, acting on the CH-CH group of donors (AT1G18180) mRNA, complete cds [NM_101678]
A_84_P14905	0.0269549	up	3.03384	AT1G18350	ATMKK7	ATMKK7; MAP kinase kinase/ kinase (ATMKK7) mRNA, complete cds [NM_101693]
A_84_P840007	0.0456036	up	1.51191	AT1G18460	AT1G18460	lipase family protein (AT1G18460) mRNA, complete cds [NM_101703]
A_84_P13338	0.0309604	up	2.34939	AT1G18710	AtMYB47	AtMYB47 (myb domain protein 47); DNA binding / transcription factor (AtMYB47) mRNA, complete cds [NM_101729]
A_84_P22858	0.00307213	down	-1.69501	AT1G18910	AT1G18910	protein binding / zinc ion binding (AT1G18910) mRNA, complete cds [NM_101748]
A_84_P12286	0.0160283	up	130.235	AT1G19060	AT1G19060	unknown protein (AT1G19060) mRNA, complete cds [NM_101764]
A_84_P794100	0.0453525	down	-3.04435	AT1G19490	AT1G19490	bZIP transcription factor family protein (AT1G19490) mRNA, complete cds [NM_101806]
A_84_P181974	0.0389146	down	-3.6584	AT1G20310	AT1G20310	unknown protein (AT1G20310) mRNA, complete cds [NM_101882]
A_84_P829914	0.0107884	up	3.63265	AT1G20480	AT1G20480	4-coumarate--CoA ligase family protein / 4-coumaroyl-CoA synthase family protein (AT1G20480) mRNA, complete cds [NM_101898]
A_84_P18130	0.0366527	down	-3.62468	AT1G20550	AT1G20550	unknown protein (AT1G20550) mRNA, complete cds [NM_101905]
A_84_P19143	0.0135641	up	1.54383	AT1G21050	AT1G21050	unknown protein (AT1G21050) mRNA, complete cds [NM_101958]
A_84_P69204	0.018003	down	-2.12237	AT1G21110	AT1G21110	O-methyltransferase, putative (AT1G21110) mRNA, complete cds [NM_101965]
A_84_P532027	0.0383738	up	2.13346	AT1G21360	GLTP2	GLTP2 (glycolipid transfer protein 2); glycolipid binding / glycolipid transporter (GLTP2) mRNA, complete cds [NM_101988]
A_84_P828666	0.027274	down	-1.57636	AT1G21651	AT1G21651	protein binding / zinc ion binding (AT1G21651) mRNA, complete cds [NM_001123853]
A_84_P751348	0.0265636	up	2.07659	AT1G22370	AtUGT85A5	AtUGT85A5 (UDP-glucosyl transferase 85A5); glucuronosyltransferase/ transferase, transferring glycosyl groups (AtUGT85A5) mRNA,complete cds [NM_102087]
A_84_P752529	0.0494301	up	1.91614	AT1G22370	AtUGT85A5	AtUGT85A5 (UDP-glucosyl transferase 85A5); glucuronosyltransferase/ transferase, transferring glycosyl groups (AtUGT85A5) mRNA,complete cds [NM_202156]
A_84_P17955	0.0033828	up	18.8792	AT1G22380	AtUGT85A3	AtUGT85A3 (UDP-glucosyl transferase 85A3); glucuronosyltransferase/ transcription factor/ transferase, transferringglycosylg_(AtUGT85A3)mRNA,complete cds [NM_102088]
A_84_P21843	0.00945493	up	1.54875	AT1G22430	AT1G22430	alcohol dehydrogenase, putative (AT1G22430) mRNA, complete cds [NM_102092]
A_84_P14276	0.00781824	down	-3.17882	AT1G22550	AT1G22550	proton-dependent oligopeptide transport (POT) family protein (AT1G22550) mRNA, complete cds [NM_102104]
A_84_P18941	0.0499546	up	1.71673	AT1G23000	AT1G23000	heavy-metal-associated domain-containing protein (AT1G23000) mRNA, complete cds [NM_102148]
A_84_P17995	0.00368514	up	2.74006	AT1G23010	LPR1	LPR1 (Low Phosphate Root1); copper ion binding / oxidoreductase, acting on diphenols and related substances as donors, oxygen_(LPR1) mRNA, complete cds [NM_102149]
A_84_P11353	0.0246932	up	1.54838	AT1G23750	AT1G23750	DNA-binding protein-related (AT1G23750) mRNA, complete cds [NM_102223]
A_84_P20809	0.0289601	down	-1.60753	AT1G23840	AT1G23840	unknown protein (AT1G23840) mRNA, complete cds [NM_102232]
A_84_P13731	0.000331163	down	-10.1391	AT1G23940	AT1G23940	adaptin family protein (AT1G23940) mRNA, complete cds [NM_102241]
A_84_P841662	0.0157481	down	-18.9806	AT1G23940	AT1G23940	adaptin family protein (AT1G23940) mRNA, complete cds [NM_102241]
A_84_P19406	0.0252517	up	2.87937	AT1G23970	AT1G23970	unknown protein (AT1G23970) mRNA, complete cds [NM_179371]
A_84_P17520	0.0397679	up	2.0089	AT1G24070	ATCSLA10	ATCSLA10; cellulose synthase/ transferase, transferring glycosyl groups (ATCSLA10) mRNA, complete cds [NM_102254]
A_84_P305160	0.0191527	down	-1.95799	AT1G25370	AT1G25370	unknown protein (AT1G25370) mRNA, complete cds [NM_102347]
A_84_P828851	0.0130765	down	-1.93603	AT1G25370	AT1G25370	unknown protein (AT1G25370) mRNA, complete cds [NM_102347]
A_84_P12667	0.023803	down	-11.4458	AT1G26540	AT1G26540	agenet domain-containing protein (AT1G26540) mRNA, complete cds [NM_102416]
A_84_P21393	0.0125669	up	1.63232	AT1G27030	AT1G27030	unknown protein (AT1G27030) mRNA, complete cds [NM_102465]
A_84_P15253	0.0296733	down	-3.7415	AT1G27720	TAF4B	TAF4B (TBP-ASSOCIATED FACTOR 4B); transcription initiation factor (TAF4B) mRNA, complete cds [NM_102537]
A_84_P18875	0.00087894	up	3.50748	AT1G28130	GH3.17	GH3.17; indole-3-acetic acid amido synthetase (GH3.17) mRNA, complete cds [NM_102578]
A_84_P791252	0.0290406	up	2.52669	AT1G28700	AT1G28700	unknown protein (AT1G28700) mRNA, complete cds [NM_102637]
A_84_P23274	0.00500943	up	1.8036	AT1G29290	AT1G29290	unknown protein (AT1G29290) mRNA, complete cds [NM_102669]
A_84_P15310	0.00157001	down	-1.60114	AT1G29730	AT1G29730	ATP binding / kinase/ protein binding / protein kinase/ protein serine/threonine kinase/ protein tyrosine kinase (AT1G29730)mRNA, completecds [NM_102713]
A_84_P14365	0.038812	down	-1.9536	AT1G29740	AT1G29740	kinase (AT1G29740) mRNA, complete cds [NM_102714]
A_84_P582659	0.0158462	down	-3.87386	AT1G30160	AT1G30160	unknown protein (AT1G30160) mRNA, complete cds [NM_001036036]
A_84_P17216	0.000193137	up	4.38957	AT1G30220	INT2	INT2 (INOSITOL TRANSPORTER 2); carbohydrate transmembrane transporter/ sugar:hydrogen symporter (INT2) mRNA, complete cds [NM_12761]
A_84_P18162	0.027085	up	2.67195	AT1G30270	CIPK23	CIPK23 (CBL-INTERACTING PROTEIN KINASE 23); kinase/ protein binding / protein serine/threonine kinase (CIPK23) mRNA,completecds [NM_102766]
A_84_P516993	0.0112499	up	1.50808	AT1G30515	AT1G30515	unknown protein (AT1G30515) mRNA, complete cds [NM_102788]
A_84_P18030	0.0061801	down	-2.38962	AT1G30720	AT1G30720	FAD-binding domain-containing protein (AT1G30720) mRNA, complete cds [NM_102808]
A_84_P832053	0.0151517	down	-2.48902	AT1G31290	AT1G31290	PAZ domain-containing protein / piwi domain-containing protein (AT1G31290) mRNA, complete cds [NM_102867]
A_84_P17209	0.00620845	up	1.60974	AT1G31690	AT1G31690	amine oxidase/ copper ion binding / quinone binding (AT1G31690) mRNA, complete cds [NM_102904]
A_84_P14372	0.0183643	up	2.32652	AT1G31710	AT1G31710	copper amine oxidase, putative (AT1G31710) mRNA, complete cds [NM_102906]
A_84_P21943	0.0490018	up	3.0255	AT1G32170	XTR4	XTR4 (XYLOGLUCAN ENDOTRANSGLYCOSYLASE 4); hydrolase, acting on glycosyl bonds / hydrolase, hydrolyzing O-glycosyl compounds /_(XTR4) mRNA, complete cds [NM_102950]
A_84_P14781	0.0124057	down	-1.77304	AT1G32430	AT1G32430	F-box family protein (AT1G32430) mRNA, complete cds [NM_102978]
A_84_P19959	0.026585	down	-2.01827	AT1G32970	AT1G32970	subtilase family protein (AT1G32970) mRNA, complete cds [NM_103030]
A_84_P16270	0.0340496	down	-2.57775	AT1G33610	AT1G33610	protein binding (AT1G33610) mRNA, complete cds [NM_103084]
A_84_P10523	0.0470409	up	1.99675	AT1G34040	AT1G34040	alliinase family protein (AT1G34040) mRNA, complete cds [NM_103126]
A_84_P569295	0.0424482	down	-2.33265	AT1G34110	AT1G34110	leucine-rich repeat transmembrane protein kinase, putative (AT1G34110) mRNA, complete cds [NM_103134]
A_84_P18048	0.0488885	down	-4.96864	AT1G34180	anac016	anac016 (Arabidopsis NAC domain containing protein 16); transcription factor (anac016) mRNA, complete cds [NM_103141]
A_84_P838058	0.0117488	down	-2.47205	AT1G34315	AT1G34315	AYBKB64TR pooled cDNA populations, mRNA sequence [EG518275]
A_84_P15214	0.0114385	down	-2.51704	AT1G34760	GRF11	GRF11 (GENERAL REGULATORY FACTOR 11); ATPase binding / amino acid binding / protein binding / protein phosphorylatedamino aci_(GRF11) mRNA, complete cds [NM_001084180]
A_84_P17214	0.0131111	up	3.26306	AT1G35190	AT1G35190	oxidoreductase, 2OG-Fe(II) oxygenase family protein (AT1G35190) mRNA, complete cds [NM_103217]
A_84_P818717	0.00498507	up	4.55014	AT1G35190	AT1G35190	oxidoreductase, 2OG-Fe(II) oxygenase family protein (AT1G35190) mRNA, complete cds [NM_001084195]
A_84_P11318	0.0154488	up	2.82076	AT1G35310	MLP168	MLP168 (MLP-LIKE PROTEIN 168) (MLP168) mRNA, complete cds [NM_103228]
A_84_P176064	0.00444566	down	-5.02025	AT1G36070	AT1G36070	WD-40 repeat family protein (AT1G36070) mRNA, complete cds [NM_103303]
A_84_P785134	0.00356411	down	-5.08221	AT1G36070	AT1G36070	WD-40 repeat family protein (AT1G36070) mRNA, complete cds [NM_103303]
A_84_P840536	0.0354468	up	2.13278	AT1G43980	AT1G43980	pentatricopeptide (PPR) repeat-containing protein (AT1G43980) mRNA, complete cds [NM_103524]
A_84_P843216	0.0476807	up	3.0496	AT1G48640	AT1G48640	lysine and histidine specific transporter, putative (AT1G48640) mRNA, complete cds [NM_103760]
A_84_P15232	0.014217	up	2.68602	AT1G49160	WNK7	WNK7; kinase/ protein kinase (WNK7) mRNA, complete cds [NM_103806]
A_84_P837686	0.0220577	down	-4.37791	AT1G49390	AT1G49390	oxidoreductase, 2OG-Fe(II) oxygenase family protein (AT1G49390) mRNA, complete cds [NM_103829]
A_84_P569321	0.00201363	down	-4.72431	AT1G50790	AT1G50790	unknown protein (AT1G50790) mRNA, complete cds [NM_103961]
A_84_P23654	0.0177897	up	2.57403	AT1G52000	AT1G52000	jacalin lectin family protein (AT1G52000) mRNA, complete cds [NM_104081]
A_84_P868217	0.0228223	up	3.67115	AT1G52030	MBP2	MBP2 (MYROSINASE-BINDING PROTEIN 2); sugar binding / thioglucosidase binding (MBP2) mRNA, complete cds [NM_179463]
A_84_P11360	0.0319132	up	6.41231	AT1G52040	MBP1	MBP1 (MYROSINASE-BINDING PROTEIN 1); protein binding (MBP1) mRNA, complete cds [NM_104085]
A_84_P21673	0.0205504	up	2.07916	AT1G52400	BGLU18	BGLU18 (BETA GLUCOSIDASE 18); catalytic/ cation binding / hydrolase, hydrolyzing O-glycosyl compounds (BGLU18) mRNA,completecds [NM_104118]
A_84_P868627	0.0431675	up	1.97243	AT1G52400	BGLU18	BGLU18 (BETA GLUCOSIDASE 18); catalytic/ cation binding / hydrolase, hydrolyzing O-glycosyl compounds (BGLU18) mRNA,completecds [NM_104118]
A_84_P536544	0.0368568	down	-1.76605	AT1G52450	AT1G52450	ubiquitin carboxyl-terminal hydrolase-related (AT1G52450) mRNA, complete cds [NM_104123]
A_84_P13379	0.0290141	up	2.05327	AT1G52830	IAA6	IAA6 (INDOLE-3-ACETIC ACID 6); transcription factor (IAA6) mRNA, complete cds [NM_104161]
A_84_P15269	0.0449175	down	-2.17849	AT1G52890	ANAC019	ANAC019 (Arabidopsis NAC domain containing protein 19); transcription factor (ANAC019) mRNA, complete cds [NM_104167]
A_84_P276600	0.04719	down	-1.93612	AT1G52910	AT1G52910	unknown protein (AT1G52910) mRNA, complete cds [NM_104169]
A_84_P16215	0.00984426	down	-23.7622	AT1G52920	GPCR	GPCR (G PROTEIN COUPLED RECEPTOR); abscisic acid binding / catalytic (GPCR) mRNA, complete cds [NM_104170]
A_84_P11710	0.0238881	up	3.83781	AT1G53080	AT1G53080	legume lectin family protein (AT1G53080) mRNA, complete cds [NM_104187]
A_84_P750656	0.0288882	down	-2.14286	AT1G53160	SPL4	SPL4 (SQUAMOSA PROMOTER BINDING PROTEIN-LIKE 4); DNA binding / transcription factor (SPL4) mRNA, complete cds [NM_202285]
A_84_P752556	0.0290132	down	-1.86618	AT1G53160	SPL4	SPL4 (SQUAMOSA PROMOTER BINDING PROTEIN-LIKE 4); DNA binding / transcription factor (SPL4) mRNA, complete cds [NM_104194]
A_84_P784342	0.0223499	down	-1.95197	AT1G53160	SPL4	SPL4 (SQUAMOSA PROMOTER BINDING PROTEIN-LIKE 4); DNA binding / transcription factor (SPL4) mRNA, complete cds [NM_104194]
A_84_P831044	0.0472853	up	1.89731	AT1G53250	AT1G53250	endonuclease (AT1G53250) mRNA, complete cds [NM_104203]
A_84_P11480	0.00564486	down	-29.7335	AT1G53480	AT1G53480	unknown protein (AT1G53480) mRNA, complete cds [NM_104226]
A_84_P271180	0.035097	down	-3.38775	AT1G53490	AT1G53490	DNA binding (AT1G53490) mRNA, complete cds [NM_104227]
A_84_P725341	0.000311353	down	-5.42389	AT1G53490	AT1G53490	DNA binding (AT1G53490) mRNA, complete cds [NM_104227]
A_84_P792853	0.0109361	down	-6.59116	AT1G53790	AT1G53790	F-box family protein (AT1G53790) mRNA, complete cds [NM_001124013]
A_84_P204568	0.0272401	up	1.63262	AT1G54120	AT1G54120	unknown protein (AT1G54120) mRNA, complete cds [NM_104290]
A_84_P838761	0.047083	down	-2.54941	AT1G54217	AT1G54217	Expressed protein (AT1G54217) mRNA, complete cds [NM_001160951]
A_84_P849491	0.00796057	down	-2.47888	AT1G54217	AT1G54217	Expressed protein (AT1G54217) mRNA, complete cds [NM_001160951]
A_84_P607637	0.00964872	down	-1.86408	AT1G54280	AT1G54280	haloacid dehalogenase-like hydrolase family protein (AT1G54280) mRNA, complete cds [NM_104306]
A_84_P16143	0.0120545	down	-1.54219	AT1G54450	AT1G54450	calcium-binding EF-hand family protein (AT1G54450) mRNA, complete cds [NM_104323]
A_84_P23825	0.0468593	up	2.24037	AT1G54470	RPP27	RPP27 (resistance to Peronospora parasitica 27); protein binding (RPP27) mRNA, complete cds [NM_104325]
A_84_P10586	0.0264704	up	4.49529	AT1G54530	AT1G54530	calcium-binding EF hand family protein (AT1G54530) mRNA, complete cds [NM_104331]
A_84_P307290	0.0229144	up	2.36341	AT1G54740	AT1G54740	unknown protein (AT1G54740) mRNA, complete cds [NM_104350]
A_84_P188244	0.00884722	down	-1.76365	AT1G54770	AT1G54770	unknown protein (AT1G54770) mRNA, complete cds [NM_104352]
A_84_P16982	0.0315699	down	-2.06425	AT1G55010	PDF1.5	PDF1.5 (plant defensin 1.5) (PDF1.5) mRNA, complete cds [NM_104375]
A_84_P753944	0.0464804	up	2.22187	AT1G55045	AT1G55045	unknown protein (AT1G55045) mRNA, complete cds [NM_001124020]
A_84_P546294	0.027896	up	2.97712	AT1G55050	AT1G55050	unknown protein (AT1G55050) mRNA, complete cds [NM_104379]
A_84_P534766	0.0200474	down	-1.96091	AT1G55320	AAE18	AAE18 (ACYL-ACTIVATING ENZYME 18); catalytic/ ligase (AAE18) mRNA, complete cds [NM_001084254]
A_84_P11454	0.0474024	down	-1.62209	AT1G55730	ATCAX5	ATCAX5; calcium:cation antiporter/ cation:cation antiporter (ATCAX5) mRNA, complete cds [NM_104449]
A_84_P178544	0.046258	up	1.58724	AT1G56220	AT1G56220	dormancy/auxin associated family protein (AT1G56220) mRNA, complete cds [NM_179488]
A_84_P849570	0.0380886	up	1.59123	AT1G56220	AT1G56220	dormancy/auxin associated family protein (AT1G56220) mRNA, complete cds [NM_104501]
A_84_P15091	0.046428	down	-1.50194	AT1G56670	AT1G56670	GDSL-motif lipase/hydrolase family protein (AT1G56670) mRNA, complete cds [NM_104543]
A_84_P121502	0.031459	down	-3.27822	AT1G57980	AT1G57980	purine permease-related (AT1G57980) mRNA, complete cds [NM_104583]
A_84_P11535	0.0183116	up	1.64288	AT1G58150	AT1G58150	unknown protein (AT1G58150) mRNA, complete cds [NM_104596]
A_84_P13405	0.0249924	up	1.73572	AT1G58270	ZW9	ZW9 (ZW9) mRNA, complete cds [NM_104607]
A_84_P817093	0.00335017	up	2.06718	AT1G58270	ZW9	ZW9 (ZW9) mRNA, complete cds [NM_104607]
A_84_P109182	0.024726	up	4.22049	AT1G58400	AT1G58400	disease resistance protein (CC-NBS-LRR class), putative (AT1G58400) mRNA, complete cds [NM_104620]
A_84_P17213	0.0404618	up	3.5687	AT1G58410	AT1G58410	disease resistance protein (CC-NBS-LRR class), putative (AT1G58410) mRNA, complete cds [NM_104621]
A_84_P16496	0.0111113	up	2.52463	AT1G59660	AT1G59660	nucleoporin family protein (AT1G59660) mRNA, complete cds [NM_104659]
A_84_P286590	0.0339201	down	-1.52493	AT1G59710	AT1G59710	unknown protein (AT1G59710) mRNA, complete cds [NM_104663]
A_84_P750646	0.0406612	up	2.05945	AT1G59920	AT1G59920	unknown protein (AT1G59920) mRNA, complete cds [NM_104684]
A_84_P750651	0.000731186	up	3.37991	AT1G59930	AT1G59930	unknown protein (AT1G59930) mRNA, complete cds [NM_104685]
A_84_P16145	0.042492	up	1.97192	AT1G59960	AT1G59960	aldo/keto reductase, putative (AT1G59960) mRNA, complete cds [NM_104688]
A_84_P530345	0.044035	up	1.67918	AT1G60110	AT1G60110	unknown protein (AT1G60110) mRNA, complete cds [NM_104703]
A_84_P10421	0.031902	down	-1.56633	AT1G60810	ACLA-2	ACLA-2; ATP citrate synthase (ACLA-2) mRNA, complete cds [NM_104764]
A_84_P12412	0.0271038	up	1.70443	AT1G60890	AT1G60890	phosphatidylinositol-4-phosphate 5-kinase family protein (AT1G60890) mRNA, complete cds [NM_104770]
A_84_P10430	0.0127866	down	-2.88098	AT1G61310	AT1G61310	ATP binding / protein binding (AT1G61310) mRNA, complete cds [NM_104812]
A_84_P836958	0.0329927	down	-1.81336	AT1G61470	AT1G61470	CCR4-NOT transcription complex protein, putative (AT1G61470) mRNA, complete cds [NM_104828]
A_84_P23655	0.0322096	down	-1.52221	AT1G61560	MLO6	MLO6 (MILDEW RESISTANCE LOCUS O 6); calmodulin binding (MLO6) mRNA, complete cds [NM_104836]
A_84_P231939	0.0461402	down	-1.94928	AT1G61800	GPT2	GPT2; antiporter/ glucose-6-phosphate transmembrane transporter (GPT2) mRNA, complete cds [NM_104862]
A_84_P827147	0.00209604	down	-1.78327	AT1G61800	GPT2	GPT2; antiporter/ glucose-6-phosphate transmembrane transporter (GPT2) mRNA, complete cds [NM_104862]
A_84_P14235	0.000841396	up	5.88406	AT1G61820	BGLU46	BGLU46 (BETA GLUCOSIDASE 46); catalytic/ cation binding / hydrolase, hydrolyzing O-glycosyl compounds (BGLU46) mRNA,completecds [NM_180637]
A_84_P86719	0.0403372	down	-1.92879	AT1G62150	AT1G62150	mitochondrial transcription termination factor-related / mTERF-related (AT1G62150) mRNA, complete cds [NM_104896]
A_84_P18942	0.00702185	up	6.81345	AT1G62290	AT1G62290	aspartyl protease family protein (AT1G62290) mRNA, complete cds [NM_104909]
A_84_P839263	0.0173081	up	12.6628	AT1G62290	AT1G62290	aspartyl protease family protein (AT1G62290) mRNA, complete cds [NM_104909]
A_84_P18660	0.0453243	up	2.41078	AT1G62810	AT1G62810	copper amine oxidase, putative (AT1G62810) mRNA, complete cds [NM_104959]
A_84_P820477	0.0310835	up	2.4813	AT1G62810	AT1G62810	copper amine oxidase, putative (AT1G62810) mRNA, complete cds [NM_104959]
A_84_P800932	0.0104461	up	1.57238	AT1G64720	CP5	CP5 (CP5) mRNA, complete cds [NM_105147]
A_84_P14305	0.00643361	down	-2.55061	AT1G66780	AT1G66780	MATE efflux family protein (AT1G66780) mRNA, complete cds [NM_105349]
A_84_P569367	0.0258169	up	1.59724	AT1G67420	AT1G67420	peptidase (AT1G67420) mRNA, complete cds [NM_105409]
A_84_P139169	0.0424798	down	-1.52638	AT1G67810	SUFE2	SUFE2 (SULFUR E 2); enzyme activator (SUFE2) mRNA, complete cds [NM_105449]
A_84_P21097	0.0268929	down	-1.88329	AT1G67820	AT1G67820	protein phosphatase 2C, putative / PP2C, putative (AT1G67820) mRNA, complete cds [NM_105450]
A_84_P195714	0.0304818	up	2.08731	AT1G67910	AT1G67910	unknown protein (AT1G67910) mRNA, complete cds [NM_105461]
A_84_P798791	0.00901475	down	-2.29634	AT1G68520	AT1G68520	AYBII17TF pooled cDNA populations cDNA, mRNA sequence [EG511667]
A_84_P20941	0.0334966	up	1.74134	AT1G68540	AT1G68540	oxidoreductase family protein (AT1G68540) mRNA, complete cds [NM_105525]
A_84_P12087	0.00052966	down	-1.89406	AT1G68650	AT1G68650	unknown protein (AT1G68650) mRNA, complete cds [NM_105537]
A_84_P10535	0.0299197	down	-1.81815	AT1G69020	AT1G69020	prolyl oligopeptidase family protein (AT1G69020) mRNA, complete cds [NM_105573]
A_84_P15126	0.00313073	up	1.64038	AT1G69160	AT1G69160	unknown protein (AT1G69160) mRNA, complete cds [NM_105583]
A_84_P564918	0.00401964	down	-1.51117	AT1G69280	AT1G69280	unknown protein (AT1G69280) mRNA, complete cds [NM_105595]
A_84_P10510	0.0484518	down	-2.35224	AT1G69720	ho3	ho3 (HEME OXYGENASE 3); heme oxygenase (decyclizing) (ho3) mRNA, complete cds [NM_001124102]
A_84_P14215	0.0152531	up	1.7251	AT1G70210	CYCD1;1	CYCD1;1 (CYCLIN D1;1); cyclin-dependent protein kinase regulator (CYCD1;1) mRNA, complete cds [NM_105689]
A_84_P739644	0.0108999	up	4.79199	AT1G70260	AT1G70260	nodulin MtN21 family protein (AT1G70260) mRNA, complete cds [NM_105694]
A_84_P839203	0.0116637	up	5.27835	AT1G70260	AT1G70260	nodulin MtN21 family protein (AT1G70260) mRNA, complete cds [NM_105694]
A_84_P839208	0.000888678	up	5.0377	AT1G70260	AT1G70260	nodulin MtN21 family protein (AT1G70260) mRNA, complete cds [NM_105694]
A_84_P566706	0.00257314	down	-1.55102	AT1G70630	AT1G70630	unknown protein (AT1G70630) mRNA, complete cds [NM_105731]
A_84_P133565	0.044578	down	-1.83947	AT1G70650	AT1G70650	zinc finger (Ran-binding) family protein (AT1G70650) mRNA, complete cds [NM_105733]
A_84_P151098	0.0168577	up	6.54205	AT1G70690	HWI1	HWI1 (HOPW1-1-INDUCED GENE1) (HWI1) mRNA, complete cds [NM_105737]
A_84_P16214	0.0137628	down	-1.74442	AT1G70800	AT1G70800	C2 domain-containing protein (AT1G70800) mRNA, complete cds [NM_105748]
A_84_P17108	0.0156424	up	3.2446	AT1G71000	AT1G71000	heat shock protein binding (AT1G71000) mRNA, complete cds [NM_105769]
A_84_P17198	0.0235239	up	2.76409	AT1G71690	AT1G71690	unknown protein (AT1G71690) mRNA, complete cds [NM_105823]
A_84_P814137	0.030871	up	1.5297	AT1G71695	AT1G71695	peroxidase 12 (PER12) (P12) (PRXR6) (AT1G71695) mRNA, complete cds [NM_105826]
A_84_P19985	0.00813781	up	1.55037	AT1G71830	SERK1	SERK1 (SOMATIC EMBRYOGENESIS RECEPTOR-LIKE KINASE 1); kinase/ transmembrane receptor protein serine/threonine kinase(SERK1)mRNA, completecds [NM_105841]
A_84_P51580	0.000402816	down	-1.97375	AT1G72060	AT1G72060	serine-type endopeptidase inhibitor (AT1G72060) mRNA, complete cds [NM_105864]
A_84_P794830	0.0333566	down	-1.70233	AT1G72970	HTH	BP587205 RAFL15 cDNA clone RAFL15-41-J21 3', mRNA sequence [BP587205]
A_84_P92299	0.0353225	up	2.61876	AT1G73010	AT1G73010	phosphatase (AT1G73010) mRNA, complete cds [NM_105959]
A_84_P10516	0.00205432	up	1.90669	AT1G73680	AT1G73680	pathogen-responsive alpha-dioxygenase, putative (AT1G73680) mRNA, complete cds [NM_106027]
A_84_P235073	0.00517674	up	1.69162	AT1G73870	AT1G73870	zinc finger (B-box type) family protein (AT1G73870) mRNA, complete cds [NM_106047]
A_84_P13373	0.0160453	up	6.12335	AT1G74000	SS3	SS3 (STRICTOSIDINE SYNTHASE 3); strictosidine synthase (SS3) mRNA, complete cds [NM_106059]
A_84_P754788	0.00212949	up	302.191	AT1G74140	AT1G74140	unknown protein (AT1G74140) mRNA, complete cds [NM_001084351]
A_84_P13376	0.0139494	up	2.09931	AT1G74430	MYB95	MYB95 (myb domain protein 95); DNA binding / transcription factor (MYB95) mRNA, complete cds [NM_106103]
A_84_P19997	0.0144992	up	3.76056	AT1G74670	AT1G74670	gibberellin-responsive protein, putative (AT1G74670) mRNA, complete cds [NM_106125]
A_84_P150248	0.0136631	up	1.73097	AT1G75110	RRA2	RRA2 (REDUCED RESIDUAL ARABINOSE 2) (RRA2) mRNA, complete cds [NM_106167]
A_84_P110992	0.0447939	down	-1.79162	AT1G75160	AT1G75160	unknown protein (AT1G75160) mRNA, complete cds [NM_106172]
A_84_P813638	0.00922255	up	2.37015	AT1G75300	AT1G75300	isoflavone reductase, putative (AT1G75300) mRNA, complete cds [NM_106185]
A_84_P14468	0.0189909	up	2.08327	AT1G75450	CKX5	CKX5 (CYTOKININ OXIDASE 5); cytokinin dehydrogenase (CKX5) mRNA, complete cds [NM_106199]
A_84_P793568	0.031986	down	-2.8591	AT1G75960	AT1G75960	AMP-binding protein, putative (AT1G75960) mRNA, complete cds [NM_106246]
A_84_P15309	0.00514376	down	-1.65593	AT1G76090	SMT3	SMT3 (STEROL METHYLTRANSFERASE 3); S-adenosylmethionine-dependent methyltransferase/ sterol 24-C-methyltransferase (SMT3) mRNA,complete cds [NM_106258]
A_84_P858400	0.0455461	down	-2.89557	AT1G76790	AT1G76790	O-methyltransferase family 2 protein (AT1G76790) mRNA, complete cds [NM_106329]
A_84_P21936	0.00768723	up	3.23363	AT1G77330	AT1G77330	1-aminocyclopropane-1-carboxylate oxidase, putative / ACC oxidase, putative (AT1G77330) mRNA, complete cds [NM_106382]
A_84_P754692	0.0452812	down	-2.13433	AT1G77992	AT1G77992	(AT1G77992) otherRNA [NR_022433]
A_84_P216568	0.0257342	up	2.80583	AT1G78030	AT1G78030	unknown protein (AT1G78030) mRNA, complete cds [NM_106452]
A_84_P610382	0.00958399	down	-1.71516	AT1G78430	AT1G78430	unknown protein (AT1G78430) mRNA, complete cds [NM_106490]
A_84_P260410	0.00535664	up	6.78354	AT1G78450	AT1G78450	SOUL heme-binding family protein (AT1G78450) mRNA, complete cds [NM_106492]
A_84_P19093	0.0175119	up	2.36732	AT1G78490	CYP708A3	CYP708A3; electron carrier/ heme binding / iron ion binding / monooxygenase/ oxygen binding (CYP708A3) mRNA, complete cds [NM_16496]
A_84_P10579	0.0303979	up	3.55162	AT1G78970	LUP1	LUP1 (LUPEOL SYNTHASE 1); beta-amyrin synthase/ lupeol synthase (LUP1) mRNA, complete cds [NM_106546]
A_84_P204968	0.0171699	up	3.46024	AT1G79360	ATOCT2	ATOCT2 (ARABIDOPSIS THALIANA ORGANIC CATION/CARNITINE TRANSPORTER 2); carbohydrate transmembrane transporter/ sugar:hydrogens_(ATOCT2) mRNA, complete cds [NM_106584]
A_84_P813801	0.0383321	up	1.58123	AT1G79750	ATNADP-ME4	ATNADP-ME4 (NADP-malic enzyme 4); malate dehydrogenase (oxaloacetate-decarboxylating) (NADP+)/ malic enzyme/ oxidoreductase,a_(ATNADP-ME4) mRNA, complete cds [NM_106624]
A_84_P13330	0.0325492	down	-2.78749	AT1G80140	AT1G80140	glycoside hydrolase family 28 protein / polygalacturonase (pectinase) family protein (AT1G80140) mRNA, complete cds[NM_106663]
A_84_P57250	0.0340473	up	2.75965	AT1G80160	AT1G80160	lactoylglutathione lyase family protein / glyoxalase I family protein (AT1G80160) mRNA, complete cds [NM_001084382]
A_84_P12443	0.0363784	up	1.94004	AT1G80440	AT1G80440	kelch repeat-containing F-box family protein (AT1G80440) mRNA, complete cds [NM_106692]
A_84_P753820	0.0277414	down	-6.82979	AT1G80745	AT1G80745	unknown protein (AT1G80745) mRNA, complete cds [NM_001084390]
A_84_P19887	0.0339112	up	1.72315	AT1G80760	NIP6;1	NIP6;1 (NOD26-LIKE INTRINSIC PROTEIN 6;1); boron transporter/ glycerol transmembrane transporter/ urea transmembranetransport_(NIP6;1) mRNA, complete cds [NM_106724]
A_84_P19898	0.028537	up	1.58898	AT1G80960	AT1G80960	F-box protein-related (AT1G80960) mRNA, complete cds [NM_106744]
A_84_P839958	0.00582291	down	-1.79515	AT1G80970	AT1G80970	XH domain-containing protein (AT1G80970) mRNA, complete cds [NM_106745]
A_84_P20170	0.0297359	up	4.88168	AT2G01890	PAP8	PAP8 (PURPLE ACID PHOSPHATASE 8); acid phosphatase/ protein serine/threonine phosphatase (PAP8) mRNA, complete cds [NM_126250]
A_84_P823859	0.0205013	up	7.8073	AT2G01890	PAP8	PAP8 (PURPLE ACID PHOSPHATASE 8); acid phosphatase/ protein serine/threonine phosphatase (PAP8) mRNA, complete cds [NM_126250]
A_84_P837544	0.00347221	down	-1.99252	AT2G01910	ATMAP65-6	ATMAP65-6; microtubule binding (ATMAP65-6) mRNA, complete cds [NM_126252]
A_84_P12613	0.0233795	down	-1.53262	AT2G03430	AT2G03430	ankyrin repeat family protein (AT2G03430) mRNA, complete cds [NM_126394]
A_84_P858586	0.000449478	down	-2.29247	AT2G03550	AT2G03550	hydrolase (AT2G03550) mRNA, complete cds [NM_126405]
A_84_P310203	0.0214137	down	-3.36819	AT2G03590	ATUPS1	ATUPS1 (ARABIDOPSIS THALIANA UREIDE PERMEASE 1); allantoin uptake transmembrane transporter (ATUPS1) mRNA, completecds [NM_126409]
A_84_P258200	0.00463169	up	2.2459	AT2G05300		At2g05300 mRNA sequence [AY080586]
A_84_P216738	0.021894	up	17.032	AT2G05380	GRP3S	GRP3S (GLYCINE-RICH PROTEIN 3 SHORT ISOFORM) (GRP3S) mRNA, complete cds [NM_126561]
A_84_P805783	0.0159415	up	12.234	AT2G05380	GRP3S	GRP3S (GLYCINE-RICH PROTEIN 3 SHORT ISOFORM) (GRP3S) mRNA, complete cds [NM_126561]
A_84_P75644	0.0393596	up	2.04952	AT2G05440	AT2G05440	glycine-rich protein (AT2G05440) mRNA, complete cds [NM_179606]
A_84_P20068	0.00500899	up	7.26687	AT2G05540	AT2G05540	glycine-rich protein (AT2G05540) mRNA, complete cds [NM_126577]
A_84_P860885	0.0050342	up	7.67269	AT2G05540	AT2G05540	glycine-rich protein (AT2G05540) mRNA, complete cds [NM_126577]
A_84_P757840	0.00220372	up	1.72673	AT2G05995	AT2G05995	(AT2G05995) otherRNA [NR_022464]
A_84_P758455	0.0161336	up	3.88176	AT2G07042	AT2G07042	(AT2G07042) otherRNA [NR_022467]
A_84_P188274	0.0019184	down	-48.9129	AT2G12190	AT2G12190	cytochrome P450, putative (AT2G12190) mRNA, complete cds [NM_126878]
A_84_P290194	0.0497744	up	1.82228	AT2G13660	AT2G13660	unknown protein (AT2G13660) mRNA, complete cds [NM_126945]
A_84_P848934	0.0456705	down	-2.15869	AT2G13960	AT2G13960	myb family transcription factor (AT2G13960) mRNA, complete cds [NM_001084417]
A_84_P265870	0.018255	up	1.82935	AT2G14520	AT2G14520	CBS domain-containing protein (AT2G14520) mRNA, complete cds [NM_127015]
A_84_P832874	0.0261919	up	1.91518	AT2G14520	AT2G14520	CBS domain-containing protein (AT2G14520) mRNA, complete cds [NM_127015]
A_84_P305070	0.000971756	up	2.10932	AT2G15020	AT2G15020	unknown protein (AT2G15020) mRNA, complete cds [NM_127064]
A_84_P23945	0.0114926	down	-1.62721	AT2G15042	AT2G15042	protein binding (AT2G15042) mRNA, complete cds [NM_001161047]
A_84_P14147	0.0267012	up	3.56516	AT2G17050	AT2G17050	disease resistance protein (TIR-NBS-LRR class), putative (AT2G17050) mRNA, complete cds [NM_127260]
A_84_P21714	0.041675	down	-2.47557	AT2G17280	AT2G17280	phosphoglycerate/bisphosphoglycerate mutase family protein (AT2G17280) mRNA, complete cds [NM_001084437]
A_84_P816631	0.0117703	up	2.27916	AT2G17500	AT2G17500	auxin efflux carrier family protein (AT2G17500) mRNA, complete cds [NM_179633]
A_84_P98146	0.00903357	up	2.45598	AT2G17500	AT2G17500	auxin efflux carrier family protein (AT2G17500) mRNA, complete cds [NM_179633]
A_84_P784898	0.016783	down	-1.63818	AT2G17640	ATSERAT3;1	ATSERAT3;1; acetyltransferase/ serine O-acetyltransferase (ATSERAT3;1) mRNA, complete cds [NM_127318]
A_84_P799624	0.000112026	down	-1.99589	AT2G17830	AT2G17830	F-box family protein (AT2G17830) mRNA, complete cds [NM_127336]
A_84_P834383	0.039287	down	-2.48587	AT2G17900	SDG37	SDG37; zinc ion binding (SDG37) mRNA, complete cds [NM_179638]
A_84_P13550	0.0207265	down	-1.96808	AT2G18000	TAF14	TAF14 (TBP-associated factor 14) (TAF14) mRNA, complete cds [NM_127356]
A_84_P504728	0.0277874	up	2.60531	AT2G18120	SRS4	SRS4 (SHI-RELATED SEQUENCE 4) (SRS4) mRNA, complete cds [NM_127369]
A_84_P211678	0.03262	down	-1.99786	AT2G18350	AtHB24	AtHB24 (ARABIDOPSIS THALIANA HOMEOBOX PROTEIN 24); DNA binding / transcription factor (AtHB24) mRNA, complete cds [NM_127392]
A_84_P18265	0.00632261	up	5.66456	AT2G18480	AT2G18480	mannitol transporter, putative (AT2G18480) mRNA, complete cds [NM_127404]
A_84_P168043	0.0147748	down	-2.24424	AT2G18520	AT2G18520	pentatricopeptide (PPR) repeat-containing protein (AT2G18520) mRNA, complete cds [NM_127408]
A_84_P71564	0.0076167	down	-21.7283	AT2G19800	MIOX2	MIOX2 (MYO-INOSITOL OXYGENASE 2); inositol oxygenase (MIOX2) mRNA, complete cds [NM_127538]
A_84_P11651	0.00361883	up	1.50238	AT2G21260	AT2G21260	mannose 6-phosphate reductase (NADPH-dependent), putative (AT2G21260) mRNA, complete cds [NM_127698]
A_84_P506502	0.0346663	up	2.69003	AT2G22050	AT2G22050	unknown protein (AT2G22050) mRNA, complete cds [NM_127774]
A_84_P22022	0.0217059	up	1.78588	AT2G22330	CYP79B3	CYP79B3; electron carrier/ heme binding / iron ion binding / monooxygenase/ oxygen binding (CYP79B3) mRNA, completecds [NM_127798]
A_84_P797027	0.0420335	down	-2.40237	AT2G22460	AT2G22460	AYAEZ22TF pooled cDNA populations cDNA, mRNA sequence [EG436694]
A_84_P863621	0.0184394	up	1.6837	AT2G22630	AGL17	AGL17 (agamous-like 17); transcription factor (AGL17) mRNA, complete cds [NM_127828]
A_84_P21085	0.00456071	up	2.31005	AT2G22980	SCPL13	serine-type carboxypeptidase (SCPL13) mRNA, complete cds [NM_001036325]
A_84_P10684	0.0251965	down	-1.9887	AT2G23010	SCPL9	serine carboxypeptidase S10 family protein (SCPL9) mRNA, complete cds [NM_127866]
A_84_P755497	0.0455496	down	-1.86996	AT2G24110		mRNA for hypothetical protein, complete cds, clone: RAFL14-39-H18 [AK227826]
A_84_P16398	0.0102351	up	1.54064	AT2G24300	AT2G24300	calmodulin-binding protein (AT2G24300) mRNA, complete cds [NM_127992]
A_84_P832733	0.0259467	down	-2.45086	AT2G24650	AT2G24650	DNA binding / transcription factor (AT2G24650) mRNA, complete cds [NM_001161059]
A_84_P756765	0.00545945	down	-4.64747	AT2G24940	AtMAPR2	AtMAPR2 (Arabidopsis thaliana membrane-associated progesterone binding protein 2); heme binding (AtMAPR2) mRNA, complete cds[NM_128052]
A_84_P13496	0.000435776	up	2.77061	AT2G25150	AT2G25150	transferase family protein (AT2G25150) mRNA, complete cds [NM_128072]
A_84_P597110	0.0281672	down	-1.50331	AT2G25220	AT2G25220	ATP binding / kinase/ protein kinase/ protein serine/threonine kinase/ protein tyrosine kinase (AT2G25220) mRNA, complete cds[NM_128079]
A_84_P758068	0.0360588	up	1.98375	AT2G26355	AT2G26355	(AT2G26355) otherRNA [NR_022555]
A_84_P755656	0.0479486	up	1.82426	AT2G26460		GB
A_84_P591780	0.0330796	up	3.47591	AT2G26695	AT2G26695	binding / zinc ion binding (AT2G26695) mRNA, complete cds [NM_201808]
A_84_P18287	0.00192985	up	5.33057	AT2G26870	AT2G26870	phosphoesterase family protein (AT2G26870) mRNA, complete cds [NM_128244]
A_84_P200474	0.0430967	down	-1.67847	AT2G27130	AT2G27130	protease inhibitor/seed storage/lipid transfer protein (LTP) family protein (AT2G27130) mRNA, complete cds [NM_128271]
A_84_P246785	0.0249747	up	1.72243	AT2G27370	AT2G27370	integral membrane family protein (AT2G27370) mRNA, complete cds [NM_128296]
A_84_P756427	0.0123647	up	1.7604	AT2G27420	AT2G27420	cysteine proteinase, putative (AT2G27420) mRNA, complete cds [NM_128302]
A_84_P19237	0.0384434	up	1.50429	AT2G27510	ATFD3	ATFD3 (ferredoxin 3); 2 iron, 2 sulfur cluster binding / electron carrier/ iron-sulfur cluster binding (ATFD3) mRNA,completecds [NM_128311]
A_84_P10667	0.0341207	up	1.82116	AT2G27990	BLH8	BLH8 (BEL1-LIKE HOMEODOMAIN 8); DNA binding / transcription factor (BLH8) mRNA, complete cds [NM_128358]
A_84_P22904	0.0350271	down	-1.63077	AT2G28250	NCRK	NCRK; kinase (NCRK) mRNA, complete cds [NM_179784]
A_84_P23021	0.0132887	up	1.81576	AT2G29090	CYP707A2	CYP707A2; (+)-abscisic acid 8'-hydroxylase/ oxygen binding (CYP707A2) mRNA, complete cds [NM_128466]
A_84_P532253	0.00125836	up	2.77886	AT2G29170	AT2G29170	short-chain dehydrogenase/reductase (SDR) family protein / tropinone reductase, putative (AT2G29170) mRNA, completecds [NM_128473]
A_84_P15388	9.81445e-05	up	2.06193	AT2G29300	AT2G29300	tropinone reductase, putative / tropine dehydrogenase, putative (AT2G29300) mRNA, complete cds [NM_128484]
A_84_P14443	0.0185412	down	-1.6556	AT2G29310	AT2G29310	tropinone reductase, putative / tropine dehydrogenase, putative (AT2G29310) mRNA, complete cds [NM_128485]
A_84_P541120	0.0229219	down	-2.38761	AT2G29525	AT2G29525	unknown protein (AT2G29525) mRNA, complete cds [NM_201831]
A_84_P159405	0.00842275	up	2.18759	AT2G29660	AT2G29660	zinc finger (C2H2 type) family protein (AT2G29660) mRNA, complete cds [NM_128520]
A_84_P17220	0.00612165	down	-14.6965	AT2G30470	HSI2	HSI2 (HIGH-LEVEL EXPRESSION OF SUGAR-INDUCIBLE GENE 2); transcription factor/ transcription repressor (HSI2) mRNA, complete cds[NM_179815]
A_84_P22896	0.0191369	up	2.61653	AT2G30580	DRIP2	DRIP2 (DREB2A-INTERACTING PROTEIN 2); protein binding / ubiquitin-protein ligase/ zinc ion binding (DRIP2) mRNA, complete cds[NM_128610]
A_84_P828485	0.00300354	up	2.99916	AT2G30580	DRIP2	DRIP2 (DREB2A-INTERACTING PROTEIN 2); protein binding / ubiquitin-protein ligase/ zinc ion binding (DRIP2) mRNA, complete cds[NM_128610]
A_84_P547332	0.0272526	down	-1.86044	AT2G30630	AT2G30630	unknown protein (AT2G30630) mRNA, complete cds [NM_201838]
A_84_P15390	0.0315631	up	1.67626	AT2G31320	PARP2	PARP2 (POLY(ADP-RIBOSE) POLYMERASE 2); DNA binding / NAD or NADH binding / NAD+ ADP-ribosyltransferase/ zinc ion binding (PARP2) mRNA, complete cds [NM_179834]
A_84_P145439	0.0479331	down	-2.11033	AT2G31865	AT2G31865	poly (ADP-ribose) glycohydrolase (PARG) family protein (AT2G31865) mRNA, complete cds [NM_201849]
A_84_P15450	0.0327185	down	-1.78786	AT2G32120	HSP70T-2	HSP70T-2 (HEAT-SHOCK PROTEIN 70T-2); ATP binding (HSP70T-2) mRNA, complete cds [NM_128771]
A_84_P232159	0.0469832	up	2.49146	AT2G32530	ATCSLB03	ATCSLB03; cellulose synthase/ transferase/ transferase, transferring glycosyl groups (ATCSLB03) mRNA, complete cds [NM_179859]
A_84_P524292	0.0125014	up	2.20376	AT2G32530	ATCSLB03	ATCSLB03; cellulose synthase/ transferase/ transferase, transferring glycosyl groups (ATCSLB03) mRNA, complete cds [NM_179859]
A_84_P511862	0.032678	up	2.06965	AT2G32550	AT2G32550	rcd1-like cell differentiation family protein (AT2G32550) mRNA, complete cds [NM_128814]
A_84_P12595	0.014079	up	2.09723	AT2G32610	ATCSLB01	ATCSLB01; cellulose synthase/ transferase/ transferase, transferring glycosyl groups (ATCSLB01) mRNA, complete cds [NM_128820]
A_84_P557080	0.0250273	down	-6.83153	AT2G32650	AT2G32650	unknown protein (AT2G32650) mRNA, complete cds [NM_201855]
A_84_P23891	0.00291426	up	2.69221	AT2G32830	PHT5	PHT5; inorganic phosphate transmembrane transporter/ phosphate transmembrane transporter (PHT5) mRNA, complete cds [NM_128843]
A_84_P209948	0.0307628	up	1.77343	AT2G32870	AT2G32870	meprin and TRAF homology domain-containing protein / MATH domain-containing protein (AT2G32870) mRNA, complete cds [NM_128847]
A_84_P824811	0.0086946	up	2.01318	AT2G32870	AT2G32870	meprin and TRAF homology domain-containing protein / MATH domain-containing protein (AT2G32870) mRNA, complete cds [NM_128847]
A_84_P92099	0.027337	up	2.70089	AT2G32880	AT2G32880	meprin and TRAF homology domain-containing protein / MATH domain-containing protein (AT2G32880) mRNA, complete cds [NM_128848]
A_84_P788162	0.00248962	down	-1.55223	AT2G34240	AT2G34240	unknown protein (AT2G34240) mRNA, complete cds [NM_128975]
A_84_P12558	0.024218	down	-3.3861	AT2G34940	AT2G34940	vacuolar sorting receptor, putative (AT2G34940) mRNA, complete cds [NM_129047]
A_84_P267810	0.0219746	down	-1.6765	AT2G35035	URED	URED (urease accessory protein D); nickel ion binding (URED) mRNA, complete cds [NM_179908]
A_84_P23868	0.0022858	up	1.55366	AT2G35160	SUVH5	SUVH5 (SU(VAR)3-9 HOMOLOG 5); histone methyltransferase (SUVH5) mRNA, complete cds [NM_129070]
A_84_P198784	0.0068538	up	1.58859	AT2G35600	BRXL1	BRXL1 (BREVIS RADIX LIKE 1) (BRXL1) mRNA, complete cds [NM_129113]
A_84_P273700	0.0184705	up	2.0022	AT2G35810	AT2G35810	unknown protein (AT2G35810) mRNA, complete cds [NM_129140]
A_84_P756407	0.0121188	up	2.36321	AT2G35950	EDA12	EDA12 (embryo sac development arrest 12) (EDA12) mRNA, complete cds [NM_129154]
A_84_P572188	0.0375328	down	-4.36099	AT2G36340	AT2G36340	DNA-binding storekeeper protein-related (AT2G36340) mRNA, complete cds [NM_129191]
A_84_P834955	0.00442016	up	1.80594	AT2G36380	PDR6	PDR6; ATPase, coupled to transmembrane movement of substances (PDR6) mRNA, complete cds [NM_129195]
A_84_P19167	0.0414672	up	5.52516	AT2G36660	PAB7	PAB7 (POLY(A) BINDING PROTEIN 7); RNA binding / translation initiation factor (PAB7) mRNA, complete cds [NM_129221]
A_84_P793087	0.0168546	up	3.08067	AT2G36830	GAMMA-TIP	AV535721 Arabidopsis thaliana flower buds Columbia Arabidopsis thaliana cDNA clone FB101b04F 3', mRNA sequence [AV535721]
A_84_P22046	0.0457871	down	-1.52847	AT2G37260	TTG2	TTG2 (TRANSPARENT TESTA GLABRA 2); transcription factor (TTG2) mRNA, complete cds [NM_001084546]
A_84_P12585	0.000182891	up	27.2375	AT2G37670	AT2G37670	WD-40 repeat family protein (AT2G37670) mRNA, complete cds [NM_129323]
A_84_P820187	0.0107387	up	4.32842	AT2G37760	AT2G37760	aldo/keto reductase family protein (AT2G37760) mRNA, complete cds [NM_201898]
A_84_P290214	0.0381638	down	-1.52284	AT2G37930	AT2G37930	unknown protein (AT2G37930) mRNA, complete cds [NM_129349]
A_84_P14480	0.0177326	down	-1.69211	AT2G38250	AT2G38250	DNA-binding protein-related (AT2G38250) mRNA, complete cds [NM_129382]
A_84_P20163	0.000614139	up	1.9954	AT2G38400	AGT3	AGT3 (ALANINE:GLYOXYLATE AMINOTRANSFERASE 3); alanine-glyoxylate transaminase/ catalytic/ pyridoxal phosphate binding / transa_(AGT3) mRNA, complete cds [NM_129396]
A_84_P564178	0.0154935	down	-2.07025	AT2G38430	AT2G38430	unknown protein (AT2G38430) mRNA, complete cds [NM_129399]
A_84_P834320	0.0103321	down	-1.9647	AT2G38430	AT2G38430	unknown protein (AT2G38430) mRNA, complete cds [NM_129399]
A_84_P825243	0.047114	up	1.57279	AT2G38820	AT2G38820	unknown protein (AT2G38820) mRNA, complete cds [NM_129439]
A_84_P20166	0.0226605	down	-5.25896	AT2G39200	MLO12	MLO12 (MILDEW RESISTANCE LOCUS O 12); calmodulin binding (MLO12) mRNA, complete cds [NM_129478]
A_84_P827553	0.00494309	up	1.85049	AT2G39250	SNZ	SNZ (SCHNARCHZAPFEN); DNA binding / transcription factor (SNZ) mRNA, complete cds [NM_179982]
A_84_P10711	0.027706	up	2.10225	AT2G39330	JAL23	JAL23 (JACALIN-RELATED LECTIN 23) (JAL23) mRNA, complete cds [NM_129490]
A_84_P17328	0.00752872	up	1.9963	AT2G39350	AT2G39350	ABC transporter family protein (AT2G39350) mRNA, complete cds [NM_129492]
A_84_P575754	0.00813359	up	3.70217	AT2G40030	NRPD1B	NRPD1B; DNA binding / DNA-directed RNA polymerase (NRPD1B) mRNA, complete cds [NM_129561]
A_84_P830968	0.00461789	up	2.86134	AT2G40030	NRPD1B	NRPD1B; DNA binding / DNA-directed RNA polymerase (NRPD1B) mRNA, complete cds [NM_129561]
A_84_P11569	0.0269808	up	3.16281	AT2G40610	ATEXPA8	ATEXPA8 (ARABIDOPSIS THALIANA EXPANSIN A8) (ATEXPA8) mRNA, complete cds [NM_129623]
A_84_P806966	0.037813	up	3.0264	AT2G40610	ATEXPA8	ATEXPA8 (ARABIDOPSIS THALIANA EXPANSIN A8) (ATEXPA8) mRNA, complete cds [NM_129623]
A_84_P846994	0.0295503	up	1.82815	AT2G40900	AT2G40900	nodulin MtN21 family protein (AT2G40900) mRNA, complete cds [NM_129653]
A_84_P168683	0.00335773	down	-1.97231	AT2G40960	AT2G40960	nucleic acid binding (AT2G40960) mRNA, complete cds [NM_129661]
A_84_P14429	0.0263877	up	3.74364	AT2G41340	RPB5D	RPB5D (RNA POLYMERASE II FIFTH LARGEST SUBUNIT, D); DNA binding / DNA-directed RNA polymerase (RPB5D) mRNA, completecds [NM_129697]
A_84_P291394	0.00335754	up	2.92005	AT2G41370	BOP2	BOP2 (BLADE ON PETIOLE2); protein binding (BOP2) mRNA, complete cds [NM_129700]
A_84_P515453	0.0422923	up	1.63079	AT2G41390	AT2G41390	unknown protein (AT2G41390) mRNA, complete cds [NM_129702]
A_84_P12492	0.0422923	up	1.63079	AT2G42000	AT2G42000	plant EC metallothionein-like family 15 protein (AT2G42000) mRNA, complete cds [NM_129764]
A_84_P283660	0.0469803	up	5.13614	AT2G42040	AT2G42040	unknown protein (AT2G42040) mRNA, complete cds [NM_129767]
A_84_P568630	0.00316359	up	3.45007	AT2G42170	AT2G42170	actin, putative (AT2G42170) mRNA, complete cds [NM_180032]
A_84_P610512	0.00843966	down	-5.1991	AT2G42510	AT2G42510	unknown protein (AT2G42510) mRNA, complete cds [NM_001161098]
A_84_P17296	0.00644429	up	1.94484	AT2G42990	AT2G42990	GDSL-motif lipase/hydrolase family protein (AT2G42990) mRNA, complete cds [NM_129860]
A_84_P15376	0.00445073	up	1.63317	AT2G43000	anac042	anac042 (Arabidopsis NAC domain containing protein 42); transcription factor (anac042) mRNA, complete cds [NM_129861]
A_84_P89009	0.0442488	down	-2.75354	AT2G43420	AT2G43420	3-beta hydroxysteroid dehydrogenase/isomerase family protein (AT2G43420) mRNA, complete cds [NM_129903]
A_84_P516350	0.0320557	down	-3.12326	AT2G43720	AT2G43720	unknown protein (AT2G43720) mRNA, complete cds [NM_129934]
A_84_P12497	0.000670214	up	2.181	AT2G43820	UGT74F2	UGT74F2 (UDP-GLUCOSYLTRANSFERASE 74F2); UDP-glucose:4-aminobenzoate acylglucosyltransferase/ UDP-glucosyltransferase/ UDP-glyc_(UGT74F2) mRNA, complete cds [NM_129944]
A_84_P70284	0.00898581	up	2.27478	AT2G43920	AT2G43920	thiol methyltransferase, putative (AT2G43920) mRNA, complete cds [NM_001125049]
A_84_P824802	0.0419662	down	-4.88104	AT2G44370	AT2G44370	DC1 domain-containing protein (AT2G44370) mRNA, complete cds [NM_130000]
A_84_P832916	0.00181633	up	5.47627	AT2G44380	AT2G44380	DC1 domain-containing protein (AT2G44380) mRNA, complete cds [NM_130001]
A_84_P22019	0.0417523	up	4.04669	AT2G44390	AT2G44390	DC1 domain-containing protein (AT2G44390) mRNA, complete cds [NM_130002]
A_84_P296954	0.0266586	down	-1.89639	AT2G45710	AT2G45710	40S ribosomal protein S27 (RPS27A) (AT2G45710) mRNA, complete cds [NM_130134]
A_84_P799229	0.0262889	up	1.88503	AT2G47130	AT2G47130	96-E012994-019-004-P23-SP6r MPIZ-ADIS-019 Arabidopsis thaliana cDNA clone MPIZp768P234Q 3-PRIME, mRNA sequence [CB253475]
A_84_P23846	0.00777967	up	1.56066	AT2G47180	AtGolS1	AtGolS1 (Arabidopsis thaliana galactinol synthase 1); transferase, transferring glycosyl groups / transferase, transferring he_(AtGolS1) mRNA, complete cds [NM_130286]
A_84_P19142	0.0235737	up	1.64383	AT2G47750	GH3.9	GH3.9 (PUTATIVE INDOLE-3-ACETIC ACID-AMIDO SYNTHETASE GH3.9) (GH3.9) mRNA, complete cds [NM_130342]
A_84_P298924	0.00557668	up	1.77878	AT2G47820	AT2G47820	unknown protein (AT2G47820) mRNA, complete cds [NM_130349]
A_84_P12630	0.00446408	up	1.88922	AT3G01490	AT3G01490	protein kinase, putative (AT3G01490) mRNA, complete cds [NM_111015]
A_84_P107372	0.0455658	up	1.60253	AT3G02120	AT3G02120	hydroxyproline-rich glycoprotein family protein (AT3G02120) mRNA, complete cds [NM_111078]
A_84_P533226	0.0319133	down	-1.68839	AT3G02430	AT3G02430	unknown protein (AT3G02430) mRNA, complete cds [NM_111110]
A_84_P21145	0.00642117	up	4.45428	AT3G03480	CHAT	CHAT (acetyl CoA:(Z)-3-hexen-1-ol acetyltransferase); acetyl CoA:(Z)-3-hexen-1-ol acetyltransferase (CHAT) mRNA, complete cds[NM_111219]
A_84_P20213	0.0489603	up	2.07917	AT3G04000	AT3G04000	short-chain dehydrogenase/reductase (SDR) family protein (AT3G04000) mRNA, complete cds [NM_111271]
A_84_P761642	0.00757931	down	-1.86921	AT3G04765	MIR167C	(MIR167C) otherRNA [NR_022689]
A_84_P23982	0.0420416	down	-1.56307	AT3G04800	ATTIM23-3	ATTIM23-3; P-P-bond-hydrolysis-driven protein transmembrane transporter/ protein transporter (ATTIM23-3) mRNA, complete cds [NM_111352]
A_84_P579370	0.0293891	down	-3.92595	AT3G04960	AT3G04960	unknown protein (AT3G04960) mRNA, complete cds [NM_111368]
A_84_P833578	0.0468246	down	-2.84688	AT3G04960	AT3G04960	unknown protein (AT3G04960) mRNA, complete cds [NM_111368]
A_84_P18298	0.0180679	up	4.43346	AT3G05150	AT3G05150	sugar transporter family protein (AT3G05150) mRNA, complete cds [NM_111387]
A_84_P19250	0.0191841	down	-1.87634	AT3G05400	AT3G05400	sugar transporter, putative (AT3G05400) mRNA, complete cds [NM_111413]
A_84_P611437	0.00943185	up	2.07999	AT3G05550	AT3G05550	hypoxia-responsive family protein (AT3G05550) mRNA, complete cds [NM_111428]
A_84_P12643	0.0397712	up	1.54537	AT3G05620	AT3G05620	pectinesterase family protein (AT3G05620) mRNA, complete cds [NM_111435]
A_84_P11698	0.0355191	up	3.86948	AT3G05630	PLDP2	PLDP2; phospholipase D (PLDP2) mRNA, complete cds [NM_111436]
A_84_P23992	0.021933	up	1.71233	AT3G05640	AT3G05640	protein phosphatase 2C, putative / PP2C, putative (AT3G05640) mRNA, complete cds [NM_202501]
A_84_P527014	0.00199852	up	2.64809	AT3G05937	AT3G05937	unknown protein (AT3G05937) mRNA, complete cds [NM_202504]
A_84_P790990	0.00572628	down	-1.58258	AT3G06600	AT3G06600	unknown protein (AT3G06600) mRNA, complete cds [NM_111536]
A_84_P13605	0.0212863	down	-2.25034	AT3G06950	AT3G06950	tRNA pseudouridine synthase family protein (AT3G06950) mRNA, complete cds [NM_111575]
A_84_P818934	0.0386839	down	-1.97118	AT3G06950	AT3G06950	tRNA pseudouridine synthase family protein (AT3G06950) mRNA, complete cds [NM_111575]
A_84_P83309	0.000876642	up	2.01104	AT3G07000	AT3G07000	DC1 domain-containing protein (AT3G07000) mRNA, complete cds [NM_111580]
A_84_P21157	0.0270124	up	4.07397	AT3G07120	AT3G07120	zinc finger (C3HC4-type RING finger) family protein (AT3G07120) mRNA, complete cds [NM_111592]
A_84_P14537	0.0294696	up	3.18508	AT3G07260	AT3G07260	forkhead-associated domain-containing protein / FHA domain-containing protein (AT3G07260) mRNA, complete cds [NM_111606]
A_84_P11709	0.00838855	up	1.53301	AT3G08590	AT3G08590	2,3-biphosphoglycerate-independent phosphoglycerate mutase, putative / phosphoglyceromutase, putative (AT3G08590) mRNA, complete cds[NM_180211]
A_84_P14543	0.0198685	down	-2.09265	AT3G08690	UBC11	UBC11 (UBIQUITIN-CONJUGATING ENZYME 11); ubiquitin-protein ligase (UBC11) mRNA, complete cds [NM_111703]
A_84_P17365	0.0176068	down	-3.53536	AT3G08970	ATERDJ3A	ATERDJ3A; oxidoreductase (ATERDJ3A) mRNA, complete cds [NM_111731]
A_84_P23039	0.00237444	up	2.32496	AT3G09160	AT3G09160	RNA recognition motif (RRM)-containing protein (AT3G09160) mRNA, complete cds [NM_111751]
A_84_P510181	0.0373445	up	2.11216	AT3G09162	AT3G09162	unknown protein (AT3G09162) mRNA, complete cds [NM_202536]
A_84_P759067	0.00490491	up	1.77867	AT3G09190	AT3G09190	sugar binding (AT3G09190) mRNA, complete cds [NM_001161127]
A_84_P857821	0.00218503	up	1.68551	AT3G09190	AT3G09190	sugar binding (AT3G09190) mRNA, complete cds [NM_001161127]
A_84_P530576	0.0359635	up	2.5677	AT3G09340	AT3G09340	amino acid transporter family protein (AT3G09340) mRNA, complete cds [NM_111768]
A_84_P806805	0.0449175	down	-1.79587	AT3G09440	AT3G09440	heat shock cognate 70 kDa protein 3 (HSC70-3) (HSP70-3) (AT3G09440) mRNA, complete cds [NM_111778]
A_84_P10765	0.0084403	up	3.95674	AT3G09780	CCR1	CCR1 (ARABIDOPSIS THALIANA CRINKLY4 RELATED 1); ATP binding / kinase/ protein kinase/ protein serine/threonine kinase/ receptor(CCR1) mRNA, complete cds [NM_111813]
A_84_P261020	0.0484732	up	1.85613	AT3G10150	PAP16	PAP16 (PURPLE ACID PHOSPHATASE 16); acid phosphatase/ protein serine/threonine phosphatase (PAP16) mRNA, complete cds [NM_111850]
A_84_P17357	0.000354233	down	-2.38511	AT3G10300	AT3G10300	calcium-binding EF hand family protein (AT3G10300) mRNA, complete cds [NM_180667]
A_84_P15476	0.0390023	up	1.53773	AT3G10400	AT3G10400	RNA recognition motif (RRM)-containing protein (AT3G10400) mRNA, complete cds [NM_111875]
A_84_P12641	0.0364013	down	-2.71308	AT3G10450	SCPL7	SCPL7 (SERINE CARBOXYPEPTIDASE-LIKE 7); serine-type carboxypeptidase (SCPL7) mRNA, complete cds [NM_001035592]
A_84_P511950	0.00680371	up	3.41825	AT3G10510	AT3G10510	kelch repeat-containing F-box family protein (AT3G10510) mRNA, complete cds [NM_111886]
A_84_P17368	0.0100409	down	-3.38421	AT3G10660	CPK2	CPK2 (CALMODULIN-DOMAIN PROTEIN KINASE CDPK ISOFORM 2); calmodulin-dependent protein kinase/ kinase/ protein serine/threonine_(CPK2) mRNA, complete cds [NM_111902]
A_84_P269820	0.00834008	down	-4.52974	AT3G10940	AT3G10940	protein phosphatase-related (AT3G10940) mRNA, complete cds [NM_111931]
A_84_P285710	0.0145931	up	2.07024	AT3G11210	AT3G11210	GDSL-motif lipase/hydrolase family protein (AT3G11210) mRNA, complete cds [NM_111956]
A_84_P22187	0.00492332	up	24.1195	AT3G12203	scpl17	scpl17 (serine carboxypeptidase-like 17); serine-type carboxypeptidase (scpl17) mRNA, complete cds [NM_112056]
A_84_P590991	0.000110191	up	8.86311	AT3G12460	AT3G12460	3'-5' exonuclease/ nucleic acid binding (AT3G12460) mRNA, complete cds [NM_112081]
A_84_P301610	0.0214637	up	68.0631	AT3G12470	AT3G12470	nucleic acid binding (AT3G12470) mRNA, complete cds [NM_112082]
A_84_P14621	0.0229067	up	1.65572	AT3G12520	SULTR4;2	SULTR4;2; sulfate transmembrane transporter (SULTR4;2) mRNA, complete cds [NM_112087]
A_84_P760084	0.0204494	up	1.65602	AT3G12915	AT3G12915	GTP binding / GTPase (AT3G12915) mRNA, complete cds [NM_001161139]
A_84_P793889	0.0337481	down	-2.03825	AT3G12930	AT3G12930	AV801646 RAFL9 cDNA clone RAFL09-29-A12 3', mRNA sequence [AV801646]
A_84_P761727	0.00230533	up	1.51139	AT3G13437	AT3G13437	unknown protein (AT3G13437) mRNA, complete cds [NM_001084676]
A_84_P831602	0.0437353	up	2.06079	AT3G13437	AT3G13437	unknown protein (AT3G13437) mRNA, complete cds [NM_001084676]
A_84_P729293	0.00746823	down	-1.5747	AT3G13438		clone 24739 mRNA sequence [DQ108786]
A_84_P19329	0.0131774	down	-1.5638	AT3G13540	ATMYB5	ATMYB5 (MYB DOMAIN PROTEIN 5); DNA binding / transcription factor (ATMYB5) mRNA, complete cds [NM_112200]
A_84_P18393	0.0265032	down	-2.6186	AT3G13640	ATRLI1	ATRLI1; transporter (ATRLI1) mRNA, complete cds [NM_112210]
A_84_P23123	0.0196559	up	1.55184	AT3G13672	AT3G13672	seven in absentia (SINA) family protein (AT3G13672) mRNA, complete cds [NM_202577]
A_84_P759425	0.0250879	down	-2.16278	AT3G13840	AT3G13840	scarecrow transcription factor family protein (AT3G13840) mRNA, complete cds [NM_112237]
A_84_P842922	0.0469022	up	1.62322	AT3G13980	AT3G13980	unknown protein (AT3G13980) mRNA, complete cds [NM_112252]
A_84_P21188	0.049811	down	-1.58661	AT3G14620	CYP72A8	CYP72A8; electron carrier/ heme binding / iron ion binding / monooxygenase/ oxygen binding (CYP72A8) mRNA, completecds [NM_112323]
A_84_P11721	0.0175162	up	2.81152	AT3G15500	ANAC055	ANAC055 (ARABIDOPSIS NAC DOMAIN CONTAINING PROTEIN 55); transcription factor (ANAC055) mRNA, complete cds [NM_112418]
A_84_P12666	0.00947937	up	2.2289	AT3G15510	ATNAC2	ATNAC2 (ARABIDOPSIS NAC DOMAIN CONTAINING PROTEIN 2); transcription factor (ATNAC2) mRNA, complete cds [NM_112419]
A_84_P814223	0.0277774	up	1.51805	AT3G15730	PLDALPHA1	PLDALPHA1 (PHOSPHOLIPASE D ALPHA 1); phospholipase D (PLDALPHA1) mRNA, complete cds [NM_112443]
A_84_P143259	0.00496614	up	1.53189	AT3G16170	AT3G16170	acyl-activating enzyme 13 (AAE13) (AT3G16170) mRNA, complete cds [NM_112487]
A_84_P759248	0.00267339	up	2.21139	AT3G16175	AT3G16175	thioesterase family protein (AT3G16175) mRNA, complete cds [NM_112488]
A_84_P13610	0.0182718	down	-8.56259	AT3G16650	AT3G16650	PP1/PP2A phosphatases pleiotropic regulator 2 (PRL2) (AT3G16650) mRNA, complete cds [NM_112538]
A_84_P18338	0.0032119	up	3.97913	AT3G16770	ATEBP	ATEBP (ETHYLENE-RESPONSIVE ELEMENT BINDING PROTEIN); DNA binding / protein binding / transcription activator/ transcription fa_(ATEBP) mRNA, complete cds [NM_112550]
A_84_P820867	0.000541775	up	1.56148	AT3G16800	AT3G16800	protein phosphatase 2C, putative / PP2C, putative (AT3G16800) mRNA, complete cds [NM_112554]
A_84_P23087	0.00559592	up	1.94776	AT3G17180	scpl33	scpl33 (serine carboxypeptidase-like 33); serine-type carboxypeptidase (scpl33) mRNA, complete cds [NM_112594]
A_84_P580300	0.0206555	up	1.54927	AT3G17350	AT3G17350	unknown protein (AT3G17350) mRNA, complete cds [NM_112613]
A_84_P19293	0.0179117	up	2.00128	AT3G17820	GLN1.3	ATGSKB6; copper ion binding / glutamate-ammonia ligase (GLN1.3) mRNA, complete cds [NM_112663]
A_84_P212448	0.0361709	down	-1.6354	AT3G18900	AT3G18900	unknown protein (AT3G18900) mRNA, complete cds [NM_112776]
A_84_P762848	0.0141717	up	1.87477	AT3G19002	AT3G19002	(AT3G19002) otherRNA [NR_022750]
A_84_P11768	0.0433702	up	1.57174	AT3G19030	AT3G19030	unknown protein (AT3G19030) mRNA, complete cds [NM_112789]
A_84_P224609	0.00282369	down	-1.53826	AT3G19470	AT3G19470	F-box family protein (AT3G19470) mRNA, complete cds [NM_112834]
A_84_P293484	0.00305199	up	1.50926	AT3G19800	AT3G19800	unknown protein (AT3G19800) mRNA, complete cds [NM_001125194]
A_84_P54290	0.0176802	down	-1.71515	AT3G19970	AT3G19970	unknown protein (AT3G19970) mRNA, complete cds [NM_112887]
A_84_P17433	0.0265804	up	1.58417	AT3G20080	CYP705A15	CYP705A15; electron carrier/ heme binding / iron ion binding / monooxygenase/ oxygen binding (CYP705A15) mRNA, complete cds [NM_112899]
A_84_P12705	0.0224545	down	-1.71382	AT3G20090	CYP705A18	CYP705A18; electron carrier/ heme binding / iron ion binding / monooxygenase/ oxygen binding (CYP705A18) mRNA, complete cds [NM_112900]
A_84_P832673	0.0091665	up	1.76045	AT3G20340	AT3G20340	unknown protein (AT3G20340) mRNA, complete cds [NM_112925]
A_84_P23095	0.015423	up	25.5224	AT3G20360	AT3G20360	meprin and TRAF homology domain-containing protein / MATH domain-containing protein (AT3G20360) mRNA, complete cds [NM_112927]
A_84_P808228	0.0271747	up	3.40789	AT3G20470	GRP5	GRP5 (GLYCINE-RICH PROTEIN 5); structural constituent of cell wall (GRP5) mRNA, complete cds [NM_112938]
A_84_P15558	0.0391505	up	2.72699	AT3G20660	AtOCT4	AtOCT4 (Arabidopsis thaliana ORGANIC CATION/CARNITINE TRANSPORTER4); carbohydrate transmembrane transporter/ sugar:hydrogen sy_(AtOCT4) mRNA, complete cds [NM_112957]
A_84_P796412	0.0480853	down	-4.28157	AT3G20935	CYP705A28	CYP705A28; electron carrier/ heme binding / iron ion binding / monooxygenase (CYP705A28) mRNA, complete cds [NM_001161159]
A_84_P19337	0.00917767	down	-6.1022	AT3G20960	CYP705A33	CYP705A33; electron carrier/ heme binding / iron ion binding / monooxygenase/ oxygen binding (CYP705A33) mRNA, complete cds [NM_112988]
A_84_P14601	0.011757	up	7.3564	AT3G21090	AT3G21090	ABC transporter family protein (AT3G21090) mRNA, complete cds [NM_113003]
A_84_P287740	0.0378357	down	-1.67901	AT3G21190	AT3G21190	unknown protein (AT3G21190) mRNA, complete cds [NM_113014]
A_84_P70304	0.0303536	down	-2.21481	AT3G21310	AT3G21310	unknown protein (AT3G21310) mRNA, complete cds [NM_113026]
A_84_P515549	0.0420558	up	3.12761	AT3G21490	AT3G21490	copper-binding family protein (AT3G21490) mRNA, complete cds [NM_113044]
A_84_P23078	0.026868	up	1.52806	AT3G21500	DXPS1	1-deoxy-D-xylulose-5-phosphate synthase (DXPS1) mRNA, complete cds [NM_113045]
A_84_P16494	0.000968577	up	1.56744	AT3G21870	CYCP2;1	CYCP2;1 (cyclin p2;1); cyclin-dependent protein kinase (CYCP2;1) mRNA, complete cds [NM_113083]
A_84_P17439	0.0167281	up	8.33853	AT3G22460	OASA2	OASA2 (O-ACETYLSERINE (THIOL) LYASE (OAS-TL) ISOFORM A1); catalytic/ cysteine synthase/ pyridoxal phosphate binding(OASA2) mRNA, completecds [NM_113145]
A_84_P590126	0.0213639	up	2.55101	AT3G22540	AT3G22540	unknown protein (AT3G22540) mRNA, complete cds [NM_113153]
A_84_P15551	0.00286027	down	-1.55654	AT3G22850	AT3G22850	unknown protein (AT3G22850) mRNA, complete cds [NM_113185]
A_84_P818446	0.0111313	down	-1.73324	AT3G22850	AT3G22850	unknown protein (AT3G22850) mRNA, complete cds [NM_113185]
A_84_P551000	0.0347904	down	-3.17725	AT3G23100	XRCC4	XRCC4; protein C-terminus binding (XRCC4) mRNA, complete cds [NM_113211]
A_84_P821880	0.0220751	up	2.07318	AT3G23640	HGL1	HGL1 (heteroglycan glucosidase 1); hydrolase, hydrolyzing O-glycosyl compounds (HGL1) mRNA, complete cds [NM_001125213]
A_84_P238183	0.0456689	up	2.44483	AT3G23880	AT3G23880	F-box family protein (AT3G23880) mRNA, complete cds [NM_113293]
A_84_P16485	0.0270719	down	-1.73857	AT3G24360	AT3G24360	enoyl-CoA hydratase/isomerase family protein (AT3G24360) mRNA, complete cds [NM_113343]
A_84_P76084	0.0421696	down	-2.39148	AT3G25430	AT3G25430	CAF1 family ribonuclease (AT3G25430) mRNA, complete cds [NM_113439]
A_84_P12722	0.030958	up	1.52126	AT3G25620	AT3G25620	ABC transporter family protein (AT3G25620) mRNA, complete cds [NM_113460]
A_84_P12695	0.0394143	up	1.59077	AT3G25730	AT3G25730	AP2 domain-containing transcription factor, putative (AT3G25730) mRNA, complete cds [NM_113472]
A_84_P20243	0.00406802	down	-5.22082	AT3G25990	AT3G25990	DNA-binding protein GT-1-related (AT3G25990) mRNA, complete cds [NM_113503]
A_84_P760804	0.0210328	down	-1.54366	AT3G26165		mRNA for hypothetical protein, complete cds, clone: RAFL21-14-O08 [AK229696]
A_84_P247395	0.00276569	up	1.71253	AT3G26470	AT3G26470	unknown protein (AT3G26470) mRNA, complete cds [NM_113554]
A_84_P16477	0.00814664	up	2.02812	AT3G26590	AT3G26590	MATE efflux family protein (AT3G26590) mRNA, complete cds [NM_113567]
A_84_P21181	0.0111726	up	3.97936	AT3G26760	AT3G26760	short-chain dehydrogenase/reductase (SDR) family protein (AT3G26760) mRNA, complete cds [NM_113588]
A_84_P826638	0.0121721	down	-1.53496	AT3G26790	FUS3	FUS3 (FUSCA 3); DNA binding / transcription activator/ transcription factor (FUS3) mRNA, complete cds [NM_113591]
A_84_P799760	0.0268135	down	-1.8239	AT3G26922	AT3G26922	BX838074 Arabidopsis thaliana Hormone Treated Callus Col-0 Arabidopsis thaliana cDNA clone GSLTPGH13ZG08 5PRIM, mRNA sequence [BX838074]
A_84_P558985	0.0362937	down	-4.07212	AT3G26930	AT3G26930	unknown protein (AT3G26930) mRNA, complete cds [NM_113605]
A_84_P534191	0.0143463	up	1.55104	AT3G27030	AT3G27030	unknown protein (AT3G27030) mRNA, complete cds [NM_113617]
A_84_P712636	0.0240577	up	3.33485	AT3G27415	AT3G27415	unknown protein (AT3G27415) mRNA, complete cds [NM_001125247]
A_84_P868030	0.0041727	up	3.00101	AT3G27415	AT3G27415	unknown protein (AT3G27415) mRNA, complete cds [NM_001125247]
A_84_P222339	0.0138354	down	-9.91587	AT3G27940	LBD26	LBD26 (LOB DOMAIN-CONTAINING PROTEIN 26) (LBD26) mRNA, complete cds [NM_113711]
A_84_P244685	0.00100561	down	-2.05725	AT3G28140	AT3G28140	calmodulin-binding protein (AT3G28140) mRNA, complete cds [NM_113732]
A_84_P849049	0.0462201	down	-3.26804	AT3G28210.1
A_84_P558991	0.0105444	down	-3.76159	AT3G29280	AT3G29280	unknown protein (AT3G29280) mRNA, complete cds [NM_113853]
A_84_P787999	0.00866227	up	5.88557	AT3G29370	AT3G29370	unknown protein (AT3G29370) mRNA, complete cds [NM_113862]
A_84_P14603	0.0146939	down	-8.50075	AT3G29810	COBL2	COBL2 (COBRA-LIKE PROTEIN 2 PRECURSOR) (COBL2) mRNA, complete cds [NM_113910]
A_84_P200314	0.0119695	up	2.28703	AT3G32940	AT3G32940	RNA binding (AT3G32940) mRNA, complete cds [NM_114063]
A_84_P10928	0.000202801	down	-3.50312	AT3G43600	AAO2	AAO2 (ALDEHYDE OXIDASE 2); aldehyde oxidase (AAO2) mRNA, complete cds [NM_114228]
A_84_P849797	0.0270655	down	-1.88104	AT3G43690		mRNA for hypothetical protein, complete cds, clone: RAFL15-10-B06 [AK228488]
A_84_P11790	0.0225891	down	-2.86047	AT3G43740	AT3G43740	leucine-rich repeat family protein (AT3G43740) mRNA, complete cds [NM_202652]
A_84_P759269	0.0295753	down	-3.78665	AT3G43790	ZIFL2	ZIFL2 (ZINC INDUCED FACILITATOR-like 2); carbohydrate transmembrane transporter/ sugar:hydrogen symporter (ZIFL2) mRNA, complete cds[NM_114247]
A_84_P505812	0.00708567	down	-3.58491	AT3G44120	AT3G44120	F-box family protein (AT3G44120) mRNA, complete cds [NM_114280]
A_84_P10846	0.00935313	up	2.74044	AT3G44350	anac061	anac061 (Arabidopsis NAC domain containing protein 61); transcription factor (anac061) mRNA, complete cds [NM_001125299]
A_84_P762886	0.0325445	down	-2.59337	AT3G44716	AT3G44716	unknown protein (AT3G44716) mRNA, complete cds [NM_001125302]
A_84_P19357	0.0190126	up	1.82379	AT3G44990	XTR8	XTR8 (XYLOGLUCAN ENDO-TRANSGLYCOSYLASE-RELATED 8); hydrolase, acting on glycosyl bonds / xyloglucan:xyloglucosyl transferase(XTR8)mRNA, complete cds [NM_114368]
A_84_P10849	0.0407935	down	-2.1021	AT3G45280	SYP72	SYP72 (SYNTAXIN OF PLANTS 72); protein transporter (SYP72) mRNA, complete cds [NM_114397]
A_84_P18413	0.000986636	down	-4.1193	AT3G45430	AT3G45430	lectin protein kinase family protein (AT3G45430) mRNA, complete cds [NM_114412]
A_84_P21252	0.0482037	up	1.74248	AT3G45680	AT3G45680	proton-dependent oligopeptide transport (POT) family protein (AT3G45680) mRNA, complete cds [NM_114437]
A_84_P13692	0.00735384	down	-1.59149	AT3G46710	AT3G46710	disease resistance protein (CC-NBS-LRR class), putative (AT3G46710) mRNA, complete cds [NM_114538]
A_84_P19368	0.0356139	up	2.14451	AT3G47340	ASN1	ASN1 (GLUTAMINE-DEPENDENT ASPARAGINE SYNTHASE 1); asparagine synthase (glutamine-hydrolyzing) (ASN1) mRNA, completecds [NM_180333]
A_84_P21261	0.00842558	up	3.4201	AT3G47540	AT3G47540	chitinase, putative (AT3G47540) mRNA, complete cds [NM_114622]
A_84_P17479	0.00412881	down	-11.6397	AT3G47950	AHA4	AHA4; ATPase/ hydrogen-exporting ATPase, phosphorylative mechanism (AHA4) mRNA, complete cds [NM_114664]
A_84_P181494	0.0111314	up	2.76162	AT3G48280	CYP71A25	CYP71A25; electron carrier/ heme binding / iron ion binding / monooxygenase/ oxygen binding (CYP71A25) mRNA, complete cds [NM_148854]
A_84_P787864	0.0215102	up	1.88505	AT3G48640	AT3G48640	unknown protein (AT3G48640) mRNA, complete cds [NM_114723]
A_84_P110712	0.0104214	down	-1.68104	AT3G49055	AT3G49055	unknown protein (AT3G49055) mRNA, complete cds [NM_148866]
A_84_P22214	0.0479511	up	1.77471	AT3G49360	AT3G49360	glucosamine/galactosamine-6-phosphate isomerase family protein (AT3G49360) mRNA, complete cds [NM_114796]
A_84_P212328	0.0221316	down	-8.78591	AT3G50010	AT3G50010	DC1 domain-containing protein (AT3G50010) mRNA, complete cds [NM_114861]
A_84_P22219	0.00650744	up	2.12426	AT3G50440	MES10	MES10 (METHYL ESTERASE 10); hydrolase/ hydrolase, acting on ester bonds / methyl jasmonate esterase (MES10) mRNA, complete cds[NM_114904]
A_84_P13709	0.0198685	down	-4.75186	AT3G50770	AT3G50770	calmodulin-related protein, putative (AT3G50770) mRNA, complete cds [NM_114937]
A_84_P24113	0.024256	down	-2.03603	AT3G50960	PLP3a	PLP3a (Phosducin-like protein 3 homolog); beta-tubulin binding (PLP3a) mRNA, complete cds [NM_114956]
A_84_P18439	0.0215344	down	-2.10331	AT3G51300	ROP1	ROP1 (RHO-RELATED PROTEIN FROM PLANTS 1); GTP binding / GTPase activating protein binding / GTPase/ protein binding(ROP1) mRNA, complete cds [NM_114989]
A_84_P596437	0.0314517	down	-1.55782	AT3G52390	AT3G52390	tatD-related deoxyribonuclease family protein (AT3G52390) mRNA, complete cds [NM_115099]
A_84_P799139	0.0294613	down	-3.93735	AT3G52430	PAD4	PAD4 (PHYTOALEXIN DEFICIENT 4); lipase/ protein binding / triacylglycerol lipase (PAD4) mRNA, complete cds [NM_115103]
A_84_P22231	0.0198768	down	-1.61857	AT3G53230	AT3G53230	cell division cycle protein 48, putative / CDC48, putative (AT3G53230) mRNA, complete cds [NM_115183]
A_84_P142419	0.0138435	up	1.50604	AT3G53310	AT3G53310	transcriptional factor B3 family protein (AT3G53310) mRNA, complete cds [NM_115191]
A_84_P839561	0.00695595	up	1.70712	AT3G53310	AT3G53310	transcriptional factor B3 family protein (AT3G53310) mRNA, complete cds [NM_115191]
A_84_P194514	0.010528	up	4.90987	AT3G53370	AT3G53370	DNA-binding S1FA family protein (AT3G53370) mRNA, complete cds [NM_115197]
A_84_P298204	0.0337308	up	1.56387	AT3G54260	AT3G54260	unknown protein (AT3G54260) mRNA, complete cds [NM_115286]
A_84_P19401	0.040387	down	-1.79832	AT3G54880	AT3G54880	unknown protein (AT3G54880) mRNA, complete cds [NM_115345]
A_84_P19402	0.0012798	down	-1.51468	AT3G55060	AT3G55060	unknown protein (AT3G55060) mRNA, complete cds [NM_115364]
A_84_P50100	0.0262253	up	2.51344	AT3G55240	AT3G55240	unknown protein (AT3G55240) mRNA, complete cds [NM_115382]
A_84_P15620	0.00672415	up	1.65162	AT3G55370	OBP3	OBP3 (OBF-BINDING PROTEIN 3); DNA binding / transcription factor (OBP3) mRNA, complete cds [NM_202713]
A_84_P10897	0.0252778	up	1.66337	AT3G55950	CCR3	CCR3 (ARABIDOPSIS THALIANA CRINKLY4 RELATED 3); kinase (CCR3) mRNA, complete cds [NM_115453]
A_84_P18461	0.00677839	up	2.11064	AT3G56060	AT3G56060	glucose-methanol-choline (GMC) oxidoreductase family protein (AT3G56060) mRNA, complete cds [NM_115464]
A_84_P765122	0.0181916	up	1.71425	AT3G56210	AT3G56210	binding (AT3G56210) mRNA, complete cds [NM_001084834]
A_84_P765129	0.00461855	up	1.896	AT3G56210	AT3G56210	binding (AT3G56210) mRNA, complete cds [NM_001084833]
A_84_P505850	0.0413597	down	-2.25031	AT3G56250	AT3G56250	unknown protein (AT3G56250) mRNA, complete cds [NM_115483]
A_84_P14680	0.0326495	down	-1.86222	AT3G56380	ARR17	ARR17 (ARABIDOPSIS RESPONSE REGULATOR 17); transcription regulator/ two-component response regulator (ARR17) mRNA, complete cds[NM_115496]
A_84_P15627	0.0445122	up	1.72405	AT3G57020	AT3G57020	strictosidine synthase family protein (AT3G57020) mRNA, complete cds [NM_115561]
A_84_P19414	0.0476311	down	-2.5372	AT3G57680	AT3G57680	peptidase S41 family protein (AT3G57680) mRNA, complete cds [NM_115628]
A_84_P10904	0.0405398	down	-9.42602	AT3G57770	AT3G57770	protein kinase, putative (AT3G57770) mRNA, complete cds [NM_115637]
A_84_P567920	0.0233669	up	1.99088	AT3G57950	AT3G57950	unknown protein (AT3G57950) mRNA, complete cds [NM_115657]
A_84_P70844	0.0221445	down	-5.02374	AT3G58200	AT3G58200	meprin and TRAF homology domain-containing protein / MATH domain-containing protein (AT3G58200) mRNA, complete cds [NM_115682]
A_84_P787753	0.0435105	down	-3.47836	AT3G58200	AT3G58200	meprin and TRAF homology domain-containing protein / MATH domain-containing protein (AT3G58200) mRNA, complete cds [NM_115682]
A_84_P22255	0.0204204	up	1.50122	AT3G58710	WRKY69	WRKY69; transcription factor (WRKY69) mRNA, complete cds [NM_180689]
A_84_P18472	0.000668453	down	-1.59878	AT3G58820	AT3G58820	F-box family protein (AT3G58820) mRNA, complete cds [NM_115744]
A_84_P15638	0.0163005	down	-5.40881	AT3G59790	ATMPK10	ATMPK10; MAP kinase/ kinase (ATMPK10) mRNA, complete cds [NM_115841]
A_84_P524502	0.0162619	up	1.65828	AT3G59900	ARGOS	ARGOS (AUXIN-REGULATED GENE INVOLVED IN ORGAN SIZE) (ARGOS) mRNA, complete cds [NM_115853]
A_84_P786417	0.0237999	up	2.10682	AT3G60110	AT3G60110	DNA binding (AT3G60110) mRNA, complete cds [NM_115874]
A_84_P87509	0.00857376	down	-1.68814	AT3G60970	ATMRP15	ATMRP15; ATPase, coupled to transmembrane movement of substances (ATMRP15) mRNA, complete cds [NM_115961]
A_84_P541342	0.0223798	up	1.83544	AT3G61560	AT3G61560	reticulon family protein (RTNLB6) (AT3G61560) mRNA, complete cds [NM_001035836]
A_84_P589324	0.0351706	down	-2.46911	AT3G61840	AT3G61840	unknown protein (AT3G61840) mRNA, complete cds [NM_116049]
A_84_P803853	0.00271147	down	-1.904	AT3G61840	AT3G61840	unknown protein (AT3G61840) mRNA, complete cds [NM_116049]
A_84_P287450	0.0226887	down	-68.925	AT3G62460	AT3G62460	unknown protein (AT3G62460) mRNA, complete cds [NM_116111]
A_84_P849522	0.0388714	down	-1.52326	AT3G63010	GID1B	GID1B (GA INSENSITIVE DWARF1B); hydrolase (GID1B) mRNA, complete cds [NM_116166]
A_84_P15657	0.00303183	down	-5.86582	AT4G00110	GAE3	GAE3 (UDP-D-GLUCURONATE 4-EPIMERASE 3); UDP-glucuronate 4-epimerase/ catalytic (GAE3) mRNA, complete cds [NM_116228]
A_84_P826544	0.00178213	down	-5.53208	AT4G00110	GAE3	GAE3 (UDP-D-GLUCURONATE 4-EPIMERASE 3); UDP-glucuronate 4-epimerase/ catalytic (GAE3) mRNA, complete cds [NM_116228]
A_84_P763889	0.00424474	up	4.00084	AT4G00380	AT4G00380	XH/XS domain-containing protein / XS zinc finger domain-containing protein (AT4G00380) mRNA, complete cds [NM_116262]
A_84_P113912	0.0354243	down	-2.06748	AT4G00670	AT4G00670	DNA binding (AT4G00670) mRNA, complete cds [NM_116292]
A_84_P816014	0.0429851	down	-1.63565	AT4G01000	AT4G01000	ubiquitin family protein (AT4G01000) mRNA, complete cds [NM_116328]
A_84_P281390	0.0346854	up	5.35339	AT4G01140	AT4G01140	unknown protein (AT4G01140) mRNA, complete cds [NM_116344]
A_84_P821660	0.0330202	down	-2.04093	AT4G01750	RGXT2	RGXT2 (rhamnogalacturonan xylosyltransferase 2); UDP-xylosyltransferase (RGXT2) mRNA, complete cds [NM_116405]
A_84_P20393	0.00501218	up	1.70807	AT4G01910	AT4G01910	DC1 domain-containing protein (AT4G01910) mRNA, complete cds [NM_116422]
A_84_P24179	0.00412452	down	-3.31909	AT4G02390	APP	APP (ARABIDOPSIS POLY(ADP-RIBOSE) POLYMERASE); NAD+ ADP-ribosyltransferase/ nucleic acid binding (APP) mRNA, complete cds [NM_116472]
A_84_P22290	0.0201971	down	-1.63631	AT4G03210	XTH9	XTH9 (XYLOGLUCAN ENDOTRANSGLUCOSYLASE/HYDROLASE 9); hydrolase, acting on glycosyl bonds / xyloglucan:xyloglucosyl transferase(XTH9)mRNA,complete cds [NM_116559]
A_84_P279270	0.01638	up	9.91137	AT4G03500	AT4G03500	ankyrin repeat family protein (AT4G03500) mRNA, complete cds [NM_116588]
A_84_P14725	0.0277207	down	-10.2545	AT4G03610	AT4G03610	phosphonate metabolism protein-related (AT4G03610) mRNA, complete cds [NM_116599]
A_84_P762915	0.0202705	down	-5.07231	AT4G03823		clone RAFL07-14-K02 mRNA sequence [AY054471]
A_84_P765104	0.00309511	down	-1.59973	AT4G03935	AT4G03935	(AT4G03935) otherRNA [NR_022920]
A_84_P763684	0.000790528	up	1.80671	AT4G03965	AT4G03965	protein binding / zinc ion binding (AT4G03965) mRNA, complete cds [NM_148213]
A_84_P812958	0.0230653	up	1.52765	AT4G04020	FIB	FIB (FIBRILLIN); structural molecule (FIB) mRNA, complete cds [NM_116640]
A_84_P792607	0.0297194	down	-1.79087	AT4G04220	AtRLP46	11451341 CERES-AN65 cDNA clone 1340319 3', mRNA sequence [DR383936]
A_84_P11892	0.00532677	down	-1.96805	AT4G04620	ATG8B	ATG8B (autophagy 8b); microtubule binding (ATG8B) mRNA, complete cds [NM_116700]
A_84_P21349	0.00762276	down	-2.65476	AT4G04760	AT4G04760	sugar transporter family protein (AT4G04760) mRNA, complete cds [NM_116714]
A_84_P10948	0.0385875	up	1.59346	AT4G04830	AT4G04830	methionine sulfoxide reductase domain-containing protein / SeIR domain-containing protein (AT4G04830) mRNA, completecds [NM_116721]
A_84_P16621	0.0264684	up	1.65594	AT4G05170	AT4G05170	DNA binding / transcription factor (AT4G05170) mRNA, complete cds [NM_116756]
A_84_P530732	0.00908695	up	3.9285	AT4G06746	RAP2.9	RAP2.9 (related to AP2 9); DNA binding / transcription factor (RAP2.9) mRNA, complete cds [NM_179009]
A_84_P789539	0.0132947	up	3.19891	AT4G06746	RAP2.9	RAP2.9 (related to AP2 9); DNA binding / transcription factor (RAP2.9) mRNA, complete cds [NM_179009]
A_84_P113262	0.015942	down	-2.16554	AT4G08110		Full-length cDNA Complete sequence from clone GSLTLS87ZB03 of Adult vegetative tissue of strain col-0 of Arabidopsisthaliana(thalecress)[BX827626]
A_84_P825627	0.0425586	down	-2.19688	AT4G08110		Full-length cDNA Complete sequence from clone GSLTLS87ZB03 of Adult vegetative tissue of strain col-0 of Arabidopsisthaliana(thalecress)[BX827626]
A_84_P10008	0.0378983	down	-3.44473	AT4G08590	ORTHL	ORTHL (ORTHRUS-LIKE); ubiquitin-protein ligase/ zinc ion binding (ORTHL) mRNA, complete cds [NM_001084888]
A_84_P18521	0.0188765	down	-1.50582	AT4G09500	AT4G09500	glycosyltransferase family protein (AT4G09500) mRNA, complete cds [NM_202795]
A_84_P123182	0.0276046	down	-2.00188	AT4G09920	AT4G09920	F-box family protein (AT4G09920) mRNA, complete cds [NM_117060]
A_84_P14739	0.00470982	up	32.5086	AT4G10020	AtHSD5	AtHSD5 (hydroxysteroid dehydrogenase 5); binding / catalytic/ oxidoreductase (AtHSD5) mRNA, complete cds [NM_117070]
A_84_P787650	0.0446612	down	-1.63199	AT4G10140	AT4G10140	BX834898 Arabidopsis thaliana Hormone Treated Callus Col-0 Arabidopsis thaliana cDNA clone GSLTPGH57ZF12 3PRIM, mRNA sequence [BX834898]
A_84_P235043	0.0330208	up	2.50179	AT4G10310	HKT1	HKT1 (HIGH-AFFINITY K+ TRANSPORTER 1); sodium ion transmembrane transporter (HKT1) mRNA, complete cds [NM_117099]
A_84_P827060	0.0450047	up	2.68565	AT4G10310	HKT1	HKT1 (HIGH-AFFINITY K+ TRANSPORTER 1); sodium ion transmembrane transporter (HKT1) mRNA, complete cds [NM_117099]
A_84_P16633	0.0175564	down	-1.60645	AT4G10550	AT4G10550	subtilase family protein (AT4G10550) mRNA, complete cds [NM_117123]
A_84_P832670	0.0273546	up	1.71169	AT4G11110	SPA2	SPA2 (SPA1-RELATED 2); protein binding / signal transducer (SPA2) mRNA, complete cds [NM_117181]
A_84_P19474	0.0153907	up	3.12204	AT4G11310	AT4G11310	cysteine proteinase, putative (AT4G11310) mRNA, complete cds [NM_117202]
A_84_P20420	0.0214592	up	3.34809	AT4G11320	AT4G11320	cysteine proteinase, putative (AT4G11320) mRNA, complete cds [NM_117203]
A_84_P851624	0.0119231	up	2.66863	AT4G11320	AT4G11320	cysteine proteinase, putative (AT4G11320) mRNA, complete cds [NM_117203]
A_84_P19477	0.00334473	up	1.68633	AT4G12080	AT4G12080	DNA-binding family protein (AT4G12080) mRNA, complete cds [NM_117278]
A_84_P826776	0.0192342	down	-2.87933	AT4G12400	AT4G12400	stress-inducible protein, putative (AT4G12400) mRNA, complete cds [NM_001036543]
A_84_P834904	0.0335027	up	2.11944	AT4G12570	UPL5	UPL5 (UBIQUITIN PROTEIN LIGASE 5); acid-amino acid ligase/ binding / ubiquitin-protein ligase (UPL5) mRNA, completecds [NM_117327]
A_84_P197654	0.0277923	up	1.76206	AT4G13040	AT4G13040	AP2 domain-containing transcription factor family protein (AT4G13040) mRNA, complete cds [NM_001160757]
A_84_P539632	0.0395964	up	1.52048	AT4G13990	AT4G13990	exostosin family protein (AT4G13990) mRNA, complete cds [NM_117474]
A_84_P572443	0.0381186	down	-2.18707	AT4G14103	AT4G14103	F-box family protein (AT4G14103) mRNA, complete cds [NM_117487]
A_84_P548483	0.0432337	up	3.2835	AT4G14250	AT4G14250	structural constituent of ribosome (AT4G14250) mRNA, complete cds [NM_117502]
A_84_P601845	0.0479866	down	-2.58506	AT4G14385	AT4G14385	unknown protein (AT4G14385) mRNA, complete cds [NM_202818]
A_84_P595614	0.0340541	up	4.29259	AT4G14390	AT4G14390	ankyrin repeat family protein (AT4G14390) mRNA, complete cds [NM_117518]
A_84_P800620	0.00572243	down	-2.23453	AT4G15380	CYP705A4	CYP705A4; electron carrier/ heme binding / iron ion binding / monooxygenase/ oxygen binding (CYP705A4) mRNA, complete cds [NM_117626]
A_84_P284990	0.000791037	up	1.62038	AT4G15610	AT4G15610	integral membrane family protein (AT4G15610) mRNA, complete cds [NM_117652]
A_84_P527219	0.0340389	up	1.73085	AT4G16110	ARR2	ARR2 (ARABIDOPSIS RESPONSE REGULATOR 2); transcription factor/ two-component response regulator (ARR2) mRNA, complete cds [NM_117704]
A_84_P18639	0.0367495	up	2.20998	AT4G16270	AT4G16270	peroxidase 40 (PER40) (P40) (AT4G16270) mRNA, complete cds [NM_117724]
A_84_P294694	0.0296254	down	-3.41052	AT4G16460	AT4G16460	unknown protein (AT4G16460) mRNA, complete cds [NM_001125520]
A_84_P764402	0.0113146	up	3.14434	AT4G16740	ATTPS03	ATTPS03; (E)-beta-ocimene synthase/ myrcene synthase (ATTPS03) mRNA, complete cds [NM_001036574]
A_84_P555889	0.0455132	down	-2.08542	AT4G16807	AT4G16807	unknown protein (AT4G16807) mRNA, complete cds [NM_001125523]
A_84_P12968	0.00427592	up	2.38028	AT4G16940	AT4G16940	ATP binding / nucleoside-triphosphatase/ nucleotide binding / protein binding / transmembrane receptor (AT4G16940) mRNA, complete cds [NM_117797]
A_84_P861234	0.00875398	down	-2.49147	AT4G17080	AT4G17080	14393 Lambda-PRL2 cDNA clone 178B14T7, mRNA sequence [H36725]
A_84_P23372	0.0115923	down	-1.65898	AT4G17160	ATRABB1A	ATRABB1A (ARABIDOPSIS RAB GTPASE HOMOLOG B1A); GTP binding (ATRABB1A) mRNA, complete cds [NM_117820]
A_84_P256800	0.00857517	down	-11.1803	AT4G17180	AT4G17180	glycosyl hydrolase family 17 protein (AT4G17180) mRNA, complete cds [NM_117822]
A_84_P568874	0.0252476	up	1.9404	AT4G17440	AT4G17440	unknown protein (AT4G17440) mRNA, complete cds [NM_001125528]
A_84_P830933	0.00102955	up	1.96319	AT4G17440	AT4G17440	unknown protein (AT4G17440) mRNA, complete cds [NM_001125528]
A_84_P23270	0.0419765	up	4.15011	AT4G18250	AT4G18250	receptor serine/threonine kinase, putative (AT4G18250) mRNA, complete cds [NM_117935]
A_84_P844447	0.00547864	up	3.47369	AT4G18250	AT4G18250	receptor serine/threonine kinase, putative (AT4G18250) mRNA, complete cds [NM_117935]
A_84_P837770	0.0127415	up	2.3039	AT4G18530	AT4G18530	unknown protein (AT4G18530) mRNA, complete cds [NM_117967]
A_84_P14758	0.0201555	up	2.77727	AT4G18660	AT4G18660	unknown protein (AT4G18660) mRNA, complete cds [NM_117982]
A_84_P556476	0.00480365	down	-1.6911	AT4G18750	DOT4	DOT4 (DEFECTIVELY ORGANIZED TRIBUTARIES 4) (DOT4) mRNA, complete cds [NM_117991]
A_84_P13815	3.20501e-05	up	5.45118	AT4G19030	NLM1	NLM1; arsenite transmembrane transporter/ water channel (NLM1) mRNA, complete cds [NM_118021]
A_84_P260800	0.0271034	up	2.62153	AT4G19430	AT4G19430	unknown protein (AT4G19430) mRNA, complete cds [NM_118063]
A_84_P17609	0.029539	down	-3.0615	AT4G21870	AT4G21870	26.5 kDa class P-related heat shock protein (HSP26.5-P) (AT4G21870) mRNA, complete cds [NM_118308]
A_84_P546751	0.0459341	up	1.6497	AT4G21890	AT4G21890	unknown protein (AT4G21890) mRNA, complete cds [NM_118310]
A_84_P765013	0.0219721	up	1.64629	AT4G22233	AT4G22233	(AT4G22233) otherRNA [NR_022990]
A_84_P20449	0.0169363	up	2.40152	AT4G22490	AT4G22490	protease inhibitor/seed storage/lipid transfer protein (LTP) family protein (AT4G22490) mRNA, complete cds [NM_118375]
A_84_P10995	0.0115983	down	-1.82818	AT4G22840	AT4G22840	bile acid:sodium symporter family protein (AT4G22840) mRNA, complete cds [NM_118413]
A_84_P560906	0.0348953	down	-2.30817	AT4G23160	AT4G23160	protein kinase family protein (AT4G23160) mRNA, complete cds [NM_118445]
A_84_P19508	0.0253511	up	9.89049	AT4G23680	AT4G23680	major latex protein-related / MLP-related (AT4G23680) mRNA, complete cds [NM_118499]
A_84_P12890	0.0465325	up	3.3055	AT4G24050	AT4G24050	short-chain dehydrogenase/reductase (SDR) family protein (AT4G24050) mRNA, complete cds [NM_118537]
A_84_P570699	0.0344165	up	2.38265	AT4G24730	AT4G24730	calcineurin-like phosphoesterase family protein (AT4G24730) mRNA, complete cds [NM_118606]
A_84_P794377	0.0205706	up	1.56589	AT4G24740	AFC2	35J11 Arabidopsis Leaf Senescence Library Arabidopsis thaliana cDNA 3', mRNA sequence [CD534093]
A_84_P141159	0.0318364	up	1.67306	AT4G24790	AT4G24790	ATP binding / DNA binding / DNA-directed DNA polymerase (AT4G24790) mRNA, complete cds [NM_001125574]
A_84_P511284	0.0410945	down	-1.71751	AT4G24910	AT4G24910	unknown protein (AT4G24910) mRNA, complete cds [NM_118623]
A_84_P21406	0.00466086	up	1.98428	AT4G25100	FSD1	FSD1 (FE SUPEROXIDE DISMUTASE 1); copper ion binding / superoxide dismutase (FSD1) mRNA, complete cds [NM_118642]
A_84_P513046	0.0125261	up	2.56176	AT4G25110	AtMC2	AtMC2 (metacaspase 2); cysteine-type endopeptidase (AtMC2) mRNA, complete cds [NM_118643]
A_84_P787474	0.00735919	up	2.43099	AT4G25110	AtMC2	AtMC2 (metacaspase 2); cysteine-type endopeptidase (AtMC2) mRNA, complete cds [NM_118643]
A_84_P12896	0.0407691	down	-1.79428	AT4G25350	SHB1	SHB1 (SHORT HYPOCOTYL UNDER BLUE1) (SHB1) mRNA, complete cds [NM_118667]
A_84_P17624	0.0210748	up	1.68154	AT4G25434	ATNUDT10	ATNUDT10 (Arabidopsis thaliana Nudix hydrolase homolog 10); ADP-ribose diphosphatase/ NAD or NADH binding / catalytic (ATNUDT10) mRNA, complete cds [NM_179112]
A_84_P96816	0.039184	up	1.74336	AT4G25760	AtGDU2	AtGDU2 (Arabidopsis thaliana GLUTAMINE DUMPER 2) (AtGDU2) mRNA, complete cds [NM_118708]
A_84_P11953	0.000178944	up	8.12312	AT4G25780	AT4G25780	pathogenesis-related protein, putative (AT4G25780) mRNA, complete cds [NM_118710]
A_84_P98666	0.0264868	up	1.50109	AT4G26710	AT4G26710	ATP synthase subunit H family protein (AT4G26710) mRNA, complete cds [NM_202894]
A_84_P18578	0.00532093	up	1.96428	AT4G27070	TSB2	TSB2 (TRYPTOPHAN SYNTHASE BETA-SUBUNIT 2); tryptophan synthase (TSB2) mRNA, complete cds [NM_118841]
A_84_P17634	0.0101235	up	5.48872	AT4G27480	AT4G27480	glycosyltransferase family 14 protein / core-2/I-branching enzyme family protein (AT4G27480) mRNA, complete cds [NM_1125597]
A_84_P838263	0.0138023	up	5.20599	AT4G27480	AT4G27480	glycosyltransferase family 14 protein / core-2/I-branching enzyme family protein (AT4G27480) mRNA, complete cds [NM_1125597]
A_84_P845642	0.0272522	up	2.51025	AT4G27590	AT4G27590	copper-binding protein-related (AT4G27590) mRNA, complete cds [NM_001160799]
A_84_P764162	0.0453159	down	-1.63048	AT4G27660	AT4G27660	unknown protein (AT4G27660) mRNA, complete cds [NM_118905]
A_84_P172221	0.0397879	up	1.70681	AT4G27860	AT4G27860	integral membrane family protein (AT4G27860) mRNA, complete cds [NM_118924]
A_84_P823905	0.00535418	up	1.61233	AT4G27860	AT4G27860	integral membrane family protein (AT4G27860) mRNA, complete cds [NM_118924]
A_84_P763233	0.0152892	down	-2.42395	AT4G28070	AT4G28070	AFG1-like ATPase family protein (AT4G28070) mRNA, complete cds [NM_118946]
A_84_P799250	0.0428026	down	-5.43463	AT4G28070	AT4G28070	AFG1-like ATPase family protein (AT4G28070) mRNA, complete cds [NM_118946]
A_84_P544996	0.0214731	up	2.16584	AT4G28485	AT4G28485	unknown protein (AT4G28485) mRNA, complete cds [NM_148380]
A_84_P14801	0.00895785	down	-2.24752	AT4G28620	ATM2	ATM2 (ABC TRANSPORTER OF THE MITOCHONDRION 2); ATPase, coupled to transmembrane movement of substances / transporter(ATM2) mRNA, completecds [NM_119004]
A_84_P20477	0.00385371	up	1.8658	AT4G28670	AT4G28670	protein kinase family protein (AT4G28670) mRNA, complete cds [NM_119009]
A_84_P22369	0.0341994	up	2.71899	AT4G28700	AMT1;4	AMT1;4 (AMMONIUM TRANSPORTER 1;4); ammonium transmembrane transporter/ high affinity secondary active ammonium transmembranet_(AMT1;4) mRNA, complete cds [NM_119012]
A_84_P580498	0.0195516	down	-1.72839	AT4G28820	AT4G28820	zinc finger (HIT type) family protein (AT4G28820) mRNA, complete cds [NM_001036664]
A_84_P165283	0.00805894	up	6.46508	AT4G29550	AT4G29550	unknown protein (AT4G29550) mRNA, complete cds [NM_119100]
A_84_P787387	0.0241671	up	6.62969	AT4G29550	AT4G29550	unknown protein (AT4G29550) mRNA, complete cds [NM_119100]
A_84_P15762	0.00486117	up	2.64649	AT4G31910	AT4G31910	transferase family protein (AT4G31910) mRNA, complete cds [NM_119342]
A_84_P55550	0.0149999	up	1.79327	AT4G32280	IAA29	IAA29 (INDOLE-3-ACETIC ACID INDUCIBLE 29); transcription factor (IAA29) mRNA, complete cds [NM_119380]
A_84_P543484	0.0291377	up	9.05477	AT4G33280	AT4G33280	DNA binding / transcription factor (AT4G33280) mRNA, complete cds [NM_119482]
A_84_P846984	0.0274252	up	1.54177	AT4G33780	AT4G33780	unknown protein (AT4G33780) mRNA, complete cds [NM_119536]
A_84_P22394	0.000533519	down	-10.1788	AT4G34580	COW1	COW1 (CAN OF WORMS1); phosphatidylinositol transporter/ transporter (COW1) mRNA, complete cds [NM_119624]
A_84_P14828	0.00443373	up	2.92799	AT4G34860	AT4G34860	beta-fructofuranosidase, putative / invertase, putative / saccharase, putative / beta-fructosidase, putative (AT4G34860) mRNA,complete cds[NM_119652]
A_84_P11049	0.00336944	up	2.63415	AT4G34970	ADF9	ADF9 (ACTIN DEPOLYMERIZING FACTOR 9); actin binding (ADF9) mRNA, complete cds [NM_119663]
A_84_P15778	0.00200908	up	38.5548	AT4G35650	AT4G35650	isocitrate dehydrogenase, putative / NAD+ isocitrate dehydrogenase, putative (AT4G35650) mRNA, complete cds [NM_119730]
A_84_P212908	0.041631	down	-3.11023	AT4G35700	AT4G35700	zinc finger (C2H2 type) family protein (AT4G35700) mRNA, complete cds [NM_119735]
A_84_P22400	0.0130827	up	10.1567	AT4G35770	SEN1	SEN1 (SENESCENCE 1) (SEN1) mRNA, complete cds [NM_119743]
A_84_P516656	0.0311931	down	-2.53624	AT4G35985	AT4G35985	senescence/dehydration-associated protein-related (AT4G35985) mRNA, complete cds [NM_119765]
A_84_P12945	0.0490808	up	1.51177	AT4G36260	STY2	STY2 (STYLISH 2); transcription factor (STY2) mRNA, complete cds [NM_119794]
A_84_P217598	0.0309536	up	1.98121	AT4G36570	ATRL3	myb family transcription factor (AT4G36570) mRNA, complete cds [NM_119820]
A_84_P19592	0.00223232	down	-2.97498	AT4G36770	AT4G36770	UDP-glycosyltransferase/ transferase, transferring glycosyl groups (AT4G36770) mRNA, complete cds [NM_119841]
A_84_P15809	0.0265298	up	2.95141	AT4G37010	CEN2	caltractin, putative / centrin, putative (CEN2) mRNA, complete cds [NM_119864]
A_84_P787318	0.020026	up	1.50678	AT4G37295	AT4G37295	unknown protein (AT4G37295) mRNA, complete cds [NM_119893]
A_84_P13893	0.0296056	down	-1.97811	AT4G37940	AGL21	AGL21; transcription factor (AGL21) mRNA, complete cds [NM_119955]
A_84_P16730	0.0236323	up	1.804	AT4G37980	ELI3-1	ELI3-1 (ELICITOR-ACTIVATED GENE 3-1); binding / catalytic/ oxidoreductase/ zinc ion binding (ELI3-1) mRNA, completecds [NM_119959]
A_84_P765024	0.00073242	down	-2.5865	AT4G38545	AT4G38545	(AT4G38545) otherRNA [NR_023060]
A_84_P16735	0.0193114	down	-1.91553	AT4G39070	AT4G39070	zinc finger (B-box type) family protein (AT4G39070) mRNA, complete cds [NM_120067]
A_84_P23359	0.00402121	up	1.60157	AT4G39770	AT4G39770	trehalose-6-phosphate phosphatase, putative (AT4G39770) mRNA, complete cds [NM_120140]
A_84_P260420	0.0173051	down	-1.99462	AT4G39860	AT4G39860	unknown protein (AT4G39860) mRNA, complete cds [NM_120149]
A_84_P20522	0.0451984	up	1.9365	AT4G39950	CYP79B2	CYP79B2; electron carrier/ heme binding / iron ion binding / monooxygenase/ oxygen binding (CYP79B2) mRNA, completecds [NM_120158]
A_84_P811797	0.0427846	up	1.55372	AT5G01600	ATFER1	ATFER1; ferric iron binding / iron ion binding (ATFER1) mRNA, complete cds [NM_120238]
A_84_P12035	0.0142562	up	1.8616	AT5G02230	AT5G02230	haloacid dehalogenase-like hydrolase family protein (AT5G02230) mRNA, complete cds [NM_120301]
A_84_P855428	0.00902836	up	2.12119	AT5G02230	AT5G02230	haloacid dehalogenase-like hydrolase family protein (AT5G02230) mRNA, complete cds [NM_120301]
A_84_P14870	0.0496873	up	1.769	AT5G02260	ATEXPA9	ATEXPA9 (ARABIDOPSIS THALIANA EXPANSIN A9) (ATEXPA9) mRNA, complete cds [NM_120304]
A_84_P603728	0.031829	up	1.52092	AT5G02600	AT5G02600	heavy-metal-associated domain-containing protein (AT5G02600) mRNA, complete cds [NM_202994]
A_84_P537948	0.0435233	down	-2.37391	AT5G03010	AT5G03010	kelch repeat-containing protein (AT5G03010) mRNA, complete cds [NM_120379]
A_84_P826296	0.0090675	up	1.52487	AT5G03560	AT5G03560	nucleobase:cation symporter (AT5G03560) mRNA, complete cds [NM_120437]
A_84_P21496	0.023568	down	-2.08358	AT5G03700	AT5G03700	PAN domain-containing protein (AT5G03700) mRNA, complete cds [NM_120451]
A_84_P22442	0.00219427	down	-1.60252	AT5G03720	AT-HSFA3	AT-HSFA3; DNA binding / transcription factor (AT-HSFA3) mRNA, complete cds [NM_120453]
A_84_P186864	0.0137601	up	2.30978	AT5G03960	IQD12	IQD12 (IQ-domain 12); calmodulin binding (IQD12) mRNA, complete cds [NM_120478]
A_84_P831332	0.0366008	down	-1.86257	AT5G04540	AT5G04540	phosphatase/ protein tyrosine phosphatase (AT5G04540) mRNA, complete cds [NM_120536]
A_84_P304640	0.0172301	down	-2.81827	AT5G04850	VPS60.2	VPS60.2 (VPS60.2) mRNA, complete cds [NM_120567]
A_84_P13934	0.0272438	down	-1.57	AT5G05270	AT5G05270	chalcone-flavanone isomerase family protein (AT5G05270) mRNA, complete cds [NM_180439]
A_84_P17717	0.0179258	down	-3.55239	AT5G05320	AT5G05320	monooxygenase, putative (MO3) (AT5G05320) mRNA, complete cds [NM_120614]
A_84_P22447	0.0130585	up	8.43294	AT5G05420	AT5G05420	immunophilin, putative / FKBP-type peptidyl-prolyl cis-trans isomerase, putative (AT5G05420) mRNA, complete cds [NM_120624]
A_84_P506017	0.00661496	up	9.03201	AT5G05430	AT5G05430	unknown protein (AT5G05430) mRNA, complete cds [NM_120625]
A_84_P146199	0.0349081	down	-1.96021	AT5G05440	AT5G05440	unknown protein (AT5G05440) mRNA, complete cds [NM_120626]
A_84_P817892	0.00202365	down	-2.88406	AT5G05440	AT5G05440	unknown protein (AT5G05440) mRNA, complete cds [NM_120626]
A_84_P18665	0.017102	up	3.56726	AT5G05890	AT5G05890	UDP-glucoronosyl/UDP-glucosyl transferase family protein (AT5G05890) mRNA, complete cds [NM_120671]
A_84_P11104	0.00502001	up	1.71861	AT5G06710	HAT14	HAT14 (HOMEOBOX FROM ARABIDOPSIS THALIANA); DNA binding / transcription factor (HAT14) mRNA, complete cds [NM_203014]
A_84_P16779	0.0195131	down	-1.50621	AT5G07310	AT5G07310	AP2 domain-containing transcription factor, putative (AT5G07310) mRNA, complete cds [NM_120813]
A_84_P18672	0.0035503	up	1.93979	AT5G07520	GRP18	GRP18 (GLYCINE-RICH PROTEIN 18); lipid binding / nutrient reservoir (GRP18) mRNA, complete cds [NM_120834]
A_84_P519332	0.0347876	down	-2.04916	AT5G07760	AT5G07760	formin homology 2 domain-containing protein / FH2 domain-containing protein (AT5G07760) mRNA, complete cds [NM_120858]
A_84_P23404	0.0265427	down	-2.42885	AT5G07990	TT7	TT7 (TRANSPARENT TESTA 7); flavonoid 3'-monooxygenase/ oxygen binding (TT7) mRNA, complete cds [NM_120881]
A_84_P818529	0.0409908	down	-2.59966	AT5G07990	TT7	TT7 (TRANSPARENT TESTA 7); flavonoid 3'-monooxygenase/ oxygen binding (TT7) mRNA, complete cds [NM_120881]
A_84_P13946	0.00920591	up	1.98869	AT5G08070	TCP17	TCP17 (TCP DOMAIN PROTEIN 17); transcription factor (TCP17) mRNA, complete cds [NM_120889]
A_84_P503380	0.0202562	down	-13.2159	AT5G08600	AT5G08600	U3 ribonucleoprotein (Utp) family protein (AT5G08600) mRNA, complete cds [NM_120947]
A_84_P767954	0.0465948	down	-1.55831	AT5G09240	AT5G09240	transcriptional coactivator p15 (PC4) family protein (AT5G09240) mRNA, complete cds [NM_203026]
A_84_P15839	0.00713328	up	2.12145	AT5G09540	AT5G09540	DNAJ heat shock N-terminal domain-containing protein (AT5G09540) mRNA, complete cds [NM_120991]
A_84_P20572	0.0363705	down	-2.99173	AT5G10260	AtRABH1e	AtRABH1e (Arabidopsis Rab GTPase homolog H1e); GTP binding (AtRABH1e) mRNA, complete cds [NM_121064]
A_84_P804017	0.0099061	down	-2.10837	AT5G10336	AT5G10336	Full-length cDNA Complete sequence from clone GSLTLS37ZE06 of Adult vegetative tissue of strain col-0 of Arabidopsisthaliana(thalecress)[BX830896]
A_84_P13952	0.0486332	up	1.77652	AT5G10570	AT5G10570	basic helix-loop-helix (bHLH) family protein (AT5G10570) mRNA, complete cds [NM_121095]
A_84_P16791	0.00558782	down	-1.83447	AT5G10950	AT5G10950	cylicin-related (AT5G10950) mRNA, complete cds [NM_121133]
A_84_P781467	0.0372368	up	4.38474	AT5G12000	AT5G12000	kinase (AT5G12000) mRNA, complete cds [NM_121238]
A_84_P13014	0.00991583	down	-1.52278	AT5G12110	AT5G12110	elongation factor 1B alpha-subunit 1 (eEF1Balpha1) (AT5G12110) mRNA, complete cds [NM_121249]
A_84_P312323	0.00793594	up	2.27429	AT5G13370	AT5G13370	auxin-responsive GH3 family protein (AT5G13370) mRNA, complete cds [NM_121340]
A_84_P137729	0.0381588	down	-1.53494	AT5G13660	AT5G13660	unknown protein (AT5G13660) mRNA, complete cds [NM_001125746]
A_84_P14907	0.0253187	down	-1.67188	AT5G13700	ATPAO1	ATPAO1 (ARABIDOPSIS THALIANA POLYAMINE OXIDASE 1); FAD binding / polyamine oxidase (ATPAO1) mRNA, complete cds [NM_121373]
A_84_P20583	0.00164643	up	10.421	AT5G13790	AGL15	AGL15 (AGAMOUS-LIKE 15); DNA binding / transcription factor (AGL15) mRNA, complete cds [NM_121382]
A_84_P21529	0.0245187	up	2.19686	AT5G13820	TBP1	TBP1 (TELOMERIC DNA BINDING PROTEIN 1); DNA binding / double-stranded telomeric DNA binding (TBP1) mRNA, complete cds [NM_121385]
A_84_P174131	0.0244615	up	2.7159	AT5G14730	AT5G14730	unknown protein (AT5G14730) mRNA, complete cds [NM_121477]
A_84_P21686	0.0398334	up	1.74452	AT5G14780	FDH	FDH (FORMATE DEHYDROGENASE); NAD or NADH binding / binding / catalytic/ cofactor binding / oxidoreductase, acting onthe CH-OH_(FDH) mRNA,complete cds [NM_121482]
A_84_P12077	0.00474162	up	2.14005	AT5G15240	AT5G15240	amino acid transporter family protein (AT5G15240) mRNA, complete cds [NM_121528]
A_84_P787384	0.0214411	up	1.93502	AT5G15240	AT5G15240	amino acid transporter family protein (AT5G15240) mRNA, complete cds [NM_121528]
A_84_P824147	0.0145629	down	-2.15709	AT5G15460	MUB2	MUB2 (MEMBRANE-ANCHORED UBIQUITIN-FOLD PROTEIN 2) (MUB2) mRNA, complete cds [NM_180493]
A_84_P827866	0.0159722	up	1.65057	AT5G16230	AT5G16230	acyl-(acyl-carrier-protein) desaturase, putative / stearoyl-ACP desaturase, putative (AT5G16230) mRNA, complete cds[NM_121628]
A_84_P11133	0.0164495	up	1.83401	AT5G16370	AAE5	AAE5 (ACYL ACTIVATING ENZYME 5); catalytic (AAE5) mRNA, complete cds [NM_121642]
A_84_P739044	0.0380235	down	-1.55273	AT5G16486	AT5G16486	unknown protein (AT5G16486) mRNA, complete cds [NM_001036815]
A_84_P133435	0.0214515	down	-1.56264	AT5G16790	AT5G16790	unknown protein (AT5G16790) mRNA, complete cds [NM_121685]
A_84_P13181	0.0459036	up	1.61468	AT5G16910	CSLD2	CSLD2 (CELLULOSE-SYNTHASE LIKE D2); cellulose synthase/ transferase, transferring glycosyl groups (CSLD2) mRNA, complete cds[NM_121697]
A_84_P565450	0.00320075	up	13.0972	AT5G16980	AT5G16980	NADP-dependent oxidoreductase, putative (AT5G16980) mRNA, complete cds [NM_121704]
A_84_P21536	0.0415311	down	-3.57695	AT5G17680	AT5G17680	disease resistance protein (TIR-NBS-LRR class), putative (AT5G17680) mRNA, complete cds [NM_121774]
A_84_P585078	0.00231333	up	3.39545	AT5G17780	AT5G17780	hydrolase, alpha/beta fold family protein (AT5G17780) mRNA, complete cds [NM_001125769]
A_84_P831446	0.00689356	up	3.62986	AT5G17780	AT5G17780	hydrolase, alpha/beta fold family protein (AT5G17780) mRNA, complete cds [NM_001125769]
A_84_P10190	0.0272698	down	-1.64366	AT5G17880	CSA1	CSA1 (constitutive shade-avoidance1); ATP binding / transmembrane receptor (CSA1) mRNA, complete cds [NM_121794]
A_84_P803994	0.0280057	down	-1.67515	AT5G18661	AT5G18661	13D04 Arabidopsis Leaf Senescence Library Arabidopsis thaliana cDNA 3', mRNA sequence [CD532010]
A_84_P233849	0.00336165	down	-2.99837	AT5G18770	AT5G18770	F-box family protein (AT5G18770) mRNA, complete cds [NM_121882]
A_84_P305230	0.0158615	down	-3.27175	AT5G18780	AT5G18780	F-box family protein (AT5G18780) mRNA, complete cds [NM_121883]
A_84_P834576	0.0148016	down	-3.29991	AT5G19020	AT5G19020	pentatricopeptide (PPR) repeat-containing protein (AT5G19020) mRNA, complete cds [NM_121907]
A_84_P177214	0.0259091	up	4.78047	AT5G19600	SULTR3;5	SULTR3;5 (SULFATE TRANSPORTER 3;5); sulfate transmembrane transporter (SULTR3;5) mRNA, complete cds [NM_121965]
A_84_P601105	0.0401269	down	-1.91427	AT5G19650	OFP8	OFP8 (ARABIDOPSIS THALIANA OVATE FAMILY PROTEIN 8) (OFP8) mRNA, complete cds [NM_121970]
A_84_P14131	0.0207436	down	-3.3351	AT5G20250	DIN10	DIN10 (DARK INDUCIBLE 10); hydrolase, hydrolyzing O-glycosyl compounds (DIN10) mRNA, complete cds [NM_122032]
A_84_P19812	0.0115055	up	5.31852	AT5G20710	BGAL7	BGAL7 (beta-galactosidase 7); beta-galactosidase (BGAL7) mRNA, complete cds [NM_122078]
A_84_P10196	0.00165908	up	1.9834	AT5G22300	NIT4	NIT4 (NITRILASE 4); 3-cyanoalanine hydratase/ cyanoalanine nitrilase/ indole-3-acetonitrile nitrilase/ nitrilase/ nitrile hydr_(NIT4) mRNA, complete cds [NM_122135]
A_84_P23436	0.043366	up	1.95133	AT5G22500	FAR1	FAR1 (FATTY ACID REDUCTASE 1); fatty acyl-CoA reductase (alcohol-forming)/ oxidoreductase, acting on the CH-CH groupof donors(FAR1) mRNA,complete cds [NM_122155]
A_84_P202538	0.000113071	up	1.53954	AT5G22550	AT5G22550	unknown protein (AT5G22550) mRNA, complete cds [NM_203092]
A_84_P100706	0.0465708	up	3.33749	AT5G23230	NIC2	NIC2 (NICOTINAMIDASE 2); catalytic/ nicotinamidase (NIC2) mRNA, complete cds [NM_122229]
A_84_P767650	0.0221299	down	-1.89724	AT5G23510	AT5G23510	unknown protein (AT5G23510) mRNA, complete cds [NM_122258]
A_84_P176054	0.0277416	down	-3.52059	AT5G23570	SGS3	SGS3 (SUPPRESSOR OF GENE SILENCING 3) (SGS3) mRNA, complete cds [NM_122263]
A_84_P14926	0.00047817	down	-2.49996	AT5G23580	CDPK9	CDPK9 (CALMODULIN-LIKE DOMAIN PROTEIN KINASE 9); ATP binding / calcium ion binding / calmodulin-dependent protein kinase/ kina_(CDPK9) mRNA, complete cds [NM_122264]
A_84_P582409	0.0191918	up	2.64041	AT5G23800	AT5G23800	agenet domain-containing protein (AT5G23800) mRNA, complete cds [NM_122285]
A_84_P19657	0.0396306	up	6.14138	AT5G23980	FRO4	FRO4 (FERRIC REDUCTION OXIDASE 4); ferric-chelate reductase (FRO4) mRNA, complete cds [NM_122303]
A_84_P792640	0.0309658	down	-3.91185	AT5G24190	AT5G24190	972599 CERES-147 cDNA clone 92216 3', mRNA sequence [DR378240]
A_84_P768906	0.0231467	down	-1.65563	AT5G24205	AT5G24205	(AT5G24205) otherRNA [NR_023168]
A_84_P13039	0.00920062	up	3.41659	AT5G24420	AT5G24420	glucosamine/galactosamine-6-phosphate isomerase-related (AT5G24420) mRNA, complete cds [NM_122350]
A_84_P102996	0.0187989	up	1.81154	AT5G24580	AT5G24580	copper-binding family protein (AT5G24580) mRNA, complete cds [NM_203101]
A_84_P821812	0.00690358	up	2.03264	AT5G24580	AT5G24580	copper-binding family protein (AT5G24580) mRNA, complete cds [NM_203101]
A_84_P794095	0.0292363	up	1.53293	AT5G25270	AT5G25270	unknown protein (AT5G25270) mRNA, complete cds [NM_122436]
A_84_P176434	0.000215131	up	4.41225	AT5G25470	AT5G25470	DNA binding (AT5G25470) mRNA, complete cds [NM_180743]
A_84_P512294	0.0120313	up	2.75251	AT5G25475	AT5G25475	DNA binding (AT5G25475) mRNA, complete cds [NM_180744]
A_84_P16825	0.0147871	up	1.88154	AT5G25490	AT5G25490	zinc finger (Ran-binding) family protein (AT5G25490) mRNA, complete cds [NM_122460]
A_84_P790821	0.0208111	up	1.74356	AT5G25990	AT5G25990	11070590 CERES-AN65 cDNA clone 1350175 5', mRNA sequence [DR355287]
A_84_P14936	0.0135177	down	-4.50625	AT5G26220	AT5G26220	ChaC-like family protein (AT5G26220) mRNA, complete cds [NM_122523]
A_84_P786235	0.0164611	up	3.21664	AT5G26260	AT5G26260	meprin and TRAF homology domain-containing protein / MATH domain-containing protein (AT5G26260) mRNA, complete cds [NM_122527]
A_84_P590438	0.044813	down	-1.64282	AT5G26667	PYR6	PYR6; cytidylate kinase/ uridylate kinase (PYR6) mRNA, complete cds [NM_180536]
A_84_P15886	0.0227779	up	3.62011	AT5G27630	ACBP5	ACBP5 (ACYL-COA BINDING PROTEIN 5); acyl-CoA binding (ACBP5) mRNA, complete cds [NM_122645]
A_84_P197914	0.018578	down	-2.49968	AT5G27750	AT5G27750	F-box family protein (AT5G27750) mRNA, complete cds [NM_122657]
A_84_P565488	0.00665728	up	2.11235	AT5G28463	AT5G28463	unknown protein (AT5G28463) mRNA, complete cds [NM_147930]
A_84_P18859	0.00349808	down	-1.80932	AT5G28630	AT5G28630	glycine-rich protein (AT5G28630) mRNA, complete cds [NM_122746]
A_84_P66804	0.0110067	down	-1.65189	AT5G30495	AT5G30495	unknown protein (AT5G30495) mRNA, complete cds [NM_147961]
A_84_P611961	0.0152236	up	3.47307	AT5G35120	AT5G35120	unknown protein (AT5G35120) mRNA, complete cds [NM_122903]
A_84_P786320	0.000704985	up	42.888	AT5G35935		Full-length cDNA Complete sequence from clone GSLTPGH48ZB02 of Hormone Treated Callus of strain col-0 of Arabidopsisthaliana(thalecress)[BX832035]
A_84_P836925	0.00279631	up	45.5187	AT5G35935		Full-length cDNA Complete sequence from clone GSLTPGH48ZB02 of Hormone Treated Callus of strain col-0 of Arabidopsisthaliana(thalecress)[BX832035]
A_84_P848499	0.00134658	up	36.7854	AT5G35935		Full-length cDNA Complete sequence from clone GSLTPGH48ZB02 of Hormone Treated Callus of strain col-0 of Arabidopsisthaliana(thalecress)[BX832035]
A_84_P595805	0.0231559	down	-2.19512	AT5G36925	AT5G36925	unknown protein (AT5G36925) mRNA, complete cds [NM_180586]
A_84_P787231	0.0411365	down	-2.88948	AT5G37750	AT5G37750	heat shock protein binding / unfolded protein binding (AT5G37750) mRNA, complete cds [NM_123134]
A_84_P814660	0.00383833	up	1.55732	AT5G39130	AT5G39130	germin-like protein, putative (AT5G39130) mRNA, complete cds [NM_123275]
A_84_P11177	0.0469701	up	1.52319	AT5G39730	AT5G39730	avirulence-responsive protein-related / avirulence induced gene (AIG) protein-related (AT5G39730) mRNA, complete cds[NM_123335]
A_84_P18741	0.0136538	up	2.67485	AT5G39850	AT5G39850	40S ribosomal protein S9 (RPS9C) (AT5G39850) mRNA, complete cds [NM_123348]
A_84_P19689	0.0169843	up	1.52667	AT5G40270	AT5G40270	metal-dependent phosphohydrolase HD domain-containing protein (AT5G40270) mRNA, complete cds [NM_123391]
A_84_P823272	0.0340496	down	-2.26764	AT5G41330	AT5G41330	potassium channel tetramerisation domain-containing protein (AT5G41330) mRNA, complete cds [NM_123498]
A_84_P795131	0.0327513	down	-1.95435	AT5G41520	AT5G41520	BP643727 RAFL19 cDNA clone RAFL19-63-A03 3', mRNA sequence [BP643727]
A_84_P255170	0.0201964	down	-2.97569	AT5G42010	AT5G42010	WD-40 repeat family protein (AT5G42010) mRNA, complete cds [NM_123566]
A_84_P290304	0.0323233	down	-1.68438	AT5G42060	AT5G42060	unknown protein (AT5G42060) mRNA, complete cds [NM_123571]
A_84_P137229	0.0204075	down	-2.00134	AT5G42370	AT5G42370	unknown protein (AT5G42370) mRNA, complete cds [NM_123602]
A_84_P861566	0.0436019	down	-2.58788	AT5G42400	SDG25	SDG25 (SET DOMAIN PROTEIN 25) (SDG25) mRNA, complete cds [NM_123605]
A_84_P526516	0.00210698	down	-1.50178	AT5G42690	AT5G42690	unknown protein (AT5G42690) mRNA, complete cds [NM_001085225]
A_84_P219958	0.0370665	up	1.52915	AT5G42760	AT5G42760	unknown protein (AT5G42760) mRNA, complete cds [NM_123640]
A_84_P769034	0.0146722	down	-1.81227	AT5G43066	AT5G43066	unknown protein (AT5G43066) mRNA, complete cds [NM_001125892]
A_84_P18755	0.0354824	up	1.93287	AT5G43780	APS4	APS4; sulfate adenylyltransferase (ATP) (APS4) mRNA, complete cds [NM_123745]
A_84_P848547	0.0176118	up	1.7632	AT5G43780	APS4	APS4; sulfate adenylyltransferase (ATP) (APS4) mRNA, complete cds [NM_123745]
A_84_P65404	0.0266817	down	-3.66301	AT5G44490	AT5G44490	F-box family protein (AT5G44490) mRNA, complete cds [NM_123816]
A_84_P841864	0.00352721	down	-2.45384	AT5G44490	AT5G44490	F-box family protein (AT5G44490) mRNA, complete cds [NM_123816]
A_84_P20653	0.0191694	down	-3.83691	AT5G45220	AT5G45220	Toll-Interleukin-Resistance (TIR) domain-containing protein (AT5G45220) mRNA, complete cds [NM_123890]
A_84_P20655	0.0176146	up	11.4852	AT5G45830	DOG1	DOG1 (DELAY OF GERMINATION 1) (DOG1) mRNA, complete cds [NM_123951]
A_84_P833384	0.00487432	up	12.7322	AT5G45830	DOG1	DOG1 (DELAY OF GERMINATION 1) (DOG1) mRNA, complete cds [NM_123951]
A_84_P14035	0.0492	down	-1.75356	AT5G45960	AT5G45960	GDSL-motif lipase/hydrolase family protein (AT5G45960) mRNA, complete cds [NM_123964]
A_84_P542498	0.0332152	down	-1.60164	AT5G46460	AT5G46460	pentatricopeptide (PPR) repeat-containing protein (AT5G46460) mRNA, complete cds [NM_124016]
A_84_P22552	0.0485305	up	1.88616	AT5G47130	AT5G47130	Bax inhibitor-1 family / BI-1 family (AT5G47130) mRNA, complete cds [NM_124084]
A_84_P144479	0.011747	down	-5.46145	AT5G47590	AT5G47590	heat shock protein-related (AT5G47590) mRNA, complete cds [NM_124132]
A_84_P17828	0.0146953	down	-4.67402	AT5G48570	AT5G48570	peptidyl-prolyl cis-trans isomerase, putative / FK506-binding protein, putative (AT5G48570) mRNA, complete cds [NM_124233]
A_84_P168383	0.0285373	up	3.23977	AT5G49130	AT5G49130	MATE efflux family protein (AT5G49130) mRNA, complete cds [NM_124290]
A_84_P849799	0.0291046	down	-2.2801	AT5G49230	HRB1	HRB1 (HYPERSENSITIVE TO RED AND BLUE); protein binding (HRB1) mRNA, complete cds [NM_124300]
A_84_P20669	0.0446677	up	2.44675	AT5G49448	CPuORF4	CPuORF4 (Conserved peptide upstream open reading frame 4) (CPuORF4) mRNA, complete cds [NM_001125930]
A_84_P11214	0.0365215	up	1.81322	AT5G49500	AT5G49500	signal recognition particle 54 kDa protein 2 / SRP54 (SRP-54B) (AT5G49500) mRNA, complete cds [NM_124327]
A_84_P548712	0.0464746	up	1.60661	AT5G49800	AT5G49800	unknown protein (AT5G49800) mRNA, complete cds [NM_124358]
A_84_P870208	0.0234262	up	1.6134	AT5G50340	AT5G50340	ATP binding / damaged DNA binding / nucleoside-triphosphatase/ nucleotide binding (AT5G50340) mRNA, complete cds [NM_124415]
A_84_P12164	0.029355	up	3.06849	AT5G51030	AT5G51030	short-chain dehydrogenase/reductase (SDR) family protein (AT5G51030) mRNA, complete cds [NM_124482]
A_84_P12165	0.0359148	up	1.56024	AT5G51310	AT5G51310	gibberellin 20-oxidase-related (AT5G51310) mRNA, complete cds [NM_124510]
A_84_P13110	0.000314288	down	-1.85329	AT5G51350	AT5G51350	leucine-rich repeat transmembrane protein kinase, putative (AT5G51350) mRNA, complete cds [NM_124514]
A_84_P823385	0.0272108	up	1.5947	AT5G52540	AT5G52540	unknown protein (AT5G52540) mRNA, complete cds [NM_124633]
A_84_P769609	0.0340535	up	2.44172	AT5G53048	AT5G53048	(AT5G53048) otherRNA [NR_023249]
A_84_P18792	0.0218141	up	1.84762	AT5G53870	AT5G53870	plastocyanin-like domain-containing protein (AT5G53870) mRNA, complete cds [NM_124766]
A_84_P63754	0.0111931	up	1.97631	AT5G54585	AT5G54585	unknown protein (AT5G54585) mRNA, complete cds [NM_148130]
A_84_P217428	0.0200659	down	-1.59596	AT5G54880	AT5G54880	DTW domain-containing protein (AT5G54880) mRNA, complete cds [NM_124870]
A_84_P19743	0.00926325	up	7.0449	AT5G55250	IAMT1	IAMT1 (IAA CARBOXYLMETHYLTRANSFERASE 1); S-adenosylmethionine-dependent methyltransferase/ indole acetic acid carboxyl methylt_(IAMT1) mRNA, complete cds [NM_124907]
A_84_P837804	0.0451793	up	4.85216	AT5G55250	IAMT1	IAMT1 (IAA CARBOXYLMETHYLTRANSFERASE 1); S-adenosylmethionine-dependent methyltransferase/ indole acetic acid carboxyl methylt_(IAMT1) mRNA, complete cds [NM_124907]
A_84_P200424	0.0351929	down	-1.64044	AT5G56380	AT5G56380	F-box family protein (AT5G56380) mRNA, complete cds [NM_125021]
A_84_P18801	0.0265042	down	-2.26602	AT5G56500	AT5G56500	ATP binding / protein binding (AT5G56500) mRNA, complete cds [NM_125033]
A_84_P121202	0.0248855	down	-4.25505	AT5G56810	AT5G56810	F-box family protein (AT5G56810) mRNA, complete cds [NM_125064]
A_84_P194094	0.0334882	down	-4.85729	AT5G56910	AT5G56910	unknown protein (AT5G56910) mRNA, complete cds [NM_125073]
A_84_P575359	0.000807607	up	2.15572	AT5G56990	AT5G56990	unknown protein (AT5G56990) mRNA, complete cds [NM_125081]
A_84_P768874	0.00141025	down	-1.61399	AT5G57567	AT5G57567	unknown protein (AT5G57567) mRNA, complete cds [NM_001085292]
A_84_P559359	0.0283297	up	16.2701	AT5G57785	AT5G57785	unknown protein (AT5G57785) mRNA, complete cds [NM_125162]
A_84_P17860	0.00426897	up	1.60564	AT5G57850	AT5G57850	aminotransferase class IV family protein (AT5G57850) mRNA, complete cds [NM_125170]
A_84_P12264	0.0148954	up	2.44488	AT5G58310	MES18	MES18 (METHYL ESTERASE 18); hydrolase/ hydrolase, acting on ester bonds / methyl indole-3-acetate esterase (MES18) mRNA, complete cds [NM_125216]
A_84_P19829	0.00823121	up	4.13548	AT5G58390	AT5G58390	peroxidase, putative (AT5G58390) mRNA, complete cds [NM_125225]
A_84_P830800	0.043133	up	4.08681	AT5G58390	AT5G58390	peroxidase, putative (AT5G58390) mRNA, complete cds [NM_125225]
A_84_P17862	0.0214654	up	1.69263	AT5G58520	AT5G58520	protein kinase family protein (AT5G58520) mRNA, complete cds [NM_125238]
A_84_P787095	0.00990014	up	2.00726	AT5G58520	AT5G58520	protein kinase family protein (AT5G58520) mRNA, complete cds [NM_125238]
A_84_P12190	0.0294489	up	3.41545	AT5G58660	AT5G58660	oxidoreductase, 2OG-Fe(II) oxygenase family protein (AT5G58660) mRNA, complete cds [NM_125253]
A_84_P17863	0.036574	up	1.79333	AT5G58730	AT5G58730	pfkB-type carbohydrate kinase family protein (AT5G58730) mRNA, complete cds [NM_125260]
A_84_P846594	0.0138992	up	1.97982	AT5G59050	AT5G59050	unknown protein (AT5G59050) mRNA, complete cds [NM_203234]
A_84_P11320	0.00816508	up	1.56302	AT5G59100	AT5G59100	subtilase family protein (AT5G59100) mRNA, complete cds [NM_125300]
A_84_P11248	0.0378499	up	2.70233	AT5G59220	AT5G59220	protein phosphatase 2C, putative / PP2C, putative (AT5G59220) mRNA, complete cds [NM_125312]
A_84_P11250	0.0477741	up	1.9144	AT5G59570	AT5G59570	myb family transcription factor (AT5G59570) mRNA, complete cds [NM_125349]
A_84_P593216	0.00304065	up	45.7403	AT5G60250	AT5G60250	zinc finger (C3HC4-type RING finger) family protein (AT5G60250) mRNA, complete cds [NM_125418]
A_84_P15979	0.00155125	down	-2.10514	AT5G60270	AT5G60270	lectin protein kinase family protein (AT5G60270) mRNA, complete cds [NM_125420]
A_84_P19763	0.0320698	up	1.53966	AT5G60300	AT5G60300	lectin protein kinase family protein (AT5G60300) mRNA, complete cds [NM_125423]
A_84_P11254	0.0115128	up	1.56776	AT5G60450	ARF4	ARF4 (AUXIN RESPONSE FACTOR 4); transcription factor (ARF4) mRNA, complete cds [NM_125438]
A_84_P15037	0.045209	down	-3.85836	AT5G61070	HDA18	HDA18; H3/H4 histone acetyltransferase/ histone deacetylase (HDA18) mRNA, complete cds [NM_125500]
A_84_P10316	0.0130415	up	1.59415	AT5G62020	AT-HSFB2A	AT-HSFB2A; DNA binding / transcription factor (AT-HSFB2A) mRNA, complete cds [NM_125595]
A_84_P79759	0.01439	up	2.93312	AT5G62280	AT5G62280	unknown protein (AT5G62280) mRNA, complete cds [NM_125622]
A_84_P17881	0.0468253	up	1.77148	AT5G62360	AT5G62360	invertase/pectin methylesterase inhibitor family protein (AT5G62360) mRNA, complete cds [NM_125630]
A_84_P847119	0.0208707	up	1.7416	AT5G62360	AT5G62360	invertase/pectin methylesterase inhibitor family protein (AT5G62360) mRNA, complete cds [NM_125630]
A_84_P19773	0.038879	up	1.76849	AT5G62380	ANAC101	ANAC101 (ARABIDOPSIS NAC-DOMAIN PROTEIN 101); transcription activator/ transcription factor/ transcription regulator(ANAC101)mRNA,complete cds[NM_125632]
A_84_P67354	0.0373334	up	3.16121	AT5G63580	FLS2	FLS2 (FLAVONOL SYNTHASE 2); flavonol synthase (FLS2) mRNA, complete cds [NM_125753]
A_84_P17886	0.0151005	up	2.08526	AT5G63760	AT5G63760	IBR domain-containing protein (AT5G63760) mRNA, complete cds [NM_203258]
A_84_P828572	0.019996	up	1.88805	AT5G63760	AT5G63760	IBR domain-containing protein (AT5G63760) mRNA, complete cds [NM_203258]
A_84_P21671	0.0161561	up	1.64769	AT5G63990	AT5G63990	3'(2'),5'-bisphosphate nucleotidase, putative / inositol polyphosphate 1-phosphatase, putative (AT5G63990) mRNA, complete cds[NM_203259]
A_84_P148558	0.0252797	up	3.2006	AT5G64490	AT5G64490	binding (AT5G64490) mRNA, complete cds [NM_125845]
A_84_P102076	0.0122512	up	2.38311	AT5G64690	AT5G64690	neurofilament triplet H protein-related (AT5G64690) mRNA, complete cds [NM_125865]
A_84_P18836	0.0292681	up	1.59678	AT5G64700	AT5G64700	nodulin MtN21 family protein (AT5G64700) mRNA, complete cds [NM_125866]
A_84_P20728	0.038763	down	-2.97587	AT5G64750	ABR1	ABR1 (ABA REPRESSOR1); DNA binding / transcription factor (ABR1) mRNA, complete cds [NM_125871]
A_84_P291264	0.00282198	down	-2.14022	AT5G64950	AT5G64950	mitochondrial transcription termination factor-related / mTERF-related (AT5G64950) mRNA, complete cds [NM_125894]
A_84_P10328	0.00230218	up	6.05135	AT5G65070	MAF4	MAF4 (MADS AFFECTING FLOWERING 4); transcription factor (MAF4) mRNA, complete cds [NM_001126027]
A_84_P817665	0.00597294	up	1.6866	AT5G65210	TGA1	TGA1; DNA binding / calmodulin binding / transcription factor (TGA1) mRNA, complete cds [NM_125919]
A_84_P20731	0.0241174	up	2.09416	AT5G65530	AT5G65530	protein kinase, putative (AT5G65530) mRNA, complete cds [NM_125951]
A_84_P12223	0.00690088	down	-1.55476	AT5G66130	ATRAD17	ATRAD17 (ARABIDOPSIS THALIANA RADIATION SENSITIVE) (ATRAD17) mRNA, complete cds [NM_126011]
A_84_P539957	0.0428396	up	7.08972	AT5G66830	AT5G66830	F-box family protein (AT5G66830) mRNA, complete cds [NM_126082]
A_84_P833928	0.0141325	up	1.95653	AT5G67570	DG1	DG1 (DELAYED GREENING 1) (DG1) mRNA, complete cds [NM_126157]
A_84_P100756	0.0358067	down	-3.59855	No AGI		GB
A_84_P11609	0.00554564	up	2.35852	No AGI		GB
A_84_P12548	0.0313794	up	2.41352	No AGI		GB
A_84_P13212	0.0144146	up	1.81056	No AGI
A_84_P153188	0.0330698	up	1.97812	No AGI
A_84_P16563	0.00583075	down	-2.22124	No AGI		GB
A_84_P17221	0.0371796	up	4.88631	No AGI		GB
A_84_P21059	0.0215516	down	-1.88408	No AGI
A_84_P704289	0.000562021	down	-1.93429	No AGI		JKHRO2B03 Size-selected small cDNAs of Arabidopsis thaliana Arabidopsis thaliana cDNA clone JKHRO2B03, mRNA sequence [BU917443]
A_84_P728678	0.0284019	up	1.85057	No AGI
A_84_P732596	0.000763427	up	3.81118	No AGI
A_84_P750211	0.0333099	up	2.88573	No AGI
A_84_P751456	0.0151362	up	1.59938	No AGI
A_84_P751683	0.0100377	down	-4.07246	No AGI
A_84_P754304	0.00560603	up	2.10434	No AGI
A_84_P755333	0.033914	down	-3.32601	No AGI
A_84_P756272	0.0179081	up	1.58308	No AGI		Rep: Cysteine protease-related - Arabidopsis thaliana (Mouse-ear cress), complete [TC332270]
A_84_P757222	0.00539447	up	12.3294	No AGI
A_84_P757545	0.00409221	up	1.89234	No AGI
A_84_P758565	0.0328752	up	2.47628	No AGI
A_84_P758576	0.0068335	down	-1.8545	No AGI
A_84_P760477	0.0417765	down	-1.92842	No AGI		Full-length cDNA Complete sequence from clone GSLTPGH10ZF07 of Hormone Treated Callus of strain col-0 of Arabidopsisthaliana(thalecress)[BX823963]
A_84_P763156	0.0306199	up	1.71262	No AGI		GB
A_84_P764408	0.0107254	up	3.02213	No AGI
A_84_P766913	0.0241958	down	-1.64939	No AGI
A_84_P767494	0.0358272	down	-2.63805	No AGI
A_84_P768921	0.0150326	down	-7.54307	No AGI		11058035 CERES-AN65 cDNA clone 1337620 5', mRNA sequence [DR353219]
A_84_P770272	0.0108523	up	1.73447	No AGI		cATI015F04AF1 Infected Arabidopsis Leaf Arabidopsis thaliana cDNA, mRNA sequence [CB035508]
A_84_P770344	0.0154606	up	1.8926	No AGI		tein MI25 - Arabidopsis thaliana (Mouse-ear cress), complete [TC314471]
A_84_P791149	0.00639843	up	9.47245	No AGI		clone asmbl_2510 unknown mRNA sequence [EF183205]
A_84_P791221	0.0191043	up	2.19762	No AGI		BP818757 RAFL19 cDNA clone RAFL22-49-C01 5', mRNA sequence [BP818757]
A_84_P792547	0.0398746	up	1.54418	No AGI		158809 CERES-149 cDNA clone 126501 5', mRNA sequence [DR199670]
A_84_P796159	0.000932904	up	1.53695	No AGI		1444835 CERES-148 cDNA clone 256148 3', mRNA sequence [DR381855]
A_84_P797855	0.0176615	up	2.00102	No AGI		AYBBB91TF pooled cDNA populations Arabidopsis thaliana cDNA, mRNA sequence [EG470688]
A_84_P798549	0.0149016	down	-2.30586	No AGI		AYBGS51TF pooled cDNA populations cDNA, mRNA sequence [EG501568]
A_84_P801446	0.030443	up	2.24341	No AGI
A_84_P805776	0.0179657	up	15.2489	No AGI
A_84_P806981	0.00161812	down	-1.73913	No AGI
A_84_P809649	0.0408234	down	-2.91112	No AGI
A_84_P811403	0.0401032	down	-3.59763	No AGI
A_84_P812673	0.00206462	up	3.52406	No AGI
A_84_P814200	0.00777787	up	2.6721	No AGI
A_84_P814324	0.0173762	up	2.15308	No AGI
A_84_P815576	0.0286654	down	-1.71475	No AGI
A_84_P816579	0.0268122	down	-1.67192	No AGI
A_84_P819124	0.0462256	up	1.75626	No AGI
A_84_P823114	0.0061518	down	-1.60629	No AGI
A_84_P824798	0.0150518	up	2.13469	No AGI
A_84_P825047	0.0287513	down	-2.15287	No AGI
A_84_P826308	0.0448996	up	3.11398	No AGI
A_84_P828376	0.00153062	up	2.83945	No AGI		GB
A_84_P830028	0.0203805	up	16.4979	No AGI		Rep: CDS_Unknown_gene-1 - Triticum turgidum (Poulard wheat) (Rivet wheat), partial (28%) [TC317871]
A_84_P832927	0.0067375	down	-1.60558	No AGI
A_84_P835123	0.0452229	up	1.74828	No AGI
A_84_P836175	0.0135352	down	-1.81083	No AGI
A_84_P836654	0.0179502	up	1.68559	No AGI
A_84_P837262	0.0382968	up	1.60616	No AGI
A_84_P838117	0.0483287	up	2.87146	No AGI
A_84_P839748	0.03468	up	2.30231	No AGI		GB
A_84_P840894	0.00385371	up	1.8658	No AGI		GB
A_84_P842437	0.0487821	down	-1.64128	No AGI		GB
A_84_P842628	0.0409356	down	-3.39253	No AGI		GB
A_84_P842930	0.0355397	down	-2.65293	No AGI		GB
A_84_P843221	0.0128153	down	-3.40469	No AGI		GB
A_84_P844108	0.0127093	down	-1.75065	No AGI
A_84_P850782	0.000145032	up	4.20405	No AGI
A_84_P853288	0.00824652	up	2.79628	No AGI
A_84_P853804	0.0375863	down	-1.86801	No AGI
A_84_P855549	0.0462454	up	1.95287	No AGI
A_84_P858487	0.0438332	down	-2.1517	No AGI
A_84_P858999	0.00337762	up	3.51324	No AGI
A_84_P860934	0.0169404	down	-2.28647	No AGI

## Sheet: Stage 2
Probe ID	p-value	Regulation	Fold Change	AGI	GeneName	Description
A_84_P22495	0.000252093	down	-1.80571	AT1G01010	ANAC001	ANAC001 (Arabidopsis NAC domain containing protein 1); transcription factor (ANAC001) mRNA, complete cds [NM_099983]
A_84_P19255	0.0156644	up	3.19392	AT1G01190	CYP78A8	CYP78A8; electron carrier/ heme binding / iron ion binding / monooxygenase/ oxygen binding (CYP78A8) mRNA, complete cds [NM_10001]
A_84_P22095	0.00870744	down	-1.56166	AT1G01240	AT1G01240	unknown protein (AT1G01240) mRNA, complete cds [NM_202007]
A_84_P21154	0.0335441	up	8.89716	AT1G01390	AT1G01390	UDP-glucoronosyl/UDP-glucosyl transferase family protein (AT1G01390) mRNA, complete cds [NM_100021]
A_84_P11700	0.0489338	up	2.57092	AT1G01420	UGT72B3	UGT72B3 (UDP-GLUCOSYL TRANSFERASE 72B3); UDP-glycosyltransferase/ quercetin 3-O-glucosyltransferase/ transferase, transferring_(UGT72B3) mRNA, complete cds [NM_100024]
A_84_P21649	0.0472276	up	1.76075	AT1G01670	AT1G01670	U-box domain-containing protein (AT1G01670) mRNA, complete cds [NM_100049]
A_84_P867463	0.00363156	up	2.32861	AT1G01670	AT1G01670	U-box domain-containing protein (AT1G01670) mRNA, complete cds [NM_100049]
A_84_P22754	0.0435261	down	-1.82107	AT1G02110	AT1G02110	proline-rich family protein (AT1G02110) mRNA, complete cds [NM_100091]
A_84_P788965	0.0221814	down	-1.55299	AT1G02110	AT1G02110	proline-rich family protein (AT1G02110) mRNA, complete cds [NM_100091]
A_84_P20301	0.00913681	up	1.97123	AT1G02730	ATCSLD5	ATCSLD5; 1,4-beta-D-xylan synthase/ cellulose synthase (ATCSLD5) mRNA, complete cds [NM_100153]
A_84_P16515	0.00780139	up	38.1605	AT1G02770	AT1G02770	unknown protein (AT1G02770) mRNA, complete cds [NM_100156]
A_84_P14250	0.0142276	down	-1.54397	AT1G03070	AT1G03070	glutamate binding (AT1G03070) mRNA, complete cds [NM_100189]
A_84_P15196	0.0182893	down	-1.50852	AT1G03080	AT1G03080	unknown protein (AT1G03080) mRNA, complete cds [NM_100190]
A_84_P576295	0.00588002	up	49.2182	AT1G03106	AT1G03106	unknown protein (AT1G03106) mRNA, complete cds [NM_202021]
A_84_P10452	0.00457642	down	-2.47605	AT1G03210	AT1G03210	phenazine biosynthesis PhzC/PhzF family protein (AT1G03210) mRNA, complete cds [NM_100203]
A_84_P570962	9.52083e-05	down	-14.2582	AT1G03340	AT1G03340	unknown protein (AT1G03340) mRNA, complete cds [NM_100216]
A_84_P790500	0.0105566	down	-15.7978	AT1G03340	AT1G03340	unknown protein (AT1G03340) mRNA, complete cds [NM_100216]
A_84_P15139	0.0355867	up	2.27972	AT1G03870	FLA9	FLA9 (FASCICLIN-LIKE ARABINOOGALACTAN 9) (FLA9) mRNA, complete cds [NM_100267]
A_84_P17977	0.00714714	down	-2.07486	AT1G04030	AT1G04030	unknown protein (AT1G04030) mRNA, complete cds [NM_100284]
A_84_P20866	0.00124502	up	4.51436	AT1G04250	AXR3	AXR3 (AUXIN RESISTANT 3); transcription factor (AXR3) mRNA, complete cds [NM_100306]
A_84_P838052	0.0213393	up	5.47976	AT1G04250	AXR3	AXR3 (AUXIN RESISTANT 3); transcription factor (AXR3) mRNA, complete cds [NM_100306]
A_84_P18028	0.000376591	down	-1.97702	AT1G04280	AT1G04280	unknown protein (AT1G04280) mRNA, complete cds [NM_100309]
A_84_P19919	0.043366	up	2.12223	AT1G04430	AT1G04430	dehydration-responsive protein-related (AT1G04430) mRNA, complete cds [NM_001123753]
A_84_P18950	0.00748375	up	8.57764	AT1G04660	AT1G04660	glycine-rich protein (AT1G04660) mRNA, complete cds [NM_100346]
A_84_P814238	0.00740138	up	3.25348	AT1G04680	AT1G04680	pectate lyase family protein (AT1G04680) mRNA, complete cds [NM_100348]
A_84_P13492	0.0470369	up	1.91028	AT1G04760	ATVAMP726	ATVAMP726 (ATVAMP726) mRNA, complete cds [NM_100354]
A_84_P793013	0.010423	up	1.61956	AT1G04820	TUA4	AV524886 Arabidopsis thaliana aboveground organs two to six-week old Arabidopsis thaliana cDNA clone APD12c08R 5', mRNA sequence [AV524886]
A_84_P600382	0.0142717	down	-1.8549	AT1G05400	AT1G05400	unknown protein (AT1G05400) mRNA, complete cds [NM_001160833]
A_84_P590606	0.0489232	down	-1.56007	AT1G05730	AT1G05730	unknown protein (AT1G05730) mRNA, complete cds [NM_100453]
A_84_P791976	0.0335889	down	-13.0102	AT1G05894	AT1G05894	unknown protein (AT1G05894) mRNA, complete cds [NM_001035900]
A_84_P861193	0.0492144	up	2.00384	AT1G06000	AT1G06000	UDP-glucoronosyl/UDP-glucosyl transferase family protein (AT1G06000) mRNA, complete cds [NM_100480]
A_84_P715100	0.0218481	down	-2.26199	AT1G06240	AT1G06240	Full-length cDNA Complete sequence from clone GSLTLS20ZD08 of Adult vegetative tissue of strain col-0 of Arabidopsis thaliana(thale cress) [BX814959]
A_84_P15259	0.0253665	down	-1.79525	AT1G06490	ATGSL07	ATGSL07 (glucan synthase-like 7); 1,3-beta-glucan synthase/ transferase, transferring glycosyl groups (ATGSL07) mRNA, completecds [NM_100528]
A_84_P20336	0.0352236	up	1.61699	AT1G06850	AtbZIP52	AtbZIP52 (Arabidopsis thaliana basic leucine zipper 52); DNA binding / transcription factor (AtbZIP52) mRNA, complete cds [NM_001035905]
A_84_P825125	0.0267967	up	1.80734	AT1G06850	AtbZIP52	AtbZIP52 (Arabidopsis thaliana basic leucine zipper 52); DNA binding / transcription factor (AtbZIP52) mRNA, complete cds [NM_001035905]
A_84_P79045	0.0178407	up	3.29656	AT1G06980	AT1G06980	unknown protein (AT1G06980) mRNA, complete cds [NM_100571]
A_84_P843011	0.0273107	down	-1.77439	AT1G07050	AT1G07050	CONSTANS-like protein-related (AT1G07050) mRNA, complete cds [NM_100579]
A_84_P184164	0.0248702	up	2.86614	AT1G07090	LSH6	LSH6 (LIGHT SENSITIVE HYPOCOTYLS 6) (LSH6) mRNA, complete cds [NM_100583]
A_84_P751611	0.0382219	down	-1.57953	AT1G07620	AT1G07620	unknown protein (AT1G07620) mRNA, complete cds [NM_100635]
A_84_P13512	0.0309652	up	1.5762	AT1G07650	AT1G07650	leucine-rich repeat transmembrane protein kinase, putative (AT1G07650) mRNA, complete cds [NM_100638]
A_84_P70094	0.0106387	up	1.57747	AT1G07920	AT1G07920	elongation factor 1-alpha / EF-1-alpha (AT1G07920) mRNA, complete cds [NM_100666]
A_84_P19994	0.0478433	up	2.45733	AT1G08080	ACA7	ACA7 (ALPHA CARBONIC ANHYDRASE 7); carbonate dehydratase/ zinc ion binding (ACA7) mRNA, complete cds [NM_100683]
A_84_P10499	0.0017938	up	1.6259	AT1G08250	ADT6	ADT6 (arogenate dehydratase 6); arogenate dehydratase/ prephenate dehydratase (ADT6) mRNA, complete cds [NM_100698]
A_84_P563885	0.0492213	up	1.99725	AT1G08300	AT1G08300	unknown protein (AT1G08300) mRNA, complete cds [NM_100703]
A_84_P22750	0.0347977	up	1.515	AT1G08360	AT1G08360	60S ribosomal protein L10A (RPL10aA) (AT1G08360) mRNA, complete cds [NM_100709]
A_84_P10463	0.0489006	up	1.58655	AT1G08470	AT1G08470	strictosidine synthase family protein (AT1G08470) mRNA, complete cds [NM_100720]
A_84_P13264	0.0439769	up	2.72051	AT1G08730	XIC	XIC; motor/ protein binding (XIC) mRNA, complete cds [NM_100746]
A_84_P18938	0.0272118	down	-1.94069	AT1G08800	AT1G08800	unknown protein (AT1G08800) mRNA, complete cds [NM_001123778]
A_84_P812494	0.0254897	up	1.97135	AT1G08830	CSD1	CSD1 (COPPER/ZINC SUPEROXIDE DISMUTASE 1); superoxide dismutase (CSD1) mRNA, complete cds [NM_100757]
A_84_P15165	0.00888201	up	1.50792	AT1G09040	AT1G09040	unknown protein (AT1G09040) mRNA, complete cds [NM_100775]
A_84_P10444	0.0133066	down	-5.20632	AT1G09420	G6PD4	G6PD4 (GLUCOSE-6-PHOSPHATE DEHYDROGENASE 4); glucose-6-phosphate dehydrogenase (G6PD4) mRNA, complete cds [NM_100813]
A_84_P20844	0.0151444	up	2.12134	AT1G09480	AT1G09480	cinnamyl-alcohol dehydrogenase family / CAD family (AT1G09480) mRNA, complete cds [NM_100819]
A_84_P20838	0.0316727	down	-2.18063	AT1G09650	AT1G09650	F-box family protein (AT1G09650) mRNA, complete cds [NM_100837]
A_84_P18000	0.0152375	up	2.15522	AT1G09960	SUT4	SUT4 (SUCROSE TRANSPORTER 4); carbohydrate transmembrane transporter/ sucrose transmembrane transporter/ sucrose:hydrogen symp_(SUT4) mRNA, complete cds [NM_100870]
A_84_P10445	0.00142471	up	1.79354	AT1G10020	AT1G10020	unknown protein (AT1G10020) mRNA, complete cds [NM_100876]
A_84_P21792	0.0439549	up	1.54018	AT1G10060	ATBCAT-1	branched-chain amino acid aminotransferase 1 / branched-chain amino acid transaminase 1 (BCAT1) (ATBCAT-1) mRNA, complete cds[NM_001123785]
A_84_P854032	0.0345394	up	1.65559	AT1G10060	ATBCAT-1	branched-chain amino acid aminotransferase 1 / branched-chain amino acid transaminase 1 (BCAT1) (ATBCAT-1) mRNA, complete cds[NM_100880]
A_84_P849918	0.0332658	up	1.50303	AT1G10360	ATGSTU18	ATGSTU18 (GLUTATHIONE S-TRANSFERASE TAU 18); glutathione transferase (ATGSTU18) mRNA, complete cds [NM_100910]
A_84_P838689	0.0149636	up	1.57014	AT1G10370	ERD9	ERD9 (EARLY-RESPONSIVE TO DEHYDRATION 9); glutathione transferase (ERD9) mRNA, complete cds [NM_100911]
A_84_P18975	0.0227118	up	2.83467	AT1G10560	PUB18	PUB18 (PLANT U-BOX 18); ubiquitin-protein ligase (PUB18) mRNA, complete cds [NM_100931]
A_84_P15204	0.00496536	down	-1.51258	AT1G10730	AT1G10730	clathrin adaptor complexes medium subunit family protein (AT1G10730) mRNA, complete cds [NM_100949]
A_84_P555923	0.00490521	up	3.87224	AT1G11120	AT1G11120	unknown protein (AT1G11120) mRNA, complete cds [NM_100985]
A_84_P15363	0.0227108	down	-1.96754	AT1G11270	AT1G11270	F-box family protein (AT1G11270) mRNA, complete cds [NM_101000]
A_84_P11330	0.019637	up	3.50931	AT1G11545	AT1G11545	xyloglucan:xyloglucosyl transferase, putative / xyloglucan endotransglycosylase, putative / endo-xyloglucan transferase, putat_(AT1G11545) mRNA, complete cds [NM_101028]
A_84_P18986	0.0223735	up	1.7112	AT1G11800	AT1G11800	endonuclease/exonuclease/phosphatase family protein (AT1G11800) mRNA, complete cds [NM_101052]
A_84_P547965	0.0399652	down	-2.04595	AT1G12030	AT1G12030	unknown protein (AT1G12030) mRNA, complete cds [NM_101075]
A_84_P752662	0.0381469	up	3.42275	AT1G12064	AT1G12064	unknown protein (AT1G12064) mRNA, complete cds [NM_001035950]
A_84_P752677	0.0155433	up	1.65855	AT1G12244	AT1G12244	DNA binding / hydrolase, acting on ester bonds / nuclease/ nucleic acid binding / recombinase (AT1G12244) mRNA, complete cds[NM_001035951]
A_84_P173341	0.0145273	down	-1.60229	AT1G12290	AT1G12290	disease resistance protein (CC-NBS-LRR class), putative (AT1G12290) mRNA, complete cds [NM_001160857]
A_84_P732920	0.00484812	up	1.7094	AT1G12300	AT1G12300	pentatricopeptide (PPR) repeat-containing protein (AT1G12300) mRNA, complete cds [NM_101102]
A_84_P516051	0.0199151	up	2.83317	AT1G12550	AT1G12550	oxidoreductase family protein (AT1G12550) mRNA, complete cds [NM_101126]
A_84_P145709	0.0155004	down	-3.36051	AT1G13130	AT1G13130	glycosyl hydrolase family 5 protein / cellulase family protein (AT1G13130) mRNA, complete cds [NM_101183]
A_84_P290884	0.017887	up	1.87697	AT1G13380	AT1G13380	unknown protein (AT1G13380) mRNA, complete cds [NM_101208]
A_84_P171853	0.00828375	down	-1.58971	AT1G13390	AT1G13390	unknown protein (AT1G13390) mRNA, complete cds [NM_101209]
A_84_P14348	0.045044	down	-2.67108	AT1G13700	AT1G13700	glucosamine/galactosamine-6-phosphate isomerase family protein (AT1G13700) mRNA, complete cds [NM_101239]
A_84_P13392	0.0176793	down	-3.43886	AT1G13790	AT1G13790	XH/XS domain-containing protein / XS zinc finger domain-containing protein (AT1G13790) mRNA, complete cds [NM_101247]
A_84_P239035	0.00583717	down	-1.59314	AT1G14205	AT1G14205	ribosomal protein L18 family protein (AT1G14205) mRNA, complete cds [NM_148464]
A_84_P10482	0.00176878	up	4.05506	AT1G14210	AT1G14210	ribonuclease T2 family protein (AT1G14210) mRNA, complete cds [NM_101287]
A_84_P837093	0.0299359	up	1.60771	AT1G14280	PKS2	PKS2 (PHYTOCHROME KINASE SUBSTRATE 2) (PKS2) mRNA, complete cds [NM_101294]
A_84_P820705	0.00799998	up	1.68782	AT1G14290	SBH2	SBH2 (SPHINGOID BASE HYDROXYLASE 2); catalytic/ sphingosine hydroxylase (SBH2) mRNA, complete cds [NM_101295]
A_84_P214028	0.030511	up	1.751	AT1G14350	FLP	FLP (FOUR LIPS); DNA binding / transcription factor (FLP) mRNA, complete cds [NM_001084065]
A_84_P14381	0.0103163	down	-4.69283	AT1G14490	AT1G14490	DNA-binding protein-related (AT1G14490) mRNA, complete cds [NM_101316]
A_84_P10554	0.0262165	up	1.72737	AT1G14580	AT1G14580	zinc finger (C2H2 type) family protein (AT1G14580) mRNA, complete cds [NM_101325]
A_84_P11475	0.0206099	up	3.77851	AT1G14700	PAP3	PAP3 (PURPLE ACID PHOSPHATASE 3); acid phosphatase/ protein serine/threonine phosphatase (PAP3) mRNA, complete cds [NM_101339]
A_84_P786909	0.00833801	up	3.79013	AT1G14700	PAP3	PAP3 (PURPLE ACID PHOSPHATASE 3); acid phosphatase/ protein serine/threonine phosphatase (PAP3) mRNA, complete cds [NM_101339]
A_84_P10493	0.0129966	down	-4.17973	AT1G14790	RDR1	RDR1 (RNA-DEPENDENT RNA POLYMERASE 1); RNA-directed RNA polymerase/ nucleic acid binding (RDR1) mRNA, complete cds [NM_101348]
A_84_P19559	0.00999747	down	-1.74621	AT1G15010	AT1G15010	unknown protein (AT1G15010) mRNA, complete cds [NM_101370]
A_84_P59930	0.00164472	up	2.5228	AT1G15150	AT1G15150	MATE efflux family protein (AT1G15150) mRNA, complete cds [NM_101383]
A_84_P196364	0.0313703	up	2.26953	AT1G15170	AT1G15170	MATE efflux family protein (AT1G15170) mRNA, complete cds [NM_101385]
A_84_P14264	0.023318	down	-2.80483	AT1G15310	ATHSRP54A	ATHSRP54A (ARABIDOPSIS THALIANA SIGNAL RECOGNITION PARTICLE 54 KDA SUBUNIT); 7S RNA binding / GTP binding / mRNA binding / nuc_(ATHSRP54A) mRNA, complete cds [NM_101400]
A_84_P18064	0.0301924	down	-1.60398	AT1G15580	IAA5	IAA5 (INDOLE-3-ACETIC ACID INDUCIBLE 5); transcription factor (IAA5) mRNA, complete cds [NM_101427]
A_84_P854414	0.0300925	down	-1.76049	AT1G15670	AT1G15670	kelch repeat-containing F-box family protein (AT1G15670) mRNA, complete cds [NM_101435]
A_84_P12284	0.00778542	down	-1.66764	AT1G15790	AT1G15790	unknown protein (AT1G15790) mRNA, complete cds [NM_101447]
A_84_P808972	0.0448263	up	1.75104	AT1G15820	LHCB6	LHCB6 (LIGHT HARVESTING COMPLEX PSII SUBUNIT 6); chlorophyll binding (LHCB6) mRNA, complete cds [NM_101450]
A_84_P20795	0.0249985	down	-2.64711	AT1G15890	AT1G15890	disease resistance protein (CC-NBS-LRR class), putative (AT1G15890) mRNA, complete cds [NM_101457]
A_84_P15308	0.0198981	down	-2.36614	AT1G16090	WAKL7	WAKL7 (wall associated kinase-like 7); protein serine/threonine kinase (WAKL7) mRNA, complete cds [NM_101477]
A_84_P17200	0.0271455	down	-1.78029	AT1G16110	WAKL6	WAKL6 (wall associated kinase-like 6); kinase (WAKL6) mRNA, complete cds [NM_101478]
A_84_P14279	0.0279554	down	-6.36684	AT1G16120	WAKL1	WAKL1 (wall associated kinase-like 1); kinase (WAKL1) mRNA, complete cds [NM_101479]
A_84_P837201	0.0418895	up	1.75187	AT1G16530	ASL9	ASL9 (ASYMMETRIC LEAVES 2 LIKE 9) (ASL9) mRNA, complete cds [NM_101518]
A_84_P585313	0.0031324	up	31.1128	AT1G16705	AT1G16705	p300/CBP acetyltransferase-related protein-related (AT1G16705) mRNA, complete cds [NM_101531]
A_84_P160423	0.0474209	down	-2.36685	AT1G16820	AT1G16820	vacuolar ATP synthase catalytic subunit-related / V-ATPase-related / vacuolar proton pump-related (AT1G16820) mRNA, completecds [NM_101543]
A_84_P12453	0.0159278	up	1.78788	AT1G16920	ATRABA1B	ATRABA1B (ARABIDOPSIS RAB GTPASE HOMOLOG A1B); GTP binding (ATRABA1B) mRNA, complete cds [NM_101553]
A_84_P22778	0.00639668	up	4.58943	AT1G17190	ATGSTU26	ATGSTU26 (ARABIDOPSIS THALIANA GLUTATHIONE S-TRANSFERASE TAU 26); glutathione transferase (ATGSTU26) mRNA, complete cds [NM_11580]
A_84_P750263	0.041681	down	-1.68098	AT1G17230	AT1G17230	ATP binding / protein binding / protein kinase/ protein serine/threonine kinase/ protein tyrosine kinase (AT1G17230) mRNA, complete cds [NM_101584]
A_84_P10486	0.00752136	down	-5.08059	AT1G17240	AtRLP2	AtRLP2 (Receptor Like Protein 2); protein binding / protein kinase (AtRLP2) mRNA, complete cds [NM_101585]
A_84_P23725	0.0176242	down	-4.82718	AT1G17260	AHA10	AHA10 (Autoinhibited H(+)-ATPase isoform 10); ATPase/ ATPase, coupled to transmembrane movement of ions, phosphorylative mecha_(AHA10) mRNA, complete cds [NM_101587]
A_84_P10025	0.0203099	down	-1.79751	AT1G17480	IQD7	IQD7 (IQ-domain 7); calmodulin binding (IQD7) mRNA, complete cds [NM_101610]
A_84_P836789	0.0182336	up	2.88302	AT1G18180	AT1G18180	oxidoreductase, acting on the CH-CH group of donors (AT1G18180) mRNA, complete cds [NM_101678]
A_84_P21523	0.0260328	up	1.98032	AT1G18400	BEE1	BEE1 (BR Enhanced Expression 1); transcription factor (BEE1) mRNA, complete cds [NM_101698]
A_84_P753464	0.0398945	up	1.54935	AT1G18415	AT1G18415	(AT1G18415) otherRNA [NR_022100]
A_84_P830056	0.0116731	up	2.67987	AT1G18420	AT1G18420	unknown protein (AT1G18420) mRNA, complete cds [NM_101700]
A_84_P12286	0.00588127	up	28.7468	AT1G19060	AT1G19060	unknown protein (AT1G19060) mRNA, complete cds [NM_101764]
A_84_P785130	0.00415671	up	2.50163	AT1G19330	AT1G19330	unknown protein (AT1G19330) mRNA, complete cds [NM_101790]
A_84_P815715	0.0128429	up	1.69549	AT1G19350	BES1	BES1 (BRI1-EMS-SUPPRESSOR 1); protein binding / transcription factor/ transcription regulator (BES1) mRNA, complete cds [NM_01084093]
A_84_P140999	0.0456395	down	-1.5143	AT1G19400	AT1G19400	unknown protein (AT1G19400) mRNA, complete cds [NM_180615]
A_84_P16756	0.022494	up	2.89574	AT1G19540	AT1G19540	isoflavone reductase, putative (AT1G19540) mRNA, complete cds [NM_101812]
A_84_P19191	0.0172194	up	3.62774	AT1G19670	ATCLH1	ATCLH1 (ARABIDOPSIS THALIANA CORONATINE-INDUCED PROTEIN 1); chlorophyllase (ATCLH1) mRNA, complete cds [NM_101823]
A_84_P14355	0.0419905	up	1.60156	AT1G20050	HYD1	HYD1 (HYDRA1); C-8 sterol isomerase (HYD1) mRNA, complete cds [NM_101859]
A_84_P22866	0.0323425	up	1.84466	AT1G20070	AT1G20070	unknown protein (AT1G20070) mRNA, complete cds [NM_101861]
A_84_P20026	0.000618228	down	-1.53913	AT1G20100	AT1G20100	unknown protein (AT1G20100) mRNA, complete cds [NM_101864]
A_84_P753866	0.0422349	down	-2.5425	AT1G20132	AT1G20132	hydrolase, acting on ester bonds / lipase (AT1G20132) mRNA, complete cds [NM_001123845]
A_84_P13368	0.0103259	down	-1.94841	AT1G20160	ATSBT5.2	ATSBT5.2; identical protein binding / serine-type endopeptidase (ATSBT5.2) mRNA, complete cds [NM_101870]
A_84_P11516	0.02241	down	-1.94774	AT1G20380	AT1G20380	prolyl oligopeptidase, putative / prolyl endopeptidase, putative / post-proline cleaving enzyme, putative (AT1G20380) mRNA, complete cds [NM_101889]
A_84_P18130	0.00408285	down	-3.59532	AT1G20550	AT1G20550	unknown protein (AT1G20550) mRNA, complete cds [NM_101905]
A_84_P22768	0.0135198	down	-1.50565	AT1G20920	AT1G20920	DEAD box RNA helicase, putative (AT1G20920) mRNA, complete cds [NM_001084102]
A_84_P502754	0.0344109	up	6.58252	AT1G20925	AT1G20925	auxin efflux carrier family protein (AT1G20925) mRNA, complete cds [NM_148475]
A_84_P19143	0.013024	up	2.92826	AT1G21050	AT1G21050	unknown protein (AT1G21050) mRNA, complete cds [NM_101958]
A_84_P12523	0.0141411	up	1.85971	AT1G21070	AT1G21070	transporter-related (AT1G21070) mRNA, complete cds [NM_101961]
A_84_P127531	0.00265512	up	10.7959	AT1G21310	ATEXT3	ATEXT3 (EXTENSIN 3); structural constituent of cell wall (ATEXT3) mRNA, complete cds [NM_101983]
A_84_P751391	0.0365637	down	-2.89428	AT1G21525		clone 31878 mRNA, complete sequence [AY087114]
A_84_P21308	0.0260045	down	-1.88031	AT1G21550	AT1G21550	calcium-binding protein, putative (AT1G21550) mRNA, complete cds [NM_102004]
A_84_P67014	0.0317572	down	-1.53058	AT1G21580	AT1G21580	hydroxyproline-rich glycoprotein family protein (AT1G21580) mRNA, complete cds [NM_102007]
A_84_P754234	0.0149124	down	-1.57472	AT1G21651	AT1G21651	protein binding / zinc ion binding (AT1G21651) mRNA, complete cds [NM_001123853]
A_84_P828666	0.00568523	down	-1.50012	AT1G21651	AT1G21651	protein binding / zinc ion binding (AT1G21651) mRNA, complete cds [NM_001123853]
A_84_P20974	0.0352701	up	1.55092	AT1G22170	AT1G22170	phosphoglycerate/bisphosphoglycerate mutase family protein (AT1G22170) mRNA, complete cds [NM_102067]
A_84_P224719	0.012137	up	1.85081	AT1G22250	AT1G22250	unknown protein (AT1G22250) mRNA, complete cds [NM_102075]
A_84_P860389	0.0107396	down	-1.81831	AT1G22360	AtUGT85A2	AtUGT85A2 (UDP-glucosyl transferase 85A2); UDP-glycosyltransferase/ glucuronosyltransferase/ transferase, transferring glycosy_(AtUGT85A2) mRNA, complete cds [NM_001036001]
A_84_P754404	0.0128243	down	-1.56198	AT1G22403	AT1G22403	(AT1G22403) otherRNA [NR_022125]
A_84_P17113	0.0187261	down	-1.96168	AT1G22490	AT1G22490	basic helix-loop-helix (bHLH) family protein (AT1G22490) mRNA, complete cds [NM_102098]
A_84_P288654	0.0100785	down	-1.75753	AT1G22530	PATL2	PATL2 (PATELLIN 2); transporter (PATL2) mRNA, complete cds [NM_102102]
A_84_P14276	0.0382919	down	-3.82578	AT1G22550	AT1G22550	proton-dependent oligopeptide transport (POT) family protein (AT1G22550) mRNA, complete cds [NM_102104]
A_84_P12387	0.027762	down	-1.61496	AT1G22600	AT1G22600	unknown protein (AT1G22600) mRNA, complete cds [NM_102107]
A_84_P19886	0.0215835	down	-1.57133	AT1G22930	AT1G22930	T-complex protein 11 (AT1G22930) mRNA, complete cds [NM_102140]
A_84_P788690	0.0216439	down	-8.52801	AT1G22980	AT1G22980	unknown protein (AT1G22980) mRNA, complete cds [NM_102145]
A_84_P21770	0.00538664	up	1.79938	AT1G23060	AT1G23060	unknown protein (AT1G23060) mRNA, complete cds [NM_202162]
A_84_P786694	0.0238895	down	-1.53855	AT1G23390	AT1G23390	kelch repeat-containing F-box family protein (AT1G23390) mRNA, complete cds [NM_102188]
A_84_P796487	0.0141287	down	-1.74788	AT1G23390	AT1G23390	kelch repeat-containing F-box family protein (AT1G23390) mRNA, complete cds [NM_102188]
A_84_P824947	0.0202858	down	-1.64916	AT1G23480	ATCSLA03	ATCSLA03 (CELLULOSE SYNTHASE-LIKE A3); cellulose synthase/ transferase, transferring glycosyl groups (ATCSLA03) mRNA, completecds [NM_102197]
A_84_P19406	0.0024667	up	1.95098	AT1G23970	AT1G23970	unknown protein (AT1G23970) mRNA, complete cds [NM_179371]
A_84_P810593	0.0466955	up	4.07314	AT1G24020	MLP423	MLP423 (MLP-LIKE PROTEIN 423) (MLP423) mRNA, complete cds [NM_102249]
A_84_P17520	0.0291841	up	5.55518	AT1G24070	ATCSLA10	ATCSLA10; cellulose synthase/ transferase, transferring glycosyl groups (ATCSLA10) mRNA, complete cds [NM_102254]
A_84_P789621	0.00358909	up	1.77326	AT1G24148	AT1G24148	(AT1G24148) otherRNA [NR_022128]
A_84_P19872	0.0278208	up	1.52307	AT1G24400	LHT2	LHT2 (LYSINE HISTIDINE TRANSPORTER 2); acidic amino acid transmembrane transporter/ amino acid transmembrane transporter/ neut_(LHT2) mRNA, complete cds [NM_102286]
A_84_P16262	0.0110463	up	3.02407	AT1G25230	AT1G25230	purple acid phosphatase family protein (AT1G25230) mRNA, complete cds [NM_102332]
A_84_P17208	0.0348848	down	-2.17086	AT1G25250	AtIDD16	AtIDD16 (Arabidopsis thaliana Indeterminate(ID)-Domain 16); nucleic acid binding / transcription factor/ zinc ion binding (AtIDD16) mRNA, complete cds [NM_102334]
A_84_P305160	0.0101986	down	-2.28613	AT1G25370	AT1G25370	unknown protein (AT1G25370) mRNA, complete cds [NM_102347]
A_84_P828851	0.0038601	down	-1.92548	AT1G25370	AT1G25370	unknown protein (AT1G25370) mRNA, complete cds [NM_102347]
A_84_P843194	0.0485387	down	-1.72369	AT1G26310	CAL	CAL (CAULIFLOWER); DNA binding / transcription factor (CAL) mRNA, complete cds [NM_102395]
A_84_P18336	0.00849596	up	10.0381	AT1G26590	AT1G26590	zinc finger (C2H2 type) family protein (AT1G26590) mRNA, complete cds [NM_102421]
A_84_P544465	0.0145435	up	3.48879	AT1G26945	KDR	KDR (KIDARI); transcription regulator (KDR) mRNA, complete cds [NM_179381]
A_84_P12353	0.0098782	up	2.96196	AT1G26960	AtHB23	AtHB23 (ARABIDOPSIS THALIANA HOMEOBOX PROTEIN 23); DNA binding / transcription factor (AtHB23) mRNA, complete cds [NM_102460]
A_84_P120252	0.0420741	down	-2.0333	AT1G27110	AT1G27110	binding (AT1G27110) mRNA, complete cds [NM_102473]
A_84_P823773	0.0317107	up	1.56667	AT1G27690	AT1G27690	unknown protein (AT1G27690) mRNA, complete cds [NM_102534]
A_84_P834079	0.0238508	down	-4.11127	AT1G27752	AT1G27752	unknown protein (AT1G27752) mRNA, complete cds [NM_001084142]
A_84_P11543	0.0166082	down	-1.6797	AT1G27880	AT1G27880	ATP-dependent DNA helicase, putative (AT1G27880) mRNA, complete cds [NM_102553]
A_84_P12255	0.0477652	up	2.70418	AT1G28110	SCPL45	SCPL45 (SERINE CARBOXYPEPTIDASE-LIKE 45 PRECURSOR); serine-type carboxypeptidase (SCPL45) mRNA, complete cds [NM_102576]
A_84_P13337	0.0200394	up	2.00617	AT1G28390	AT1G28390	protein kinase family protein (AT1G28390) mRNA, complete cds [NM_102606]
A_84_P752623	0.0133656	up	1.73197	AT1G28395	AT1G28395	unknown protein (AT1G28395) mRNA, complete cds [NM_102607]
A_84_P754828	0.00669925	up	1.6752	AT1G28395	AT1G28395	unknown protein (AT1G28395) mRNA, complete cds [NM_179391]
A_84_P12392	0.00445846	down	-6.04883	AT1G28430	CYP705A24	CYP705A24; electron carrier/ heme binding / iron ion binding / monooxygenase/ oxygen binding (CYP705A24) mRNA, complete cds [NM_102611]
A_84_P10501	0.0128387	up	1.56117	AT1G28440	HSL1	HSL1 (HAESA-Like 1); ATP binding / kinase/ protein serine/threonine kinase (HSL1) mRNA, complete cds [NM_102612]
A_84_P200014	0.00130696	up	3.96073	AT1G28660	AT1G28660	lipase, putative (AT1G28660) mRNA, complete cds [NM_102633]
A_84_P22830	0.00143273	up	1.75838	AT1G29110	AT1G29110	cysteine proteinase, putative (AT1G29110) mRNA, complete cds [NM_102652]
A_84_P10269	0.0300811	down	-1.73832	AT1G29640	AT1G29640	unknown protein (AT1G29640) mRNA, complete cds [NM_102704]
A_84_P15310	0.00718903	down	-2.0628	AT1G29730	AT1G29730	ATP binding / kinase/ protein binding / protein kinase/ protein serine/threonine kinase/ protein tyrosine kinase (AT1G29730)mRNA, complete cds [NM_102713]
A_84_P14365	0.04612	down	-2.8331	AT1G29740	AT1G29740	kinase (AT1G29740) mRNA, complete cds [NM_102714]
A_84_P753436	0.00336477	up	2.4745	AT1G29785	AT1G29785	(AT1G29785) otherRNA [NR_022182]
A_84_P799779	0.025079	down	-1.93289	AT1G30120	PDH-E1_BETA	BP567697 RAFL14 cDNA clone RAFL14-59-A21 3', mRNA sequence [BP567697]
A_84_P582659	0.0269074	down	-3.00357	AT1G30160	AT1G30160	unknown protein (AT1G30160) mRNA, complete cds [NM_001036036]
A_84_P829642	0.0174333	down	-3.16237	AT1G30160	AT1G30160	unknown protein (AT1G30160) mRNA, complete cds [NM_001036036]
A_84_P18162	0.00246434	up	2.01855	AT1G30270	CIPK23	CIPK23 (CBL-INTERACTING PROTEIN KINASE 23); kinase/ protein binding / protein serine/threonine kinase (CIPK23) mRNA, completecds [NM_102766]
A_84_P10404	0.0297491	down	-1.69253	AT1G30455	AT1G30455	protein binding / transcription activator/ transcription regulator/ translation initiation factor/ zinc ion binding (AT1G30455)mRNA, complete cds [NM_001123917]
A_84_P845713	0.00682072	down	-1.67506	AT1G30820	AT1G30820	CTP synthase, putative / UTP--ammonia ligase, putative (AT1G30820) mRNA, complete cds [NM_102819]
A_84_P753286	0.00710111	up	2.23368	AT1G31173	MIR167D	(MIR167D) otherRNA [NR_022188]
A_84_P832053	0.0076654	up	2.25042	AT1G31290	AT1G31290	PAZ domain-containing protein / piwi domain-containing protein (AT1G31290) mRNA, complete cds [NM_102867]
A_84_P754667	0.0431431	down	-2.3762	AT1G31485	AT1G31485	(AT1G31485) otherRNA [NR_022191]
A_84_P14372	0.036038	up	3.19147	AT1G31710	AT1G31710	copper amine oxidase, putative (AT1G31710) mRNA, complete cds [NM_102906]
A_84_P11949	0.0339617	up	1.72357	AT1G32470	AT1G32470	glycine cleavage system H protein, mitochondrial, putative (AT1G32470) mRNA, complete cds [NM_102982]
A_84_P17175	0.0271364	up	5.6037	AT1G32560	AT1G32560	late embryogenesis abundant group 1 domain-containing protein / LEA group 1 domain-containing protein (AT1G32560) mRNA, complete cds [NM_102991]
A_84_P18041	0.011247	down	-1.79161	AT1G32690	AT1G32690	unknown protein (AT1G32690) mRNA, complete cds [NM_103003]
A_84_P17099	0.0202602	down	-1.56227	AT1G32740	AT1G32740	protein binding / zinc ion binding (AT1G32740) mRNA, complete cds [NM_103008]
A_84_P23743	0.0343094	down	-1.66591	AT1G32850	UBP11	UBP11 (UBIQUITIN-SPECIFIC PROTEASE 11); cysteine-type endopeptidase/ ubiquitin thiolesterase (UBP11) mRNA, complete cds [NM_13019]
A_84_P21635	0.0333241	up	2.79178	AT1G33080	AT1G33080	MATE efflux family protein (AT1G33080) mRNA, complete cds [NM_202226]
A_84_P11341	0.0180958	down	-2.29876	AT1G33820	AT1G33820	unknown protein (AT1G33820) mRNA, complete cds [NM_103104]
A_84_P256780	0.0206242	up	2.18133	AT1G34065	SAMC2	SAMC2 (S-adenosylmethionine carrier 2); binding (SAMC2) mRNA, complete cds [NM_103129]
A_84_P569295	0.014111	down	-2.16655	AT1G34110	AT1G34110	leucine-rich repeat transmembrane protein kinase, putative (AT1G34110) mRNA, complete cds [NM_103134]
A_84_P18048	0.0448998	down	-3.62141	AT1G34180	anac016	anac016 (Arabidopsis NAC domain containing protein 16); transcription factor (anac016) mRNA, complete cds [NM_103141]
A_84_P12276	0.0293656	down	-1.64734	AT1G34460	CYCB1;5	CYCB1;5 (CYCLIN B1;5); cyclin-dependent protein kinase regulator (CYCB1;5) mRNA, complete cds [NM_103168]
A_84_P15214	0.0237975	down	-3.25663	AT1G34760	GRF11	GRF11 (GENERAL REGULATORY FACTOR 11); ATPase binding / amino acid binding / protein binding / protein phosphorylated amino aci_(GRF11) mRNA, complete cds [NM_001084180]
A_84_P17214	0.00322203	up	2.13396	AT1G35190	AT1G35190	oxidoreductase, 2OG-Fe(II) oxygenase family protein (AT1G35190) mRNA, complete cds [NM_103217]
A_84_P818717	0.0219456	up	2.46504	AT1G35190	AT1G35190	oxidoreductase, 2OG-Fe(II) oxygenase family protein (AT1G35190) mRNA, complete cds [NM_001084195]
A_84_P752750	0.00724477	down	-1.93228	AT1G35435	AT1G35435	unknown protein (AT1G35435) mRNA, complete cds [NM_001036064]
A_84_P15092	0.0108025	up	2.49348	AT1G35560	AT1G35560	TCP family transcription factor, putative (AT1G35560) mRNA, complete cds [NM_103253]
A_84_P176064	0.0342428	down	-4.73942	AT1G36070	AT1G36070	WD-40 repeat family protein (AT1G36070) mRNA, complete cds [NM_103303]
A_84_P785134	0.00728331	down	-5.52569	AT1G36070	AT1G36070	WD-40 repeat family protein (AT1G36070) mRNA, complete cds [NM_103303]
A_84_P848467	0.000963069	down	-4.46088	AT1G36070	AT1G36070	WD-40 repeat family protein (AT1G36070) mRNA, complete cds [NM_103303]
A_84_P752382	0.0439702	down	-1.66224	AT1G43145	AT1G43145	unknown protein (AT1G43145) mRNA, complete cds [NM_001160929]
A_84_P226249	0.031698	up	1.69873	AT1G43580	AT1G43580	unknown protein (AT1G43580) mRNA, complete cds [NM_103483]
A_84_P862418	0.0316086	down	-1.70609	AT1G44750.2
A_84_P14285	0.0336197	up	1.54336	AT1G45130	BGAL5	BGAL5 (beta-galactosidase 5); beta-galactosidase/ catalytic/ cation binding (BGAL5) mRNA, complete cds [NM_103587]
A_84_P507242	0.045933	up	2.29107	AT1G45201	TLL1	TLL1 (TRIACYLGLYCEROL LIPASE-LIKE 1); triacylglycerol lipase (TLL1) mRNA, complete cds [NM_179441]
A_84_P501022	0.0125444	up	3.03294	AT1G45207	AT1G45207	remorin family protein (AT1G45207) mRNA, complete cds [NM_202247]
A_84_P754534	0.0168322	up	1.55081	AT1G45229	AT1G45229	unknown protein (AT1G45229) mRNA, complete cds [NM_001123969]
A_84_P786987	0.0121651	down	-1.58188	AT1G46768	RAP2.1	RAP2.1 (related to AP2 1); DNA binding / transcription factor (RAP2.1) mRNA, complete cds [NM_103607]
A_84_P855983	0.0459854	down	-1.65825	AT1G47128	RD21	RD21 (responsive to dehydration 21); cysteine-type endopeptidase/ cysteine-type peptidase (RD21) mRNA, complete cds [NM_103612]
A_84_P23657	0.0196551	down	-1.74838	AT1G47270	AtTLP6	AtTLP6 (TUBBY LIKE PROTEIN 6); phosphoric diester hydrolase/ transcription factor (AtTLP6) mRNA, complete cds [NM_103621]
A_84_P157055	0.0180643	up	1.71282	AT1G47290	AT3BETAHSD/D1	AT3BETAHSD/D1 (3BETA-HYDROXYSTEROID-DEHYDROGENASE/DECARBOXYLASE ISOFORM 1); 3-beta-hydroxy-delta5-steroid dehydrogenase/ stero_(AT3BETAHSD/D1) mRNA, complete cds [NM_103623]
A_84_P19573	0.0108154	up	1.63704	AT1G48100	AT1G48100	glycoside hydrolase family 28 protein / polygalacturonase (pectinase) family protein (AT1G48100) mRNA, complete cds [NM_103706]
A_84_P792687	0.0499637	down	-2.74946	AT1G48145	AT1G48145	AYAWO94TR pooled cDNA populations cDNA, mRNA sequence [EG457224]
A_84_P752442	0.00192183	down	-1.53388	AT1G48310	CHR18	CHR18; ATP binding / DNA binding / helicase/ nucleic acid binding (CHR18) mRNA, complete cds [NM_103728]
A_84_P818163	0.0461225	up	2.64249	AT1G48480	RKL1	RKL1; ATP binding / kinase/ protein serine/threonine kinase (RKL1) mRNA, complete cds [NM_103744]
A_84_P10867	0.0231522	up	5.20695	AT1G48580	AT1G48580	unknown protein (AT1G48580) mRNA, complete cds [NM_103754]
A_84_P533868	0.0207814	up	1.60401	AT1G49000	AT1G49000	unknown protein (AT1G49000) mRNA, complete cds [NM_103793]
A_84_P14287	0.00653408	down	-1.51409	AT1G49180	AT1G49180	protein kinase family protein (AT1G49180) mRNA, complete cds [NM_103808]
A_84_P19943	0.00282179	down	-1.71822	AT1G49450	AT1G49450	transducin family protein / WD-40 repeat family protein (AT1G49450) mRNA, complete cds [NM_103834]
A_84_P273780	0.0411063	up	1.72282	AT1G49470	AT1G49470	unknown protein (AT1G49470) mRNA, complete cds [NM_103835]
A_84_P12418	0.0213219	down	-1.76936	AT1G49530	GGPS6	GGPS6 (geranylgeranyl pyrophosphate synthase 6); farnesyltranstransferase (GGPS6) mRNA, complete cds [NM_103841]
A_84_P729473	0.0260043	up	1.66523	AT1G50055	TAS1B	(TAS1B) otherRNA [NR_022229]
A_84_P12406	0.0274461	up	5.4716	AT1G50110	AT1G50110	branched-chain amino acid aminotransferase 6 / branched-chain amino acid transaminase 6 (BCAT6) (AT1G50110) mRNA, complete cds[NM_103897]
A_84_P13359	0.0149122	down	-1.9177	AT1G50520	CYP705A27	CYP705A27; electron carrier/ heme binding / iron ion binding / monooxygenase/ oxygen binding (CYP705A27) mRNA, complete cds [NM_103935]
A_84_P192084	0.0183868	down	-1.9538	AT1G50630	AT1G50630	unknown protein (AT1G50630) mRNA, complete cds [NM_001036090]
A_84_P843138	0.0149959	down	-1.83352	AT1G50630	AT1G50630	unknown protein (AT1G50630) mRNA, complete cds [NM_001036090]
A_84_P501033	0.0089039	down	-2.34138	AT1G50830	AT1G50830	unknown protein (AT1G50830) mRNA, complete cds [NM_103964]
A_84_P213518	0.0226234	up	1.64826	AT1G50900	AT1G50900	unknown protein (AT1G50900) mRNA, complete cds [NM_103970]
A_84_P786697	0.0318265	up	1.62773	AT1G50900	AT1G50900	unknown protein (AT1G50900) mRNA, complete cds [NM_103970]
A_84_P834205	0.0376724	down	-1.8905	AT1G50970	AT1G50970	membrane trafficking VPS53 family protein (AT1G50970) mRNA, complete cds [NM_103977]
A_84_P73504	0.028669	down	-1.50472	AT1G51520	AT1G51520	nucleic acid binding / nucleotide binding (AT1G51520) mRNA, complete cds [NM_104030]
A_84_P868217	0.000244158	up	4.37422	AT1G52030	MBP2	MBP2 (MYROSINASE-BINDING PROTEIN 2); sugar binding / thioglucosidase binding (MBP2) mRNA, complete cds [NM_179463]
A_84_P11360	0.0375821	up	5.05777	AT1G52040	MBP1	MBP1 (MYROSINASE-BINDING PROTEIN 1); protein binding (MBP1) mRNA, complete cds [NM_104085]
A_84_P15140	0.0265089	down	-2.0296	AT1G52080	AR791	AR791; actin binding (AR791) mRNA, complete cds [NM_104089]
A_84_P16241	0.0468239	up	2.7855	AT1G52190	AT1G52190	proton-dependent oligopeptide transport (POT) family protein (AT1G52190) mRNA, complete cds [NM_104099]
A_84_P819325	0.0263806	up	2.84531	AT1G52190	AT1G52190	proton-dependent oligopeptide transport (POT) family protein (AT1G52190) mRNA, complete cds [NM_104099]
A_84_P16943	0.0292071	up	2.00793	AT1G52410	TSA1	TSA1 (TSK-ASSOCIATING PROTEIN 1); calcium ion binding / protein binding (TSA1) mRNA, complete cds [NM_179466]
A_84_P751803	0.0339281	down	-4.11116	AT1G52430	AT1G52430	ubiquitin carboxyl-terminal hydrolase-related (AT1G52430) mRNA, complete cds [NM_104121]
A_84_P530324	0.00826164	down	-2.57199	AT1G52460	AT1G52460	hydrolase (AT1G52460) mRNA, complete cds [NM_104124]
A_84_P12384	0.0240481	down	-3.06942	AT1G52540	AT1G52540	protein kinase, putative (AT1G52540) mRNA, complete cds [NM_104132]
A_84_P15269	0.0425657	down	-2.02206	AT1G52890	ANAC019	ANAC019 (Arabidopsis NAC domain containing protein 19); transcription factor (ANAC019) mRNA, complete cds [NM_104167]
A_84_P786969	0.0359841	down	-2.05318	AT1G52890	ANAC019	Full-length cDNA Complete sequence from clone GSLTFB14ZF09 of Flowers and buds of strain col-0 of Arabidopsis thaliana (thalecress) [BX813389]
A_84_P16215	0.0166616	down	-10.2144	AT1G52920	GPCR	GPCR (G PROTEIN COUPLED RECEPTOR); abscisic acid binding / catalytic (GPCR) mRNA, complete cds [NM_104170]
A_84_P19272	0.0127405	down	-2.07869	AT1G53100	AT1G53100	acetylglucosaminyltransferase (AT1G53100) mRNA, complete cds [NM_104189]
A_84_P11480	0.000221292	down	-62.2666	AT1G53480	AT1G53480	unknown protein (AT1G53480) mRNA, complete cds [NM_104226]
A_84_P271180	0.00185822	down	-4.31805	AT1G53490	AT1G53490	DNA binding (AT1G53490) mRNA, complete cds [NM_104227]
A_84_P16464	0.0274318	down	-1.61403	AT1G53570	MAP3KA	MAP3KA; ATP binding / kinase/ protein kinase/ protein serine/threonine kinase (MAP3KA) mRNA, complete cds [NM_001036104]
A_84_P792853	0.0144898	down	-10.6303	AT1G53790	AT1G53790	F-box family protein (AT1G53790) mRNA, complete cds [NM_001124013]
A_84_P80959	0.0239416	down	-9.69501	AT1G53790	AT1G53790	F-box family protein (AT1G53790) mRNA, complete cds [NM_001124013]
A_84_P558681	0.0371785	down	-1.60271	AT1G53903	AT1G53903	unknown protein (AT1G53903) mRNA, complete cds [NM_001124015]
A_84_P849491	0.00989124	down	-1.80738	AT1G54217	AT1G54217	Expressed protein (AT1G54217) mRNA, complete cds [NM_001160951]
A_84_P16259	0.0220231	down	-1.80345	AT1G54290	AT1G54290	eukaryotic translation initiation factor SUI1, putative (AT1G54290) mRNA, complete cds [NM_104307]
A_84_P16130	0.0299673	up	1.61521	AT1G54580	ACP2	ACP2 (ACYL CARRIER PROTEIN 2); acyl carrier (ACP2) mRNA, complete cds [NM_104336]
A_84_P854119	0.022643	up	1.51619	AT1G54580	ACP2	ACP2 (ACYL CARRIER PROTEIN 2); acyl carrier (ACP2) mRNA, complete cds [NM_104336]
A_84_P799861	0.0396489	up	1.97991	AT1G54870	AT1G54870	BP653508 RAFL19 cDNA clone RAFL19-14-E18 3', mRNA sequence [BP653508]
A_84_P19820	0.0270874	down	-1.98785	AT1G54960	ANP2	ANP2; MAP kinase kinase kinase/ kinase (ANP2) mRNA, complete cds [NM_104370]
A_84_P546294	0.00244666	up	1.89506	AT1G55050	AT1G55050	unknown protein (AT1G55050) mRNA, complete cds [NM_104379]
A_84_P23771	0.0484965	up	1.57513	AT1G55130	AT1G55130	endomembrane protein 70, putative (AT1G55130) mRNA, complete cds [NM_104386]
A_84_P788057	0.0321033	down	-1.5882	AT1G55170	AT1G55170	unknown protein (AT1G55170) mRNA, complete cds [NM_104390]
A_84_P97826	0.0418232	down	-1.92847	AT1G55170	AT1G55170	unknown protein (AT1G55170) mRNA, complete cds [NM_104390]
A_84_P586290	0.0463303	up	1.89272	AT1G55265	AT1G55265	unknown protein (AT1G55265) mRNA, complete cds [NM_104401]
A_84_P534766	0.00213807	down	-2.17561	AT1G55320	AAE18	AAE18 (ACYL-ACTIVATING ENZYME 18); catalytic/ ligase (AAE18) mRNA, complete cds [NM_001084254]
A_84_P11454	0.0284244	down	-1.65929	AT1G55730	ATCAX5	ATCAX5; calcium:cation antiporter/ cation:cation antiporter (ATCAX5) mRNA, complete cds [NM_104449]
A_84_P11157	0.015889	up	1.79362	AT1G55810	AT1G55810	uracil phosphoribosyltransferase, putative / UMP pyrophosphorylase, putative / UPRTase, putative (AT1G55810) mRNA, complete cds[NM_202307]
A_84_P700272	0.0400387	down	-1.67014	AT1G56510	WRR4	WRR4 (WHITE RUST RESISTANCE 4); ATP binding / nucleoside-triphosphatase/ nucleotide binding / transmembrane receptor (WRR4) mRNA, complete cds [NM_104527]
A_84_P193364	0.0385945	down	-3.23743	AT1G56660	AT1G56660	unknown protein (AT1G56660) mRNA, complete cds [NM_104542]
A_84_P824268	0.0348398	down	-4.00402	AT1G56660	AT1G56660	unknown protein (AT1G56660) mRNA, complete cds [NM_104542]
A_84_P796396	0.0060665	down	-3.10809	AT1G57835	AT1G57835	(AT1G57835) otherRNA [NR_027723]
A_84_P200834	0.016341	up	1.55001	AT1G58070	AT1G58070	unknown protein (AT1G58070) mRNA, complete cds [NM_104589]
A_84_P13429	0.00234321	down	-1.76803	AT1G58180	BCA6	carbonic anhydrase family protein / carbonate dehydratase family protein (BCA6) mRNA, complete cds [NM_001036129]
A_84_P531229	0.0129639	down	-1.69018	AT1G58180	BCA6	carbonic anhydrase family protein / carbonate dehydratase family protein (BCA6) mRNA, complete cds [NM_179492]
A_84_P837142	0.00445522	down	-1.67171	AT1G58180	BCA6	carbonic anhydrase family protein / carbonate dehydratase family protein (BCA6) mRNA, complete cds [NM_179492]
A_84_P753163	0.00565522	up	1.57917	AT1G58245	AT1G58245	unknown protein (AT1G58245) mRNA, complete cds [NM_001084271]
A_84_P11515	0.0308468	down	-1.69322	AT1G58360	AAP1	AAP1 (AMINO ACID PERMEASE 1); amino acid transmembrane transporter/ neutral amino acid transmembrane transporter (AAP1) mRNA,complete cds [NM_104616]
A_84_P109182	0.0302539	up	4.91109	AT1G58400	AT1G58400	disease resistance protein (CC-NBS-LRR class), putative (AT1G58400) mRNA, complete cds [NM_104620]
A_84_P16496	0.00235845	up	2.81307	AT1G59660	AT1G59660	nucleoporin family protein (AT1G59660) mRNA, complete cds [NM_104659]
A_84_P16145	0.021384	up	4.35782	AT1G59960	AT1G59960	aldo/keto reductase, putative (AT1G59960) mRNA, complete cds [NM_104688]
A_84_P18971	0.0202328	up	1.95039	AT1G59970	AT1G59970	matrixin family protein (AT1G59970) mRNA, complete cds [NM_104689]
A_84_P218928	0.0432287	up	1.59751	AT1G60010	AT1G60010	unknown protein (AT1G60010) mRNA, complete cds [NM_104693]
A_84_P13256	0.0256598	down	-13.8392	AT1G60470	AtGolS4	AtGolS4 (Arabidopsis thaliana galactinol synthase 4); transferase, transferring glycosyl groups / transferase, transferring he_(AtGolS4) mRNA, complete cds [NM_104734]
A_84_P21767	0.0228532	up	2.52206	AT1G60630	AT1G60630	leucine-rich repeat family protein (AT1G60630) mRNA, complete cds [NM_104746]
A_84_P17984	3.86796e-05	down	-2.36239	AT1G60730	AT1G60730	aldo/keto reductase family protein (AT1G60730) mRNA, complete cds [NM_104756]
A_84_P12412	0.0102193	up	2.0024	AT1G60890	AT1G60890	phosphatidylinositol-4-phosphate 5-kinase family protein (AT1G60890) mRNA, complete cds [NM_104770]
A_84_P10430	0.0325795	down	-3.15239	AT1G61310	AT1G61310	ATP binding / protein binding (AT1G61310) mRNA, complete cds [NM_104812]
A_84_P870094	0.0176239	up	2.18615	AT1G61360	AT1G61360	S-locus lectin protein kinase family protein (AT1G61360) mRNA, complete cds [NM_001160966]
A_84_P16102	0.0229169	down	-1.61979	AT1G61460	AT1G61460	S-locus protein kinase, putative (AT1G61460) mRNA, complete cds [NM_104827]
A_84_P836690	0.048353	down	-1.64463	AT1G61460	AT1G61460	S-locus protein kinase, putative (AT1G61460) mRNA, complete cds [NM_104827]
A_84_P16087	0.0236878	down	-1.54745	AT1G61500	AT1G61500	S-locus protein kinase, putative (AT1G61500) mRNA, complete cds [NM_104831]
A_84_P18942	0.0169403	up	4.20223	AT1G62290	AT1G62290	aspartyl protease family protein (AT1G62290) mRNA, complete cds [NM_104909]
A_84_P839263	0.00178429	up	5.10475	AT1G62290	AT1G62290	aspartyl protease family protein (AT1G62290) mRNA, complete cds [NM_104909]
A_84_P581826	0.0168979	up	1.6079	AT1G62330	AT1G62330	unknown protein (AT1G62330) mRNA, complete cds [NM_104913]
A_84_P829178	0.00676366	up	1.61885	AT1G62330	AT1G62330	unknown protein (AT1G62330) mRNA, complete cds [NM_104913]
A_84_P20986	0.00804424	down	-1.70371	AT1G62380	ACO2	ACO2 (ACC OXIDASE 2); 1-aminocyclopropane-1-carboxylate oxidase (ACO2) mRNA, complete cds [NM_104918]
A_84_P862259	0.0243681	down	-1.71191	AT1G62380	ACO2	ACO2 (ACC OXIDASE 2); 1-aminocyclopropane-1-carboxylate oxidase (ACO2) mRNA, complete cds [NM_104918]
A_84_P57780	0.0324296	down	-1.5068	AT1G62422	AT1G62422	unknown protein (AT1G62422) mRNA, complete cds [NM_001084290]
A_84_P754495	0.0235622	down	-1.84433	AT1G62886	AT1G62886	DNA binding (AT1G62886) mRNA, complete cds [NM_001124065]
A_84_P16276	0.00669108	down	-2.90173	AT1G63530	AT1G63530	unknown protein (AT1G63530) mRNA, complete cds [NM_105031]
A_84_P588958	0.0399846	up	2.30719	AT1G63630	AT1G63630	pentatricopeptide (PPR) repeat-containing protein (AT1G63630) mRNA, complete cds [NM_105040]
A_84_P11484	0.0375729	down	-2.12196	AT1G63840	AT1G63840	zinc finger (C3HC4-type RING finger) family protein (AT1G63840) mRNA, complete cds [NM_105059]
A_84_P752697	0.0490324	down	-3.66737	AT1G64107	AT1G64107	unknown protein (AT1G64107) mRNA, complete cds [NM_001036149]
A_84_P20011	0.00507565	down	-2.30019	AT1G64320	AT1G64320	myosin heavy chain-related (AT1G64320) mRNA, complete cds [NM_105106]
A_84_P20957	0.0261322	up	2.69043	AT1G64390	AtGH9C2	AtGH9C2 (Arabidopsis thaliana glycosyl hydrolase 9C2); carbohydrate binding / catalytic/ hydrolase, hydrolyzing O-glycosyl com_(AtGH9C2) mRNA, complete cds [NM_105114]
A_84_P553387	0.00981987	up	1.66137	AT1G64405	AT1G64405	unknown protein (AT1G64405) mRNA, complete cds [NM_105116]
A_84_P12295	0.0170507	up	1.54842	AT1G64450	AT1G64450	proline-rich family protein (AT1G64450) mRNA, complete cds [NM_105120]
A_84_P11366	0.00394913	down	-4.14495	AT1G64600	AT1G64600	copper ion binding / methyltransferase (AT1G64600) mRNA, complete cds [NM_105135]
A_84_P792861	0.0103983	down	-3.55288	AT1G64600	AT1G64600	copper ion binding / methyltransferase (AT1G64600) mRNA, complete cds [NM_105135]
A_84_P808546	0.00609433	up	1.56041	AT1G64650	AT1G64650	unknown protein (AT1G64650) mRNA, complete cds [NM_001084303]
A_84_P23664	0.0323699	up	1.70913	AT1G64670	BDG1	BDG1 (BODYGUARD1); hydrolase (BDG1) mRNA, complete cds [NM_105142]
A_84_P177254	0.00265403	down	-1.68402	AT1G64690	AT1G64690	unknown protein (AT1G64690) mRNA, complete cds [NM_105144]
A_84_P22764	0.0245027	up	2.09629	AT1G65180	AT1G65180	DC1 domain-containing protein (AT1G65180) mRNA, complete cds [NM_105191]
A_84_P57860	0.00109105	up	3.43151	AT1G65490	AT1G65490	unknown protein (AT1G65490) mRNA, complete cds [NM_105223]
A_84_P186924	0.0148837	down	-1.57341	AT1G65790	ARK1	ARK1 (A. THALIANA RECEPTOR KINASE 1); kinase/ protein kinase/ protein serine/threonine kinase/ transmembrane receptor protein_(ARK1) mRNA, complete cds [NM_105252]
A_84_P870484	0.0166713	down	-3.7488	AT1G66040	VIM4	VIM4 (VARIANT IN METHYLATION 4); protein binding / zinc ion binding (VIM4) mRNA, complete cds [NM_105275]
A_84_P589867	0.0219136	up	2.19866	AT1G66190	AT1G66190	unknown protein (AT1G66190) mRNA, complete cds [NM_105290]
A_84_P11470	0.0179808	down	-1.68034	AT1G66400	AT1G66400	calmodulin-related protein, putative (AT1G66400) mRNA, complete cds [NM_105311]
A_84_P218458	0.00654123	up	1.59612	AT1G67325	AT1G67325	binding / zinc ion binding (AT1G67325) mRNA, complete cds [NM_148637]
A_84_P569367	0.0328897	up	2.08062	AT1G67420	AT1G67420	peptidase (AT1G67420) mRNA, complete cds [NM_105409]
A_84_P11648	0.00626859	down	-6.11332	AT1G67650	AT1G67650	7S RNA binding (AT1G67650) mRNA, complete cds [NM_105433]
A_84_P805691	0.0416725	up	1.84264	AT1G67740	PSBY	PSBY (PSBY) mRNA, complete cds [NM_105442]
A_84_P550559	0.000382258	down	-2.11061	AT1G68030	AT1G68030	PHD finger protein-related (AT1G68030) mRNA, complete cds [NM_105473]
A_84_P105026	0.00500392	up	2.58171	AT1G68220	AT1G68220	unknown protein (AT1G68220) mRNA, complete cds [NM_105493]
A_84_P209278	0.00841615	down	-1.53981	AT1G68340	AT1G68340	unknown protein (AT1G68340) mRNA, complete cds [NM_105505]
A_84_P15277	0.0291254	up	1.81337	AT1G68400	AT1G68400	leucine-rich repeat transmembrane protein kinase, putative (AT1G68400) mRNA, complete cds [NM_105511]
A_84_P108482	0.00316516	down	-1.59165	AT1G68490	AT1G68490	unknown protein (AT1G68490) mRNA, complete cds [NM_105520]
A_84_P22840	0.0151173	up	4.73275	AT1G68840	RAV2	RAV2 (REGULATOR OF THE ATPASE OF THE VACUOLAR MEMBRANE); DNA binding / transcription factor/ transcription repressor (RAV2) mRNA, complete cds [NM_105558]
A_84_P869470	0.0196056	up	11.6995	AT1G68840	RAV2	RAV2 (REGULATOR OF THE ATPASE OF THE VACUOLAR MEMBRANE); DNA binding / transcription factor/ transcription repressor (RAV2) mRNA, complete cds [NM_105558]
A_84_P15126	0.0212711	up	2.38957	AT1G69160	AT1G69160	unknown protein (AT1G69160) mRNA, complete cds [NM_105583]
A_84_P564918	0.0194385	down	-1.66338	AT1G69280	AT1G69280	unknown protein (AT1G69280) mRNA, complete cds [NM_105595]
A_84_P790886	0.0304171	down	-1.55624	AT1G69340	AT1G69340	appr-1-p processing enzyme family protein (AT1G69340) mRNA, complete cds [NM_105601]
A_84_P787835	0.026393	down	-1.72587	AT1G69400	AT1G69400	transducin family protein / WD-40 repeat family protein (AT1G69400) mRNA, complete cds [NM_202384]
A_84_P586330	0.0336827	down	-1.95869	AT1G69480	AT1G69480	EXS family protein / ERD1/XPR1/SYG1 family protein (AT1G69480) mRNA, complete cds [NM_105615]
A_84_P12452	0.0246693	down	-2.01081	AT1G69540	AGL94	AGL94 (AGAMOUS-LIKE 94); DNA binding / transcription factor (AGL94) mRNA, complete cds [NM_105623]
A_84_P11507	0.0279731	down	-1.55729	AT1G69545	AT1G69545	leucine-rich repeat family protein (AT1G69545) mRNA, complete cds [NM_148645]
A_84_P833327	0.00178956	down	-1.51202	AT1G69545	AT1G69545	mRNA for putative disease resistance protein, complete cds, clone: RAFL07-75-G09 [AK226752]
A_84_P581851	0.0413408	down	-2.33902	AT1G69610	AT1G69610	structural constituent of ribosome (AT1G69610) mRNA, complete cds [NM_105629]
A_84_P10510	0.0145935	down	-2.90336	AT1G69720	ho3	ho3 (HEME OXYGENASE 3); heme oxygenase (decyclizing) (ho3) mRNA, complete cds [NM_001124102]
A_84_P15235	0.0123254	down	-2.10145	AT1G69790	AT1G69790	protein kinase, putative (AT1G69790) mRNA, complete cds [NM_105647]
A_84_P12427	0.0079384	up	1.71724	AT1G69850	ATNRT1:2	ATNRT1:2 (ARABIDOPSIS THALIANA NITRATE TRANSPORTER 1:2); calcium ion binding / transporter (ATNRT1:2) mRNA, complete cds [NM_105653]
A_84_P821543	0.00554429	up	1.55912	AT1G69850	ATNRT1:2	ATNRT1:2 (ARABIDOPSIS THALIANA NITRATE TRANSPORTER 1:2); calcium ion binding / transporter (ATNRT1:2) mRNA, complete cds [NM_105653]
A_84_P10536	0.0444016	down	-2.03617	AT1G69870	AT1G69870	proton-dependent oligopeptide transport (POT) family protein (AT1G69870) mRNA, complete cds [NM_105655]
A_84_P739644	0.0374496	up	6.86213	AT1G70260	AT1G70260	nodulin MtN21 family protein (AT1G70260) mRNA, complete cds [NM_105694]
A_84_P839208	0.0405223	up	6.8827	AT1G70260	AT1G70260	nodulin MtN21 family protein (AT1G70260) mRNA, complete cds [NM_105694]
A_84_P844687	0.0440715	down	-1.58744	AT1G70630	AT1G70630	unknown protein (AT1G70630) mRNA, complete cds [NM_105731]
A_84_P123632	0.016548	down	-1.86462	AT1G70782	CPuORF28	CPuORF28 (Conserved peptide upstream open reading frame 28) (CPuORF28) mRNA, complete cds [NM_001124106]
A_84_P11499	0.0486721	up	1.95312	AT1G71180	AT1G71180	6-phosphogluconate dehydrogenase NAD-binding domain-containing protein (AT1G71180) mRNA, complete cds [NM_105787]
A_84_P22681	0.0332611	up	2.07949	AT1G71390	AtRLP11	AtRLP11 (Receptor Like Protein 11); protein binding (AtRLP11) mRNA, complete cds [NM_105808]
A_84_P19985	0.0242745	up	4.59531	AT1G71830	SERK1	SERK1 (SOMATIC EMBRYOGENESIS RECEPTOR-LIKE KINASE 1); kinase/ transmembrane receptor protein serine/threonine kinase (SERK1)mRNA, complete cds [NM_105841]
A_84_P828117	0.0351129	down	-1.70278	AT1G72120	AT1G72120	transporter (AT1G72120) mRNA, complete cds [NM_105870]
A_84_P15904	0.0216072	up	5.2342	AT1G72140	AT1G72140	proton-dependent oligopeptide transport (POT) family protein (AT1G72140) mRNA, complete cds [NM_105872]
A_84_P828124	0.0310774	down	-1.71495	AT1G72360	AT1G72360	ethylene-responsive element-binding protein, putative (AT1G72360) mRNA, complete cds [NM_001124115]
A_84_P584558	0.00869532	up	1.55296	AT1G72600	AT1G72600	hydroxyproline-rich glycoprotein family protein (AT1G72600) mRNA, complete cds [NM_105919]
A_84_P20950	0.0460709	up	3.10778	AT1G72610	GER1	GER1 (GERMIN-LIKE PROTEIN 1); oxalate oxidase (GER1) mRNA, complete cds [NM_105920]
A_84_P802561	0.0373864	up	1.75618	AT1G72610	GER1	GER1 (GERMIN-LIKE PROTEIN 1); oxalate oxidase (GER1) mRNA, complete cds [NM_105920]
A_84_P18052	0.0279794	up	3.93326	AT1G72810	AT1G72810	threonine synthase, putative (AT1G72810) mRNA, complete cds [NM_105939]
A_84_P157715	0.0455178	up	2.23435	AT1G72930	TIR	TIR (TOLL/INTERLEUKIN-1 RECEPTOR-LIKE); transmembrane receptor (TIR) mRNA, complete cds [NM_001084347]
A_84_P22782	0.0317433	up	1.72113	AT1G72950	AT1G72950	disease resistance protein (TIR-NBS class), putative (AT1G72950) mRNA, complete cds [NM_105953]
A_84_P552529	0.0453293	up	1.65257	AT1G73020	AT1G73020	unknown protein (AT1G73020) mRNA, complete cds [NM_105960]
A_84_P202508	0.00328912	down	-1.84413	AT1G73210	AT1G73210	unknown protein (AT1G73210) mRNA, complete cds [NM_105980]
A_84_P20631	0.0214938	up	2.88305	AT1G73580	AT1G73580	C2 domain-containing protein (AT1G73580) mRNA, complete cds [NM_106016]
A_84_P709842	0.038284	down	-4.86379	AT1G73687	MIR159A	(MIR159A) otherRNA [NR_022403]
A_84_P18101	0.0130252	down	-3.8714	AT1G73910	ATARP4A	ATARP4A (Actin-related proteins 4A); protein binding / structural constituent of cytoskeleton (ATARP4A) mRNA, complete cds [NM_106050]
A_84_P13373	0.0345114	up	15.6999	AT1G74000	SS3	SS3 (STRICTOSIDINE SYNTHASE 3); strictosidine synthase (SS3) mRNA, complete cds [NM_106059]
A_84_P753604	0.0186617	up	1.56753	AT1G74088	AT1G74088	(AT1G74088) otherRNA [NR_022405]
A_84_P18470	0.0118161	up	117.555	AT1G74140	AT1G74140	unknown protein (AT1G74140) mRNA, complete cds [NM_106074]
A_84_P819099	0.0479949	down	-1.7711	AT1G74310
A_84_P13376	0.0468666	up	4.18758	AT1G74430	MYB95	MYB95 (myb domain protein 95); DNA binding / transcription factor (MYB95) mRNA, complete cds [NM_106103]
A_84_P19997	0.0428143	up	3.34827	AT1G74670	AT1G74670	gibberellin-responsive protein, putative (AT1G74670) mRNA, complete cds [NM_106125]
A_84_P750006	0.00524644	down	-1.71636	AT1G75250	ATRL6	ATRL6 (ARABIDOPSIS RAD-LIKE 6); transcription factor (ATRL6) mRNA, complete cds [NM_106181]
A_84_P17179	0.0122694	up	5.60852	AT1G75300	AT1G75300	isoflavone reductase, putative (AT1G75300) mRNA, complete cds [NM_106185]
A_84_P14468	0.0287778	up	2.39816	AT1G75450	CKX5	CKX5 (CYTOKININ OXIDASE 5); cytokinin dehydrogenase (CKX5) mRNA, complete cds [NM_106199]
A_84_P12341	0.0351267	up	2.35808	AT1G75620	AT1G75620	glyoxal oxidase-related (AT1G75620) mRNA, complete cds [NM_106214]
A_84_P13282	0.0153868	up	2.29688	AT1G75710	AT1G75710	zinc finger (C2H2 type) family protein (AT1G75710) mRNA, complete cds [NM_106222]
A_84_P821099	0.0280331	down	-1.78291	AT1G75860	AT1G75860	unknown protein (AT1G75860) mRNA, complete cds [NM_106236]
A_84_P11503	0.0265957	up	4.49775	AT1G75880	AT1G75880	family II extracellular lipase 1 (EXL1) (AT1G75880) mRNA, complete cds [NM_202420]
A_84_P20931	0.015386	up	1.90297	AT1G75890	AT1G75890	family II extracellular lipase 2 (EXL2) (AT1G75890) mRNA, complete cds [NM_106239]
A_84_P20006	0.00184435	down	-1.68875	AT1G76380	AT1G76380	DNA-binding bromodomain-containing protein (AT1G76380) mRNA, complete cds [NM_106287]
A_84_P843083	0.040269	up	2.23228	AT1G76530	AT1G76530	auxin efflux carrier family protein (AT1G76530) mRNA, complete cds [NM_106303]
A_84_P16222	0.0106962	up	1.66142	AT1G76690	OPR2	OPR2 (OPR2) mRNA, complete cds [NM_106319]
A_84_P22843	0.0248105	down	-2.0612	AT1G76790	AT1G76790	O-methyltransferase family 2 protein (AT1G76790) mRNA, complete cds [NM_106329]
A_84_P13255	0.0302909	down	-1.67882	AT1G76970	AT1G76970	VHS domain-containing protein / GAT domain-containing protein (AT1G76970) mRNA, complete cds [NM_106348]
A_84_P14200	0.0447997	down	-2.13578	AT1G76980	AT1G76980	unknown protein (AT1G76980) mRNA, complete cds [NM_106349]
A_84_P503797	0.023953	down	-1.63711	AT1G77310	AT1G77310	unknown protein (AT1G77310) mRNA, complete cds [NM_106380]
A_84_P228209	0.0200787	down	-1.7914	AT1G77320	MEI1	MEI1 (meiosis defective 1); transcription coactivator (MEI1) mRNA, complete cds [NM_106381]
A_84_P21936	0.0268693	up	19.9309	AT1G77330	AT1G77330	1-aminocyclopropane-1-carboxylate oxidase, putative / ACC oxidase, putative (AT1G77330) mRNA, complete cds [NM_106382]
A_84_P20921	0.045268	up	2.82819	AT1G77520	AT1G77520	O-methyltransferase family 2 protein (AT1G77520) mRNA, complete cds [NM_106401]
A_84_P21867	0.0158696	up	1.57671	AT1G77530	AT1G77530	O-methyltransferase family 2 protein (AT1G77530) mRNA, complete cds [NM_106402]
A_84_P831180	0.0292702	down	-1.57665	AT1G77680	AT1G77680	ribonuclease II family protein (AT1G77680) mRNA, complete cds [NM_106417]
A_84_P10522	0.0310816	down	-1.70955	AT1G77720	AT1G77720	protein kinase family protein (AT1G77720) mRNA, complete cds [NM_106421]
A_84_P10492	0.0338526	up	1.72246	AT1G77990	AST56	AST56; sulfate transmembrane transporter (AST56) mRNA, complete cds [NM_106448]
A_84_P216568	0.016814	up	3.78679	AT1G78030	AT1G78030	unknown protein (AT1G78030) mRNA, complete cds [NM_106452]
A_84_P852452	0.0176969	up	1.50765	AT1G78040	AT1G78040	pollen Ole e 1 allergen and extensin family protein (AT1G78040) mRNA, complete cds [NM_001084369]
A_84_P785283	0.0185612	down	-1.78537	AT1G78070	AT1G78070	unknown protein (AT1G78070) mRNA, complete cds [NM_106456]
A_84_P19960	0.00491113	down	-1.69504	AT1G78390	NCED9	NCED9 (NINE-CIS-EPOXYCAROTENOID DIOXYGENASE 9); 9-cis-epoxycarotenoid dioxygenase (NCED9) mRNA, complete cds [NM_106486]
A_84_P260410	0.00555741	up	23.3381	AT1G78450	AT1G78450	SOUL heme-binding family protein (AT1G78450) mRNA, complete cds [NM_106492]
A_84_P93839	0.001176	up	5.84368	AT1G78460	AT1G78460	SOUL heme-binding family protein (AT1G78460) mRNA, complete cds [NM_106493]
A_84_P19014	0.0442918	up	2.28226	AT1G78480	AT1G78480	prenyltransferase/squalene oxidase repeat-containing protein (AT1G78480) mRNA, complete cds [NM_106495]
A_84_P19093	0.00862153	up	3.64203	AT1G78490	CYP708A3	CYP708A3; electron carrier/ heme binding / iron ion binding / monooxygenase/ oxygen binding (CYP708A3) mRNA, complete cds [NM_106496]
A_84_P21802	0.023281	down	-3.5615	AT1G78780	AT1G78780	pathogenesis-related family protein (AT1G78780) mRNA, complete cds [NM_001084373]
A_84_P176334	0.0333491	down	-1.90486	AT1G79220	AT1G79220	mitochondrial transcription termination factor family protein / mTERF family protein (AT1G79220) mRNA, complete cds [NM_106573]
A_84_P750520	0.0363559	down	-2.41945	AT1G79245		mRNA for hypothetical protein, complete cds, clone: RAFL09-28-L17 [AK226945]
A_84_P796756	0.0203694	down	-1.67889	AT1G79245		mRNA for hypothetical protein, complete cds, clone: RAFL09-28-L17 [AK226945]
A_84_P816048	0.0276332	down	-2.23863	AT1G79245		mRNA for hypothetical protein, complete cds, clone: RAFL09-28-L17 [AK226945]
A_84_P217518	0.0325484	down	-1.5916	AT1G79270	ECT8	ECT8 (evolutionarily conserved C-terminal region 8) (ECT8) mRNA, complete cds [NM_106577]
A_84_P18982	0.0448392	up	2.30502	AT1G79500	AT1G79500	2-dehydro-3-deoxyphosphooctonate aldolase / phospho-2-dehydro-3-deoxyoctonate aldolase / 3-deoxy-D-manno-octulosonic acid 8-ph_(AT1G79500) mRNA, complete cds [NM_001036223]
A_84_P22796	0.034206	down	-2.08515	AT1G79800	AT1G79800	plastocyanin-like domain-containing protein (AT1G79800) mRNA, complete cds [NM_106629]
A_84_P10494	0.0340015	up	1.65314	AT1G80080	TMM	TMM (TOO MANY MOUTHS); protein binding / receptor (TMM) mRNA, complete cds [NM_106657]
A_84_P19887	0.0374955	up	1.53528	AT1G80760	NIP6;1	NIP6;1 (NOD26-LIKE INTRINSIC PROTEIN 6;1); boron transporter/ glycerol transmembrane transporter/ urea transmembrane transport_(NIP6;1) mRNA, complete cds [NM_106724]
A_84_P16104	0.0269524	down	-1.52639	AT1G80770	PDE318	PDE318 (pigment defective 318); GTP binding (PDE318) mRNA, complete cds [NM_106725]
A_84_P266080	0.0348904	down	-1.66485	AT1G80810	AT1G80810	binding (AT1G80810) mRNA, complete cds [NM_001084391]
A_84_P817189	0.0180554	down	-1.65997	AT1G80890	AT1G80890	unknown protein (AT1G80890) mRNA, complete cds [NM_106737]
A_84_P23679	0.00173485	down	-1.69174	AT1G80920	J8	J8; heat shock protein binding / unfolded protein binding (J8) mRNA, complete cds [NM_106740]
A_84_P860356	0.00149211	down	-1.55698	AT1G80920	J8	J8; heat shock protein binding / unfolded protein binding (J8) mRNA, complete cds [NM_106740]
A_84_P751212	0.0223699	down	-1.80423	AT1G80970	AT1G80970	XH domain-containing protein (AT1G80970) mRNA, complete cds [NM_106745]
A_84_P839958	0.0314617	down	-2.0177	AT1G80970	AT1G80970	XH domain-containing protein (AT1G80970) mRNA, complete cds [NM_106745]
A_84_P287180	0.019269	up	1.80219	AT2G01080	AT2G01080	unknown protein (AT2G01080) mRNA, complete cds [NM_126170]
A_84_P22067	0.0183662	up	1.60898	AT2G01210	AT2G01210	leucine-rich repeat transmembrane protein kinase, putative (AT2G01210) mRNA, complete cds [NM_126182]
A_84_P219528	0.0309781	up	1.75037	AT2G01400	AT2G01400	unknown protein (AT2G01400) mRNA, complete cds [NM_126201]
A_84_P521551	0.0418547	up	1.71841	AT2G01755	AT2G01755	unknown protein (AT2G01755) mRNA, complete cds [NM_147232]
A_84_P23948	0.0211458	up	2.19806	AT2G01760	ARR14	ARR14 (ARABIDOPSIS RESPONSE REGULATOR 14); transcription factor/ two-component response regulator (ARR14) mRNA, complete cds[NM_126237]
A_84_P17332	0.0408751	down	-2.16936	AT2G01850	EXGT-A3	EXGT-A3; hydrolase, acting on glycosyl bonds / xyloglucan:xyloglucosyl transferase (EXGT-A3) mRNA, complete cds [NM_126246]
A_84_P265370	0.0471867	down	-1.53862	AT2G01860	EMB975	EMB975 (EMBRYO DEFECTIVE 975) (EMB975) mRNA, complete cds [NM_126247]
A_84_P134385	0.0409257	up	1.77306	AT2G01910	ATMAP65-6	ATMAP65-6; microtubule binding (ATMAP65-6) mRNA, complete cds [NM_126252]
A_84_P166723	0.0421134	down	-2.11004	AT2G02350	SKIP3	SKIP3 (SKP1 INTERACTING PARTNER 3); carbohydrate binding (SKIP3) mRNA, complete cds [NM_126292]
A_84_P290344	0.00998498	down	-2.05177	AT2G02560	CAND1	CAND1 (CULLIN-ASSOCIATED AND NEDDYLATION DISSOCIATED); binding (CAND1) mRNA, complete cds [NM_126312]
A_84_P23843	0.0397741	up	1.92801	AT2G03200	AT2G03200	aspartyl protease family protein (AT2G03200) mRNA, complete cds [NM_126371]
A_84_P144519	0.0359279	down	-1.73935	AT2G03260	AT2G03260	EXS family protein / ERD1/XPR1/SYG1 family protein (AT2G03260) mRNA, complete cds [NM_126377]
A_84_P790950	0.0150192	down	-2.40046	AT2G03520	ATUPS4	ATUPS4 (Arabidopsis thaliana ureide permease 4) (ATUPS4) mRNA, complete cds [NM_126402]
A_84_P15398	0.013263	down	-2.57352	AT2G03710	2010-09-04	SEP4 (SEPALLATA 4); DNA binding / transcription factor (SEP4) mRNA, complete cds [NM_179599]
A_84_P589027	0.039561	down	-12.0196	AT2G04190	AT2G04190	meprin and TRAF homology domain-containing protein / MATH domain-containing protein (AT2G04190) mRNA, complete cds [NM_126455]
A_84_P12584	0.0436643	down	-11.2613	AT2G04450	ATNUDT6	ATNUDT6 (Arabidopsis thaliana Nudix hydrolase homolog 6); ADP-ribose diphosphatase/ NAD or NADH binding / hydrolase (ATNUDT6)mRNA, complete cds [NM_126478]
A_84_P216738	0.00447954	up	10.8283	AT2G05380	GRP3S	GRP3S (GLYCINE-RICH PROTEIN 3 SHORT ISOFORM) (GRP3S) mRNA, complete cds [NM_126561]
A_84_P805783	0.00751516	up	5.96832	AT2G05380	GRP3S	GRP3S (GLYCINE-RICH PROTEIN 3 SHORT ISOFORM) (GRP3S) mRNA, complete cds [NM_126561]
A_84_P795008	0.00347146	down	-1.88373	AT2G05710	AT2G05710	BP615659 RAFL16 cDNA clone RAFL16-16-L02 3', mRNA sequence [BP615659]
A_84_P18216	0.0355932	up	3.12239	AT2G05790	AT2G05790	glycosyl hydrolase family 17 protein (AT2G05790) mRNA, complete cds [NM_126593]
A_84_P758054	0.0259952	up	3.55256	AT2G06002	AT2G06002	(AT2G06002) otherRNA [NR_022465]
A_84_P551689	0.0314975	up	3.98005	AT2G06925	PLA2-ALPHA	PLA2-ALPHA; phospholipase A2 (PLA2-ALPHA) mRNA, complete cds [NM_126670]
A_84_P707195	0.0212446	up	3.36128	AT2G07042	AT2G07042	(AT2G07042) otherRNA [NR_022467]
A_84_P758455	0.0384053	up	2.46188	AT2G07042	AT2G07042	(AT2G07042) otherRNA [NR_022467]
A_84_P20779	0.0310979	down	-1.82012	AT2G07714	AT2G07714	transcription factor-related (AT2G07714) mRNA, complete cds [NM_126754]
A_84_P723295	0.03157	up	1.95525	AT2G07749	AT2G07749	AYAJB50TR pooled cDNA populations cDNA, mRNA sequence [EG423751]
A_84_P756955	0.0426292	up	1.63943	AT2G07773	AT2G07773	unknown protein (AT2G07773) mRNA, complete cds [NM_201707]
A_84_P770402	0.0189738	up	1.8122	AT2G07798	AT2G07798	unknown protein (AT2G07798) mRNA, complete cds [NM_001161031]
A_84_P758290	0.00577454	up	1.93861	AT2G07815	AT2G07815	unknown protein (AT2G07815) mRNA, complete cds [NM_001124814]
A_84_P83479	0.0250497	up	5.48924	AT2G10940	AT2G10940	protease inhibitor/seed storage/lipid transfer protein (LTP) family protein (AT2G10940) mRNA, complete cds [NM_179618]
A_84_P854454	0.00921805	up	5.73478	AT2G10940	AT2G10940	protease inhibitor/seed storage/lipid transfer protein (LTP) family protein (AT2G10940) mRNA, complete cds [NM_126828]
A_84_P786622	0.0236662	down	-4.11748	AT2G11140		putative retroelement pol polyprotein (At2g11140) mRNA, complete cds [AY114658]
A_84_P850845	0.049832	down	-2.48515	AT2G11890	AT2G11890	mRNA for hypothetical protein, complete cds, clone: RAFL19-71-C11 [AK229646]
A_84_P188274	0.00349881	down	-55.2166	AT2G12190	AT2G12190	cytochrome P450, putative (AT2G12190) mRNA, complete cds [NM_126878]
A_84_P826337	0.0351616	up	2.00202	AT2G12462	AT2G12462	unknown protein (AT2G12462) mRNA, complete cds [NM_001036271]
A_84_P138169	0.018936	down	-1.67464	AT2G13350	AT2G13350	C2 domain-containing protein (AT2G13350) mRNA, complete cds [NM_126924]
A_84_P104906	0.0362645	up	1.74855	AT2G13540	ABH1	ABH1 (ABA HYPERSENSITIVE 1); RNA cap binding (ABH1) mRNA, complete cds [NM_126934]
A_84_P758361	0.00082164	up	5.12912	AT2G13547	AT2G13547	unknown protein (AT2G13547) mRNA, complete cds [NM_001124840]
A_84_P14489	0.0126896	up	1.79081	AT2G13610	AT2G13610	ABC transporter family protein (AT2G13610) mRNA, complete cds [NM_126940]
A_84_P14427	0.00538453	up	2.002	AT2G13950	AT2G13950	DC1 domain-containing protein (AT2G13950) mRNA, complete cds [NM_126968]
A_84_P848934	0.0239303	down	-2.30301	AT2G13960	AT2G13960	myb family transcription factor (AT2G13960) mRNA, complete cds [NM_001084417]
A_84_P265870	0.0205057	up	1.96464	AT2G14520	AT2G14520	CBS domain-containing protein (AT2G14520) mRNA, complete cds [NM_127015]
A_84_P832874	0.0226031	up	2.00443	AT2G14520	AT2G14520	CBS domain-containing protein (AT2G14520) mRNA, complete cds [NM_127015]
A_84_P513574	0.026113	up	2.70127	AT2G14560	LURP1	LURP1 (LATE UPREGULATED IN RESPONSE TO HYALOPERONOSPORA PARASITICA) (LURP1) mRNA, complete cds [NM_201727]
A_84_P15428	0.0234996	up	1.64913	AT2G14750	APK	APK (APS KINASE); ATP binding / adenylylsulfate kinase/ kinase/ transferase, transferring phosphorus-containing groups (APK)mRNA, complete cds [NM_127039]
A_84_P19127	0.0217288	up	1.67724	AT2G14860	AT2G14860	peroxisomal membrane protein 22 kDa, putative (AT2G14860) mRNA, complete cds [NM_127050]
A_84_P756412	0.0498018	down	-4.52715	AT2G15029	AT2G15029	hypothetical protein (At2g15030 [AY231410]
A_84_P12597	0.0431675	up	2.63113	AT2G15050	LTP	LTP; lipid binding (LTP) mRNA, complete cds [NM_127067]
A_84_P758710	0.00926185	up	2.47841	AT2G15050	LTP	LTP; lipid binding (LTP) mRNA, complete cds [NM_001124849]
A_84_P22914	0.0432344	down	-4.66371	AT2G15490	UGT73B4	UGT73B4 (UDP-GLYCOSYLTRANSFERASE 73B4); UDP-glucosyltransferase/ UDP-glycosyltransferase/ quercetin 3-O-glucosyltransferase/q_(UGT73B4) mRNA, complete cds [NM_127109]
A_84_P15442	0.0335127	down	-1.66575	AT2G16280	KCS9	KCS9 (3-KETOACYL-COA SYNTHASE 9); acyltransferase/ catalytic/ transferase, transferring acyl groups other than amino-acyl grou_(KCS9) mRNA, complete cds [NM_127184]
A_84_P847658	0.0394276	down	-1.53452	AT2G16280	KCS9	KCS9 (3-KETOACYL-COA SYNTHASE 9); acyltransferase/ catalytic/ transferase, transferring acyl groups other than amino-acyl grou_(KCS9) mRNA, complete cds [NM_127184]
A_84_P581022	0.0239058	down	-2.19211	AT2G16340	AT2G16340	unknown protein (AT2G16340) mRNA, complete cds [NM_127188]
A_84_P11614	0.0196424	down	-12.3271	AT2G16570	ATASE1	ATASE1 (GLN PHOSPHORIBOSYL PYROPHOSPHATE AMIDOTRANSFERASE 1); amidophosphoribosyltransferase (ATASE1) mRNA, complete cds [NM_127208]
A_84_P823500	0.00902184	down	-1.97541	AT2G16720	MYB7	MYB7 (MYB DOMAIN PROTEIN 7); DNA binding / transcription factor (MYB7) mRNA, complete cds [NM_127224]
A_84_P18190	0.0252453	up	1.70129	AT2G16960	AT2G16960	importin beta-2 subunit family protein (AT2G16960) mRNA, complete cds [NM_127249]
A_84_P21714	0.0175316	down	-2.23808	AT2G17280	AT2G17280	phosphoglycerate/bisphosphoglycerate mutase family protein (AT2G17280) mRNA, complete cds [NM_001084437]
A_84_P826922	0.0246088	down	-2.19058	AT2G17280	AT2G17280	phosphoglycerate/bisphosphoglycerate mutase family protein (AT2G17280) mRNA, complete cds [NM_001084437]
A_84_P21091	0.0019323	up	2.11078	AT2G17630	AT2G17630	phosphoserine aminotransferase, putative (AT2G17630) mRNA, complete cds [NM_127317]
A_84_P594418	0.0262679	down	-1.61944	AT2G17660	AT2G17660	nitrate-responsive NOI protein, putative (AT2G17660) mRNA, complete cds [NM_127320]
A_84_P861581	0.00340385	down	-1.50924	AT2G17787	AT2G17787	unknown protein (AT2G17787) mRNA, complete cds [NM_201753]
A_84_P799624	0.0381601	down	-2.27849	AT2G17830	AT2G17830	F-box family protein (AT2G17830) mRNA, complete cds [NM_127336]
A_84_P21716	0.00847992	down	-2.70168	AT2G17900	SDG37	SDG37; zinc ion binding (SDG37) mRNA, complete cds [NM_179638]
A_84_P834383	0.0338943	down	-2.34885	AT2G17900	SDG37	SDG37; zinc ion binding (SDG37) mRNA, complete cds [NM_179638]
A_84_P13550	0.0488862	down	-2.25435	AT2G18000	TAF14	TAF14 (TBP-associated factor 14) (TAF14) mRNA, complete cds [NM_127356]
A_84_P15441	0.0253659	down	-1.6416	AT2G18050	HIS1-3	HIS1-3 (HISTONE H1-3); DNA binding / nucleosomal DNA binding (HIS1-3) mRNA, complete cds [NM_127361]
A_84_P14496	0.0151648	up	1.69112	AT2G18060	VND1	VND1 (VASCULAR RELATED NAC-DOMAIN PROTEIN 1); transcription factor (VND1) mRNA, complete cds [NM_127362]
A_84_P21041	0.0415934	down	-3.88669	AT2G18340	AT2G18340	late embryogenesis abundant domain-containing protein / LEA domain-containing protein (AT2G18340) mRNA, complete cds [NM_127391]
A_84_P791422	0.0470669	up	1.86567	AT2G18380	AT2G18380	HANL1 mRNA, complete sequence [DQ875128]
A_84_P558791	0.0251761	up	3.51216	AT2G18460	LCV3	LCV3 (like cov 3) (LCV3) mRNA, complete cds [NM_201755]
A_84_P302910	0.0256403	up	1.6063	AT2G18910	AT2G18910	hydroxyproline-rich glycoprotein family protein (AT2G18910) mRNA, complete cds [NM_127447]
A_84_P509156	0.032429	down	-1.82417	AT2G19240	AT2G19240	RabGAP/TBC domain-containing protein (AT2G19240) mRNA, complete cds [NM_127481]
A_84_P251375	0.0127591	up	1.59517	AT2G19360	AT2G19360	unknown protein (AT2G19360) mRNA, complete cds [NM_127493]
A_84_P203848	0.0251074	down	-1.93946	AT2G19380	AT2G19380	RNA recognition motif (RRM)-containing protein (AT2G19380) mRNA, complete cds [NM_127495]
A_84_P167513	0.0267614	up	2.26575	AT2G19460	AT2G19460	unknown protein (AT2G19460) mRNA, complete cds [NM_127504]
A_84_P23847	0.0333971	up	1.59697	AT2G19680	AT2G19680	mitochondrial ATP synthase g subunit family protein (AT2G19680) mRNA, complete cds [NM_001084450]
A_84_P562344	0.0224152	up	1.53127	AT2G20240	AT2G20240	unknown protein (AT2G20240) mRNA, complete cds [NM_127583]
A_84_P10629	0.0210302	up	1.54243	AT2G20680	AT2G20680	glycosyl hydrolase family 5 protein / cellulase family protein (AT2G20680) mRNA, complete cds [NM_127632]
A_84_P757046	0.00354752	down	-3.76924	AT2G20710	AT2G20710	pentatricopeptide (PPR) repeat-containing protein (AT2G20710) mRNA, complete cds [NM_201763]
A_84_P716633	0.0115869	up	1.53602	AT2G20723		[BT003342]
A_84_P11651	0.0269707	up	3.57746	AT2G21260	AT2G21260	mannose 6-phosphate reductase (NADPH-dependent), putative (AT2G21260) mRNA, complete cds [NM_127698]
A_84_P19216	0.0198296	up	1.69823	AT2G21330	AT2G21330	fructose-bisphosphate aldolase, putative (AT2G21330) mRNA, complete cds [NM_127705]
A_84_P850921	0.0392159	up	1.64149	AT2G21330	AT2G21330	fructose-bisphosphate aldolase, putative (AT2G21330) mRNA, complete cds [NM_001036310]
A_84_P583738	0.0294751	up	6.0716	AT2G21450	CHR34	CHR34 (chromatin remodeling 34); ATP binding / DNA binding / helicase/ nucleic acid binding (CHR34) mRNA, complete cds [NM_127717]
A_84_P95069	0.0110192	up	5.2911	AT2G22170	AT2G22170	lipid-associated family protein (AT2G22170) mRNA, complete cds [NM_127785]
A_84_P22022	0.0295985	up	2.19931	AT2G22330	CYP79B3	CYP79B3; electron carrier/ heme binding / iron ion binding / monooxygenase/ oxygen binding (CYP79B3) mRNA, complete cds [NM_127798]
A_84_P22967	0.0189059	down	-1.6138	AT2G22500	UCP5	UCP5 (UNCOUPLING PROTEIN 5); binding (UCP5) mRNA, complete cds [NM_127816]
A_84_P785715	0.0235368	up	1.50466	AT2G22540	SVP	SVP (SHORT VEGETATIVE PHASE); transcription factor/ translation repressor, nucleic acid binding (SVP) mRNA, complete cds [NM_01161056]
A_84_P23884	0.00516534	up	2.03134	AT2G23130	AGP17	AGP17 (ARABINOGALACTAN PROTEIN 17) (AGP17) mRNA, complete cds [NM_127877]
A_84_P613104	0.0238704	up	2.18056	AT2G23130	AGP17	AGP17 (ARABINOGALACTAN PROTEIN 17) (AGP17) mRNA, complete cds [NM_201790]
A_84_P282640	0.0247261	down	-4.21498	AT2G23170	GH3.3	GH3.3; indole-3-acetic acid amido synthetase (GH3.3) mRNA, complete cds [NM_127881]
A_84_P90769	0.0332035	down	-1.80894	AT2G24240	AT2G24240	potassium channel tetramerisation domain-containing protein (AT2G24240) mRNA, complete cds [NM_127985]
A_84_P178444	0.00343308	up	2.17347	AT2G24290	AT2G24290	unknown protein (AT2G24290) mRNA, complete cds [NM_127991]
A_84_P12592	0.00496027	up	1.78304	AT2G24580	AT2G24580	sarcosine oxidase family protein (AT2G24580) mRNA, complete cds [NM_128019]
A_84_P757712	0.00751168	down	-2.53902	AT2G24755	AT2G24755	(AT2G24755) otherRNA [NR_022547]
A_84_P23848	0.0240113	up	3.12442	AT2G25060	AT2G25060	plastocyanin-like domain-containing protein (AT2G25060) mRNA, complete cds [NM_128063]
A_84_P13496	0.0144928	up	3.28064	AT2G25150	AT2G25150	transferase family protein (AT2G25150) mRNA, complete cds [NM_128072]
A_84_P60560	0.0240181	up	2.07315	AT2G25510	AT2G25510	unknown protein (AT2G25510) mRNA, complete cds [NM_128108]
A_84_P526021	0.00995855	down	-3.99677	AT2G25680	MOT1	MOT1 (molybdate transporter 1); molybdate ion transmembrane transporter/ sulfate transmembrane transporter (MOT1) mRNA, complete cds [NM_128127]
A_84_P13448	0.0302016	up	3.55114	AT2G25890	AT2G25890	glycine-rich protein / oleosin (AT2G25890) mRNA, complete cds [NM_128149]
A_84_P19231	0.0146053	down	-2.63265	AT2G26150	ATHSFA2	ATHSFA2; DNA binding / transcription factor (ATHSFA2) mRNA, complete cds [NM_001124916]
A_84_P16342	0.0290457	down	-2.42508	AT2G26290	ARSK1	ARSK1 (root-specific kinase 1); kinase (ARSK1) mRNA, complete cds [NM_128186]
A_84_P516292	0.0212305	up	1.5139	AT2G26580	YAB5	YAB5 (YABBY5); transcription factor (YAB5) mRNA, complete cds [NM_179750]
A_84_P16325	0.00634562	down	-2.49527	AT2G26650	AKT1	AKT1 (ARABIDOPSIS K TRANSPORTER 1); cyclic nucleotide binding / inward rectifier potassium channel (AKT1) mRNA, complete cds[NM_128222]
A_84_P20178	0.0256716	down	-1.97671	AT2G26790	AT2G26790	pentatricopeptide (PPR) repeat-containing protein (AT2G26790) mRNA, complete cds [NM_128236]
A_84_P18287	5.57415e-05	up	6.67103	AT2G26870	AT2G26870	phosphoesterase family protein (AT2G26870) mRNA, complete cds [NM_128244]
A_84_P832779	0.0243865	up	4.68488	AT2G26870	AT2G26870	phosphoesterase family protein (AT2G26870) mRNA, complete cds [NM_128244]
A_84_P20174	0.00508908	down	-1.74532	AT2G27150	AAO3	AAO3 (Abscisic ALDEHYDE OXIDASE 3); abscisic aldehyde oxidase/ aldehyde oxidase/ indole-3-acetaldehyde oxidase (AAO3) mRNA, complete cds [NM_128273]
A_84_P143879	0.0191768	down	-1.50111	AT2G27180	AT2G27180	unknown protein (AT2G27180) mRNA, complete cds [NM_128276]
A_84_P12622	0.0425822	down	-4.18144	AT2G27300	NTL8	NTL8 (NTM1-LIKE 8); transcription factor (NTL8) mRNA, complete cds [NM_128289]
A_84_P569474	0.00751522	up	2.1929	AT2G27385	AT2G27385	unknown protein (AT2G27385) mRNA, complete cds [NM_179769]
A_84_P805001	0.0460808	up	2.2497	AT2G27385	AT2G27385	unknown protein (AT2G27385) mRNA, complete cds [NM_179769]
A_84_P757317	0.036821	up	1.5654	AT2G27400	TAS1A	(TAS1A) otherRNA [NR_022558]
A_84_P97706	0.0398629	down	-1.5363	AT2G27490	ATCOAE	ATCOAE; ATP binding / dephospho-CoA kinase (ATCOAE) mRNA, complete cds [NM_179771]
A_84_P844018	0.0101421	down	-2.37267	AT2G27630	AT2G27630	ubiquitin carboxyl-terminal hydrolase-related (AT2G27630) mRNA, complete cds [NM_128322]
A_84_P20120	0.0454648	up	1.67377	AT2G27690	CYP94C1	CYP94C1; fatty acid (omega-1)-hydroxylase/ oxygen binding (CYP94C1) mRNA, complete cds [NM_128328]
A_84_P788312	0.0272377	down	-1.50499	AT2G27950	AT2G27950	unknown protein (AT2G27950) mRNA, complete cds [NM_128354]
A_84_P10667	0.0296248	up	1.6656	AT2G27990	BLH8	BLH8 (BEL1-LIKE HOMEODOMAIN 8); DNA binding / transcription factor (BLH8) mRNA, complete cds [NM_128358]
A_84_P16349	0.0253759	up	1.68971	AT2G28080	AT2G28080	glycosyltransferase family protein (AT2G28080) mRNA, complete cds [NM_128367]
A_84_P178904	0.0198975	down	-2.02949	AT2G28305	AT2G28305	unknown protein (AT2G28305) mRNA, complete cds [NM_128389]
A_84_P255150	0.0225062	up	2.32147	AT2G28410	AT2G28410	unknown protein (AT2G28410) mRNA, complete cds [NM_128401]
A_84_P171543	0.0162677	up	3.18679	AT2G28460	AT2G28460	protein binding / zinc ion binding (AT2G28460) mRNA, complete cds [NM_128406]
A_84_P607788	0.032849	up	2.02463	AT2G28500	LBD11	LBD11 (LOB DOMAIN-CONTAINING PROTEIN 11) (LBD11) mRNA, complete cds [NM_128410]
A_84_P858191	0.0397421	up	1.93543	AT2G28760	UXS6	NAD-dependent epimerase/dehydratase family protein (UXS6) mRNA, complete cds [NM_128436]
A_84_P22075	0.0342051	down	-1.51969	AT2G29080	ftsh3	ftsh3 (FtsH protease 3); ATP-dependent peptidase/ ATPase (ftsh3) mRNA, complete cds [NM_179798]
A_84_P14509	0.0149434	down	-2.15616	AT2G29120	ATGLR2.7	ATGLR2.7; intracellular ligand-gated ion channel (ATGLR2.7) mRNA, complete cds [NM_128469]
A_84_P82029	0.0203045	down	-1.93775	AT2G29180	AT2G29180	unknown protein (AT2G29180) mRNA, complete cds [NM_128474]
A_84_P15388	0.0166173	down	-1.70097	AT2G29300	AT2G29300	tropinone reductase, putative / tropine dehydrogenase, putative (AT2G29300) mRNA, complete cds [NM_128484]
A_84_P23900	0.0010494	up	17.0503	AT2G29370	AT2G29370	tropinone reductase, putative / tropine dehydrogenase, putative (AT2G29370) mRNA, complete cds [NM_179801]
A_84_P19170	0.0280669	down	-2.18063	AT2G29420	ATGSTU7	ATGSTU7 (ARABIDOPSIS THALIANA GLUTATHIONE S-TRANSFERASE TAU 7); glutathione transferase (ATGSTU7) mRNA, complete cds [NM_128496]
A_84_P10660	0.031063	down	-2.85545	AT2G29490	ATGSTU1	ATGSTU1 (GLUTATHIONE S-TRANSFERASE TAU 1); glutathione transferase (ATGSTU1) mRNA, complete cds [NM_128503]
A_84_P23899	0.0300077	down	-1.81282	AT2G29500	AT2G29500	17.6 kDa class I small heat shock protein (HSP17.6B-CI) (AT2G29500) mRNA, complete cds [NM_128504]
A_84_P541120	0.0135434	down	-2.55097	AT2G29525	AT2G29525	unknown protein (AT2G29525) mRNA, complete cds [NM_201831]
A_84_P826039	0.0380763	down	-2.08748	AT2G29525	AT2G29525	unknown protein (AT2G29525) mRNA, complete cds [NM_179803]
A_84_P22907	0.0425494	up	1.81913	AT2G29630	THIC	THIC (ThiaminC); ADP-ribose pyrophosphohydrolase/ catalytic/ iron-sulfur cluster binding (THIC) mRNA, complete cds [NM_128517]
A_84_P159405	0.00192146	up	3.70455	AT2G29660	AT2G29660	zinc finger (C2H2 type) family protein (AT2G29660) mRNA, complete cds [NM_128520]
A_84_P16285	0.0222339	down	-3.0672	AT2G29720	CTF2B	CTF2B; monooxygenase/ oxidoreductase (CTF2B) mRNA, complete cds [NM_128526]
A_84_P757480	0.0322851	up	2.98285	AT2G30432	TCL1	TCL1 (TRICHOMELESS1); DNA binding (TCL1) mRNA, complete cds [NM_001036368]
A_84_P17220	0.0323648	down	-21.9198	AT2G30470	HSI2	HSI2 (HIGH-LEVEL EXPRESSION OF SUGAR-INDUCIBLE GENE 2); transcription factor/ transcription repressor (HSI2) mRNA, complete cds[NM_179815]
A_84_P519833	0.0397817	up	1.52687	AT2G30520	RPT2	RPT2 (ROOT PHOTOTROPISM 2); protein binding (RPT2) mRNA, complete cds [NM_001036369]
A_84_P22896	0.0275548	up	2.01696	AT2G30580	DRIP2	DRIP2 (DREB2A-INTERACTING PROTEIN 2); protein binding / ubiquitin-protein ligase/ zinc ion binding (DRIP2) mRNA, complete cds[NM_128610]
A_84_P265400	0.0464462	up	1.55375	AT2G31110	AT2G31110	unknown protein (AT2G31110) mRNA, complete cds [NM_001084516]
A_84_P10665	0.00246989	up	1.71946	AT2G31230	ATERF15	ATERF15 (Ethylene-responsive element binding factor 15); DNA binding / transcription activator/ transcription factor (ATERF15)mRNA, complete cds [NM_179831]
A_84_P13501	0.00160095	down	-5.31324	AT2G31250	HEMA3	HEMA3; NADP or NADPH binding / binding / catalytic/ glutamyl-tRNA reductase/ shikimate 5-dehydrogenase (HEMA3) mRNA, completecds [NM_128681]
A_84_P584662	0.0429089	down	-1.62255	AT2G31280	CPUORF7	basic helix-loop-helix (bHLH) protein-related (CPUORF7) mRNA, complete cds [NM_001036377]
A_84_P757501	0.0304598	down	-1.71767	AT2G31280	CPUORF7	basic helix-loop-helix (bHLH) protein-related (CPUORF7) mRNA, complete cds [NM_001036376]
A_84_P15390	0.0415483	up	2.59531	AT2G31320	PARP2	PARP2 (POLY(ADP-RIBOSE) POLYMERASE 2); DNA binding / NAD or NADH binding / NAD+ ADP-ribosyltransferase/ zinc ion binding (PARP2) mRNA, complete cds [NM_179834]
A_84_P12506	0.0376711	up	1.80435	AT2G31790	AT2G31790	UDP-glucoronosyl/UDP-glucosyl transferase family protein (AT2G31790) mRNA, complete cds [NM_128737]
A_84_P534040	0.0315121	up	1.50867	AT2G31810	AT2G31810	acetolactate synthase small subunit, putative (AT2G31810) mRNA, complete cds [NM_179842]
A_84_P157605	0.0466767	up	1.83605	AT2G31940	AT2G31940	unknown protein (AT2G31940) mRNA, complete cds [NM_128752]
A_84_P595350	0.0258318	up	3.0515	AT2G32100	OFP16	OFP16 (ARABIDOPSIS THALIANA OVATE FAMILY PROTEIN 16) (OFP16) mRNA, complete cds [NM_128770]
A_84_P209868	0.00745073	down	-2.74107	AT2G32130	AT2G32130	unknown protein (AT2G32130) mRNA, complete cds [NM_128772]
A_84_P20160	0.0231001	up	1.6393	AT2G32520	AT2G32520	dienelactone hydrolase family protein (AT2G32520) mRNA, complete cds [NM_128811]
A_84_P524292	0.0167554	up	2.01182	AT2G32530	ATCSLB03	ATCSLB03; cellulose synthase/ transferase/ transferase, transferring glycosyl groups (ATCSLB03) mRNA, complete cds [NM_179859]
A_84_P20159	0.00642906	up	1.57437	AT2G32540	ATCSLB04	ATCSLB04; cellulose synthase/ transferase/ transferase, transferring glycosyl groups (ATCSLB04) mRNA, complete cds [NM_128813]
A_84_P511862	0.0498001	up	3.26633	AT2G32550	AT2G32550	rcd1-like cell differentiation family protein (AT2G32550) mRNA, complete cds [NM_128814]
A_84_P12595	0.023136	up	1.93048	AT2G32610	ATCSLB01	ATCSLB01; cellulose synthase/ transferase/ transferase, transferring glycosyl groups (ATCSLB01) mRNA, complete cds [NM_128820]
A_84_P19169	0.0248501	up	3.86382	AT2G32790	AT2G32790	ubiquitin-conjugating enzyme, putative (AT2G32790) mRNA, complete cds [NM_128839]
A_84_P23891	0.0030665	up	3.67502	AT2G32830	PHT5	PHT5; inorganic phosphate transmembrane transporter/ phosphate transmembrane transporter (PHT5) mRNA, complete cds [NM_128843]
A_84_P546142	0.0399581	down	-1.71297	AT2G32930	ZFN2	ZFN2 (ZINC FINGER NUCLEASE 2); DNA binding / nuclease/ nucleic acid binding (ZFN2) mRNA, complete cds [NM_128853]
A_84_P14433	0.0153234	up	2.35913	AT2G32990	AtGH9B8	AtGH9B8 (Arabidopsis thaliana glycosyl hydrolase 9B8); catalytic/ hydrolase, hydrolyzing O-glycosyl compounds (AtGH9B8) mRNA,complete cds [NM_128859]
A_84_P21030	0.00256692	up	1.51328	AT2G33160	AT2G33160	glycoside hydrolase family 28 protein / polygalacturonase (pectinase) family protein (AT2G33160) mRNA, complete cds [NM_128875]
A_84_P16301	0.0445948	down	-1.6665	AT2G33240	XID	XID; motor/ protein binding (XID) mRNA, complete cds [NM_128883]
A_84_P13453	0.00336744	up	3.64485	AT2G34060	AT2G34060	peroxidase, putative (AT2G34060) mRNA, complete cds [NM_128957]
A_84_P16381	0.021972	up	2.4641	AT2G34190	AT2G34190	xanthine/uracil permease family protein (AT2G34190) mRNA, complete cds [NM_128970]
A_84_P206718	0.0252628	up	1.97156	AT2G34510	AT2G34510	unknown protein (AT2G34510) mRNA, complete cds [NM_129003]
A_84_P809539	0.0217077	down	-2.8393	AT2G34620	AT2G34620	mitochondrial transcription termination factor-related / mTERF-related (AT2G34620) mRNA, complete cds [NM_129016]
A_84_P10716	0.0171874	up	1.80498	AT2G34650	PID	PID (PINOID); kinase/ protein kinase/ protein serine/threonine kinase (PID) mRNA, complete cds [NM_129019]
A_84_P516320	0.00689821	up	2.0105	AT2G34655	AT2G34655	unknown protein (AT2G34655) mRNA, complete cds [NM_201872]
A_84_P525179	0.0334426	down	-1.7826	AT2G34920	EDA18	EDA18 (embryo sac development arrest 18); protein binding / zinc ion binding (EDA18) mRNA, complete cds [NM_129045]
A_84_P757921	0.0394668	up	1.95829	AT2G34925	CLE42	CLE42 (CLAVATA3/ESR-RELATED 42) (CLE42) mRNA, complete cds [NM_001084536]
A_84_P16339	0.0194344	up	1.65218	AT2G34980	SETH1	SETH1; phosphatidylinositol N-acetylglucosaminyltransferase/ transferase (SETH1) mRNA, complete cds [NM_129050]
A_84_P823089	0.0349126	up	1.50017	AT2G35020	AT2G35020	UTP--glucose-1-phosphate uridylyltransferase family protein (AT2G35020) mRNA, complete cds [NM_129054]
A_84_P255480	0.011004	down	-1.84054	AT2G35070	AT2G35070	unknown protein (AT2G35070) mRNA, complete cds [NM_129059]
A_84_P539380	0.0218379	down	-16.0482	AT2G35075	AT2G35075	unknown protein (AT2G35075) mRNA, complete cds [NM_129060]
A_84_P183724	0.0371253	up	1.85067	AT2G35290	AT2G35290	unknown protein (AT2G35290) mRNA, complete cds [NM_129081]
A_84_P57450	0.0267793	up	1.54142	AT2G35450	AT2G35450	catalytic/ hydrolase (AT2G35450) mRNA, complete cds [NM_179914]
A_84_P152828	0.00989121	up	1.56845	AT2G35470	AT2G35470	unknown protein (AT2G35470) mRNA, complete cds [NM_129099]
A_84_P23006	0.0184668	up	2.59031	AT2G35620	FEI2	FEI2 (FEI 2); kinase (FEI2) mRNA, complete cds [NM_129116]
A_84_P21113	0.0409359	up	2.05185	AT2G35700	ERF38	ERF38 (ERF FAMILY PROTEIN 38); DNA binding / transcription factor (ERF38) mRNA, complete cds [NM_129125]
A_84_P78069	0.0383039	up	1.68458	AT2G35820	AT2G35820	unknown protein (AT2G35820) mRNA, complete cds [NM_129141]
A_84_P94769	0.0318306	up	2.08522	AT2G35860	FLA16	FLA16 (FASCICLIN-LIKE ARABINOGALACTAN PROTEIN 16 PRECURSOR) (FLA16) mRNA, complete cds [NM_179922]
A_84_P11626	0.00147397	up	2.19102	AT2G35960	NHL12	NHL12 (NHL12) mRNA, complete cds [NM_129155]
A_84_P757541	0.0431113	up	1.74776	AT2G36325	AT2G36325	hydrolase, acting on ester bonds (AT2G36325) mRNA, complete cds [NM_001084543]
A_84_P572188	0.00442711	down	-5.53365	AT2G36340	AT2G36340	DNA-binding storekeeper protein-related (AT2G36340) mRNA, complete cds [NM_129191]
A_84_P19167	0.0461488	up	1.95931	AT2G36660	PAB7	PAB7 (POLY(A) BINDING PROTEIN 7); RNA binding / translation initiation factor (PAB7) mRNA, complete cds [NM_129221]
A_84_P22004	0.0495435	down	-1.55034	AT2G36790	UGT73C6	UGT73C6 (UDP-glucosyl transferase 73C6); UDP-glucosyltransferase/ UDP-glycosyltransferase/ quercetin 3-O-glucosyltransferase/_(UGT73C6) mRNA, complete cds [NM_129234]
A_84_P821447	0.0357078	down	-2.11533	AT2G36800	DOGT1	DOGT1 (DON-GLUCOSYLTRANSFERASE 1); UDP-glycosyltransferase/ cis-zeatin O-beta-D-glucosyltransferase/ glucosyltransferase/ quer_(DOGT1) mRNA, complete cds [NM_129235]
A_84_P820304	0.01541	up	1.57882	AT2G37120	AT2G37120	DNA-binding S1FA family protein (AT2G37120) mRNA, complete cds [NM_129268]
A_84_P12589	0.0258874	down	-1.7043	AT2G37470	AT2G37470	histone H2B, putative (AT2G37470) mRNA, complete cds [NM_129302]
A_84_P850159	0.033372	down	-2.17828	AT2G37470	AT2G37470	histone H2B, putative (AT2G37470) mRNA, complete cds [NM_129302]
A_84_P22043	0.00264236	down	-1.90419	AT2G37560	ORC2	ORC2 (ORIGIN RECOGNITION COMPLEX SECOND LARGEST SUBUNIT 2); DNA replication origin binding / protein binding (ORC2) mRNA, complete cds [NM_129311]
A_84_P12585	0.00133081	up	12.3774	AT2G37670	AT2G37670	WD-40 repeat family protein (AT2G37670) mRNA, complete cds [NM_129323]
A_84_P17302	0.0329975	up	2.32647	AT2G37790	AT2G37790	aldo/keto reductase family protein (AT2G37790) mRNA, complete cds [NM_129335]
A_84_P818785	0.039105	up	3.20342	AT2G38110	GPAT6	GPAT6 (GLYCEROL-3-PHOSPHATE ACYLTRANSFERASE 6); 1-acylglycerol-3-phosphate O-acyltransferase/ acyltransferase (GPAT6) mRNA, complete cds [NM_129367]
A_84_P107652	0.0180818	up	2.01885	AT2G38120	AUX1	AUX1 (AUXIN RESISTANT 1); amino acid transmembrane transporter/ auxin binding / auxin influx transmembrane transporter/ transp_(AUX1) mRNA, complete cds [NM_129368]
A_84_P855698	0.0250841	up	1.64616	AT2G38360	PRA1.B4	PRA1.B4 (PRENYLATED RAB ACCEPTOR 1.B4) (PRA1.B4) mRNA, complete cds [NM_129392]
A_84_P564178	0.0301187	down	-2.37066	AT2G38430	AT2G38430	unknown protein (AT2G38430) mRNA, complete cds [NM_129399]
A_84_P834320	0.0354916	down	-2.49841	AT2G38430	AT2G38430	unknown protein (AT2G38430) mRNA, complete cds [NM_129399]
A_84_P21047	0.0455867	up	3.29887	AT2G38530	LTP2	LTP2 (LIPID TRANSFER PROTEIN 2); lipid binding (LTP2) mRNA, complete cds [NM_129410]
A_84_P809041	0.0494886	up	3.29642	AT2G38530	LTP2	LTP2 (LIPID TRANSFER PROTEIN 2); lipid binding (LTP2) mRNA, complete cds [NM_129410]
A_84_P786279	0.0475167	up	1.51039	AT2G38540	LP1	LP1; calmodulin binding (LP1) mRNA, complete cds [NM_129411]
A_84_P20166	0.00948054	down	-2.50684	AT2G39200	MLO12	MLO12 (MILDEW RESISTANCE LOCUS O 12); calmodulin binding (MLO12) mRNA, complete cds [NM_129478]
A_84_P827553	0.00522263	up	1.59561	AT2G39250	SNZ	SNZ (SCHNARCHZAPFEN); DNA binding / transcription factor (SNZ) mRNA, complete cds [NM_179982]
A_84_P17328	0.039332	up	3.42995	AT2G39350	AT2G39350	ABC transporter family protein (AT2G39350) mRNA, complete cds [NM_129492]
A_84_P23005	0.0393085	down	-1.70561	AT2G39360	AT2G39360	protein kinase family protein (AT2G39360) mRNA, complete cds [NM_129493]
A_84_P11659	0.0447087	down	-2.25033	AT2G39400	AT2G39400	hydrolase, alpha/beta fold family protein (AT2G39400) mRNA, complete cds [NM_129497]
A_84_P59240	0.0299958	up	1.57009	AT2G39450	MTP11	MTP11; cation transmembrane transporter/ manganese ion transmembrane transporter/ manganese:hydrogen antiporter (MTP11) mRNA,complete cds [NM_129503]
A_84_P575754	0.00337466	up	4.51899	AT2G40030	NRPD1B	NRPD1B; DNA binding / DNA-directed RNA polymerase (NRPD1B) mRNA, complete cds [NM_129561]
A_84_P830968	0.0088806	up	3.44731	AT2G40030	NRPD1B	NRPD1B; DNA binding / DNA-directed RNA polymerase (NRPD1B) mRNA, complete cds [NM_129561]
A_84_P18167	0.0459701	down	-1.6313	AT2G40090	ATATH9	ATATH9; transporter (ATATH9) mRNA, complete cds [NM_129567]
A_84_P196604	0.0121328	up	2.03899	AT2G40530	AT2G40530	unknown protein (AT2G40530) mRNA, complete cds [NM_129615]
A_84_P757000	0.0133563	up	2.01849	AT2G40640	AT2G40640	unknown protein (AT2G40640) mRNA, complete cds [NM_001036443]
A_84_P168683	0.0480079	down	-1.66463	AT2G40960	AT2G40960	nucleic acid binding (AT2G40960) mRNA, complete cds [NM_129661]
A_84_P124252	0.00794743	up	1.57033	AT2G41010	ATCAMBP25	ATCAMBP25 (ARABIDOPSIS THALIANA CALMODULIN (CAM)-BINDING PROTEIN OF 25 KDA); calmodulin binding (ATCAMBP25) mRNA, complete cds[NM_129666]
A_84_P13542	0.040166	down	-1.83515	AT2G41070	EEL	EEL (ENHANCED EM LEVEL); DNA binding / transcription factor (EEL) mRNA, complete cds [NM_201926]
A_84_P22053	0.016788	down	-2.01588	AT2G41100	TCH3	TCH3 (TOUCH 3); calcium ion binding (TCH3) mRNA, complete cds [NM_180012]
A_84_P870348	0.00380139	down	-2.81617	AT2G41100	TCH3	TCH3 (TOUCH 3); calcium ion binding (TCH3) mRNA, complete cds [NM_180012]
A_84_P173611	0.0171231	up	1.8021	AT2G41170	AT2G41170	F-box family protein (AT2G41170) mRNA, complete cds [NM_180016]
A_84_P256260	0.0177489	down	-2.40591	AT2G41190	AT2G41190	amino acid transporter family protein (AT2G41190) mRNA, complete cds [NM_129684]
A_84_P16378	0.0220697	down	-1.82376	AT2G41210	PIP5K5	PIP5K5 (PHOSPHATIDYLINOSITOL- 4-PHOSPHATE 5-KINASE 5); 1-phosphatidylinositol-4-phosphate 5-kinase (PIP5K5) mRNA, complete cds[NM_129686]
A_84_P14429	0.016491	up	11.4803	AT2G41340	RPB5D	RPB5D (RNA POLYMERASE II FIFTH LARGEST SUBUNIT, D); DNA binding / DNA-directed RNA polymerase (RPB5D) mRNA, complete cds [NM_129697]
A_84_P291394	0.0384219	up	3.23303	AT2G41370	BOP2	BOP2 (BLADE ON PETIOLE2); protein binding (BOP2) mRNA, complete cds [NM_129700]
A_84_P18213	0.0466298	down	-2.88745	AT2G41380	AT2G41380	embryo-abundant protein-related (AT2G41380) mRNA, complete cds [NM_129701]
A_84_P755077	0.0216906	down	-1.55723	AT2G41440	AT2G41440	unknown protein (AT2G41440) mRNA, complete cds [NM_001125024]
A_84_P158475	0.0167566	down	-4.0936	AT2G41640	AT2G41640	transferase, transferring glycosyl groups (AT2G41640) mRNA, complete cds [NM_129727]
A_84_P849700	0.0102644	up	1.95029	AT2G41650	AT2G41650	Full-length cDNA Complete sequence from clone GSLTFB59ZE04 of Flowers and buds of strain col-0 of Arabidopsis thaliana (thalecress) [BX819228]
A_84_P283660	0.000375388	up	7.39202	AT2G42040	AT2G42040	unknown protein (AT2G42040) mRNA, complete cds [NM_129767]
A_84_P18273	0.0219439	up	1.67413	AT2G42290	AT2G42290	leucine-rich repeat family protein (AT2G42290) mRNA, complete cds [NM_129791]
A_84_P229619	0.0306552	up	1.58651	AT2G42320	AT2G42320	nucleolar protein gar2-related (AT2G42320) mRNA, complete cds [NM_001036454]
A_84_P10613	0.0025895	up	2.2533	AT2G42530	COR15B	COR15B (COLD REGULATED 15B) (COR15B) mRNA, complete cds [NM_129814]
A_84_P102416	0.00464788	up	2.08777	AT2G42610	LSH10	LSH10 (LIGHT SENSITIVE HYPOCOTYLS 10) (LSH10) mRNA, complete cds [NM_129822]
A_84_P89009	0.0116744	down	-3.86117	AT2G43420	AT2G43420	3-beta hydroxysteroid dehydrogenase/isomerase family protein (AT2G43420) mRNA, complete cds [NM_129903]
A_84_P10611	0.023839	up	1.62424	AT2G43530	AT2G43530	trypsin inhibitor, putative (AT2G43530) mRNA, complete cds [NM_129914]
A_84_P14392	0.0145227	up	1.89265	AT2G43550	AT2G43550	trypsin inhibitor, putative (AT2G43550) mRNA, complete cds [NM_129917]
A_84_P21007	0.00585101	down	-2.49051	AT2G43570	AT2G43570	chitinase, putative (AT2G43570) mRNA, complete cds [NM_129919]
A_84_P20061	0.0484496	down	-2.18501	AT2G43580	AT2G43580	chitinase, putative (AT2G43580) mRNA, complete cds [NM_129920]
A_84_P70284	0.0139899	up	6.23819	AT2G43920	AT2G43920	thiol methyltransferase, putative (AT2G43920) mRNA, complete cds [NM_001125049]
A_84_P310633	0.0186609	up	1.62877	AT2G44210	AT2G44210	unknown protein (AT2G44210) mRNA, complete cds [NM_001036461]
A_84_P19235	0.0083196	up	2.72386	AT2G44910	ATHB4	ATHB4 (ARABIDOPSIS THALIANA HOMEOBOX-LEUCINE ZIPPER PROTEIN 4); DNA binding / transcription factor (ATHB4) mRNA, complete cds[NM_130055]
A_84_P789360	0.0450187	up	2.76403	AT2G44910	ATHB4	ATHB4 (ARABIDOPSIS THALIANA HOMEOBOX-LEUCINE ZIPPER PROTEIN 4); DNA binding / transcription factor (ATHB4) mRNA, complete cds[NM_130055]
A_84_P303900	0.0482503	up	1.52954	AT2G45010	AT2G45010	unknown protein (AT2G45010) mRNA, complete cds [NM_201961]
A_84_P809597	0.0419532	up	2.25221	AT2G45180	AT2G45180	protease inhibitor/seed storage/lipid transfer protein (LTP) family protein (AT2G45180) mRNA, complete cds [NM_130081]
A_84_P206798	0.0276826	up	2.34173	AT2G45890	ROPGEF4	ROPGEF4 (RHO GUANYL-NUCLEOTIDE EXCHANGE FACTOR 4); Rho guanyl-nucleotide exchange factor (ROPGEF4) mRNA, complete cds [NM_130152]
A_84_P843626	0.0425733	down	-1.56642	AT2G45920	AT2G45920	U-box domain-containing protein (AT2G45920) mRNA, complete cds [NM_130155]
A_84_P14500	0.0013536	up	2.03007	AT2G45970	CYP86A8	CYP86A8; fatty acid (omega-1)-hydroxylase/ oxygen binding (CYP86A8) mRNA, complete cds [NM_130160]
A_84_P22078	0.022967	up	1.83681	AT2G46930	AT2G46930	pectinacetylesterase, putative (AT2G46930) mRNA, complete cds [NM_130261]
A_84_P787935	0.00932267	up	2.65486	AT2G46970	PIL1	PIL1 (PHYTOCHROME INTERACTING FACTOR 3-LIKE 1); transcription factor (PIL1) mRNA, complete cds [NM_130265]
A_84_P240365	0.0191965	up	2.00814	AT2G47160	BOR1	BOR1 (REQUIRES HIGH BORON 1); anion exchanger/ boron transporter (BOR1) mRNA, complete cds [NM_001084602]
A_84_P785012	0.0413465	up	1.74652	AT2G47180	AtGolS1	AtGolS1 (Arabidopsis thaliana galactinol synthase 1); transferase, transferring glycosyl groups / transferase, transferring he_(AtGolS1) mRNA, complete cds [NM_130286]
A_84_P13444	0.028362	up	1.6218	AT2G47240	AT2G47240	long-chain-fatty-acid--CoA ligase family protein / long-chain acyl-CoA synthetase family protein (AT2G47240) mRNA, complete cds[NM_130292]
A_84_P869189	0.0154963	up	1.79674	AT2G47240	AT2G47240	long-chain-fatty-acid--CoA ligase family protein / long-chain acyl-CoA synthetase family protein (AT2G47240) mRNA, complete cds[NM_130292]
A_84_P15359	0.0372888	up	2.17218	AT2G47630	AT2G47630	esterase/lipase/thioesterase family protein (AT2G47630) mRNA, complete cds [NM_130331]
A_84_P292434	0.0320474	up	2.29726	AT2G47930	AGP26	AGP26 (ARABINOGALACTAN PROTEIN 26) (AGP26) mRNA, complete cds [NM_130360]
A_84_P23009	0.0122677	down	-2.11904	AT2G48020	AT2G48020	sugar transporter, putative (AT2G48020) mRNA, complete cds [NM_130369]
A_84_P514578	0.0260573	down	-2.10926	AT2G48060	AT2G48060	unknown protein (AT2G48060) mRNA, complete cds [NM_130373]
A_84_P11695	0.0453783	down	-2.22399	AT3G01410	AT3G01410	RNase H domain-containing protein (AT3G01410) mRNA, complete cds [NM_001084618]
A_84_P826301	0.0445735	down	-2.30085	AT3G01410	AT3G01410	RNase H domain-containing protein (AT3G01410) mRNA, complete cds [NM_001084618]
A_84_P96576	0.0431899	up	3.83718	AT3G01450	AT3G01450	binding (AT3G01450) mRNA, complete cds [NM_111011]
A_84_P809506	0.0299721	up	2.18305	AT3G01500	CA1	CA1 (CARBONIC ANHYDRASE 1); carbonate dehydratase/ zinc ion binding (CA1) mRNA, complete cds [NM_111016]
A_84_P809513	0.0399589	up	1.82093	AT3G01500	CA1	CA1 (CARBONIC ANHYDRASE 1); carbonate dehydratase/ zinc ion binding (CA1) mRNA, complete cds [NM_111016]
A_84_P863231	0.00393802	up	2.02211	AT3G01500	CA1	CA1 (CARBONIC ANHYDRASE 1); carbonate dehydratase/ zinc ion binding (CA1) mRNA, complete cds [NM_180160]
A_84_P173141	0.0168173	up	1.69686	AT3G01510	AT3G01510	5'-AMP-activated protein kinase beta-1 subunit-related (AT3G01510) mRNA, complete cds [NM_111017]
A_84_P829339	0.0262925	up	1.57598	AT3G01510	AT3G01510	5'-AMP-activated protein kinase beta-1 subunit-related (AT3G01510) mRNA, complete cds [NM_111017]
A_84_P19248	0.038798	up	2.44797	AT3G01550	PPT2	PPT2 (PHOSPHOENOLPYRUVATE (PEP)/PHOSPHATE TRANSLOCATOR 2); antiporter/ triose-phosphate transmembrane transporter (PPT2) mRNA,complete cds [NM_111021]
A_84_P233099	0.0447578	up	2.65729	AT3G01630	AT3G01630	unknown protein (AT3G01630) mRNA, complete cds [NM_111029]
A_84_P815084	0.0129487	up	2.32579	AT3G01690	AT3G01690	unknown protein (AT3G01690) mRNA, complete cds [NM_111035]
A_84_P20203	0.00404562	down	-2.061	AT3G01770	ATBET10	ATBET10 (Arabidopsis thaliana BROMODOMAIN AND EXTRATERMINAL DOMAIN PROTEIN 10); DNA binding (ATBET10) mRNA, complete cds [NM_111043]
A_84_P115682	0.027544	up	1.74619	AT3G01810	AT3G01810	unknown protein (AT3G01810) mRNA, complete cds [NM_001084619]
A_84_P260630	0.0434578	up	1.54767	AT3G01850	AT3G01850	ribulose-phosphate 3-epimerase, cytosolic, putative / pentose-5-phosphate 3-epimerase, putative (AT3G01850) mRNA, complete cds[NM_180164]
A_84_P798714	0.00418867	down	-2.69321	AT3G01930	AT3G01930	nodulin family protein (AT3G01930) mRNA, complete cds [NM_180166]
A_84_P13584	0.0184046	up	2.20088	AT3G01930	AT3G01930	nodulin family protein (AT3G01930) mRNA, complete cds [NM_111059]
A_84_P728581	0.0369202	down	-4.21932	AT3G01980	AT3G01980	Full-length cDNA Complete sequence from clone GSLTPGH39ZF11 of Hormone Treated Callus of strain col-0 of Arabidopsis thaliana(thale cress) [BX820486]
A_84_P23047	0.0397738	up	2.45519	AT3G02110	scpl25	scpl25 (serine carboxypeptidase-like 25); serine-type carboxypeptidase (scpl25) mRNA, complete cds [NM_111077]
A_84_P13210	0.00761128	up	1.75819	AT3G02180	SP1L3	SP1L3 (SPIRAL 1-LIKE3) (SP1L3) mRNA, complete cds [NM_202480]
A_84_P813387	0.0106307	up	1.75149	AT3G02180	SP1L3	SP1L3 (SPIRAL 1-LIKE3) (SP1L3) mRNA, complete cds [NM_202480]
A_84_P19251	0.00331383	down	-1.51543	AT3G02210	COBL1	COBL1 (COBRA-LIKE PROTEIN 1 PRECURSOR) (COBL1) mRNA, complete cds [NM_111088]
A_84_P866839	0.0322433	down	-2.17008	AT3G02490	AT3G02490	pentatricopeptide (PPR) repeat-containing protein (AT3G02490) mRNA, complete cds [NM_111116]
A_84_P555359	0.0323128	down	-1.97913	AT3G02800	AT3G02800	phosphatase/ phosphoprotein phosphatase/ protein tyrosine phosphatase (AT3G02800) mRNA, complete cds [NM_111148]
A_84_P19264	0.0317666	up	1.70242	AT3G03200	anac045	anac045 (Arabidopsis NAC domain containing protein 45); transcription factor (anac045) mRNA, complete cds [NM_111190]
A_84_P286360	0.0434843	down	-1.59617	AT3G03310	AT3G03310	lecithin:cholesterol acyltransferase family protein / LACT family protein (AT3G03310) mRNA, complete cds [NM_111202]
A_84_P790028	0.0315477	up	1.53042	AT3G03360	AT3G03360	F-box family protein (AT3G03360) mRNA, complete cds [NM_111207]
A_84_P248735	0.0230467	up	1.97206	AT3G03580	AT3G03580	pentatricopeptide (PPR) repeat-containing protein (AT3G03580) mRNA, complete cds [NM_111229]
A_84_P806680	0.0256078	up	2.04977	AT3G03780	AtMS2	AtMS2; 5-methyltetrahydropteroyltriglutamate-homocysteine S-methyltransferase/ methionine synthase (AtMS2) mRNA, complete cds[NM_111249]
A_84_P21135	0.000354573	up	2.65639	AT3G03820	AT3G03820	auxin-responsive protein, putative (AT3G03820) mRNA, complete cds [NM_111253]
A_84_P14515	0.0451626	up	3.18671	AT3G03910	GDH3	GDH3 (GLUTAMATE DEHYDROGENASE 3); binding / catalytic/ oxidoreductase/ oxidoreductase, acting on the CH-NH2 group of donors,N_(GDH3) mRNA, complete cds [NM_111262]
A_84_P208528	0.0226061	down	-2.427	AT3G04180	AT3G04180	germin-like protein, putative (AT3G04180) mRNA, complete cds [NM_111289]
A_84_P24007	0.0164534	up	1.91718	AT3G04230	AT3G04230	40S ribosomal protein S16 (RPS16B) (AT3G04230) mRNA, complete cds [NM_111294]
A_84_P799358	0.0175314	down	-2.02213	AT3G04640	AT3G04640	AV536391 Arabidopsis thaliana liquid-cultured seedlings Columbia Arabidopsis thaliana cDNA clone pAZNII1027F 3', mRNA sequence [AV536391]
A_84_P851295	0.0328438	down	-1.66614	AT3G04670	WRKY39	WRKY39; calmodulin binding / transcription factor (WRKY39) mRNA, complete cds [NM_111339]
A_84_P564226	0.00631086	down	-1.78191	AT3G04750	AT3G04750	pentatricopeptide (PPR) repeat-containing protein (AT3G04750) mRNA, complete cds [NM_111347]
A_84_P301160	0.00999976	up	1.54795	AT3G04890	AT3G04890	unknown protein (AT3G04890) mRNA, complete cds [NM_001125103]
A_84_P579370	0.0445271	down	-2.95452	AT3G04960	AT3G04960	unknown protein (AT3G04960) mRNA, complete cds [NM_111368]
A_84_P833578	0.0325623	down	-3.66574	AT3G04960	AT3G04960	unknown protein (AT3G04960) mRNA, complete cds [NM_111368]
A_84_P10743	0.0193522	up	1.82426	AT3G05020	ACP1	ACP1 (acyl carrier protein 1); acyl carrier (ACP1) mRNA, complete cds [NM_111374]
A_84_P786744	0.0214315	up	1.62857	AT3G05100	AT3G05100	unknown protein (AT3G05100) mRNA, complete cds [NM_111382]
A_84_P587403	0.0490178	down	-1.76702	AT3G05110	AT3G05110	unknown protein (AT3G05110) mRNA, complete cds [NM_111383]
A_84_P20190	0.0106779	up	1.6697	AT3G05180	AT3G05180	GDSL-motif lipase/hydrolase family protein (AT3G05180) mRNA, complete cds [NM_111391]
A_84_P69324	0.0298909	up	3.77449	AT3G05320	AT3G05320	unknown protein (AT3G05320) mRNA, complete cds [NM_111405]
A_84_P11698	0.0189908	up	2.24985	AT3G05630	PLDP2	PLDP2; phospholipase D (PLDP2) mRNA, complete cds [NM_111436]
A_84_P90109	0.000456918	up	1.5383	AT3G05800	AT3G05800	transcription factor (AT3G05800) mRNA, complete cds [NM_111454]
A_84_P579374	0.0497312	up	2.31395	AT3G06035	AT3G06035	unknown protein (AT3G06035) mRNA, complete cds [NM_111478]
A_84_P16508	0.00583112	up	1.96427	AT3G06140	AT3G06140	zinc finger (C3HC4-type RING finger) family protein (AT3G06140) mRNA, complete cds [NM_111489]
A_84_P87399	0.00706963	down	-2.28433	AT3G06520	AT3G06520	agenet domain-containing protein (AT3G06520) mRNA, complete cds [NM_111528]
A_84_P13605	0.00661902	down	-1.86606	AT3G06950	AT3G06950	tRNA pseudouridine synthase family protein (AT3G06950) mRNA, complete cds [NM_111575]
A_84_P818934	0.04634	down	-1.77554	AT3G06950	AT3G06950	tRNA pseudouridine synthase family protein (AT3G06950) mRNA, complete cds [NM_111575]
A_84_P18333	0.000495886	down	-1.56752	AT3G07040	RPM1	RPM1 (RESISTANCE TO P. SYRINGAE PV MACULICOLA 1); nucleotide binding / protein binding (RPM1) mRNA, complete cds [NM_111584]
A_84_P580265	0.0318979	down	-2.57659	AT3G07195	AT3G07195	proline-rich family protein (AT3G07195) mRNA, complete cds [NM_148695]
A_84_P813308	0.0242278	up	1.84083	AT3G07460	AT3G07460	unknown protein (AT3G07460) mRNA, complete cds [NM_148697]
A_84_P514604	0.00573624	down	-1.52801	AT3G07530	AT3G07530	unknown protein (AT3G07530) mRNA, complete cds [NM_111631]
A_84_P14545	0.0262008	up	3.03847	AT3G07990	SCPL27	SCPL27 (serine carboxypeptidase-like 27); serine-type carboxypeptidase (SCPL27) mRNA, complete cds [NM_111678]
A_84_P14543	0.0058107	down	-2.24027	AT3G08690	UBC11	UBC11 (UBIQUITIN-CONJUGATING ENZYME 11); ubiquitin-protein ligase (UBC11) mRNA, complete cds [NM_111703]
A_84_P12638	0.0311092	up	2.76815	AT3G08860	AT3G08860	alanine--glyoxylate aminotransferase, putative / beta-alanine-pyruvate aminotransferase, putative / AGT, putative (AT3G08860)mRNA, complete cds [NM_111720]
A_84_P23040	0.0301324	up	1.50695	AT3G08870	AT3G08870	lectin protein kinase, putative (AT3G08870) mRNA, complete cds [NM_111721]
A_84_P17365	2.59438e-05	down	-3.46954	AT3G08970	ATERDJ3A	ATERDJ3A; oxidoreductase (ATERDJ3A) mRNA, complete cds [NM_111731]
A_84_P23039	0.0492221	up	1.71896	AT3G09160	AT3G09160	RNA recognition motif (RRM)-containing protein (AT3G09160) mRNA, complete cds [NM_111751]
A_84_P759067	0.00419571	up	3.20165	AT3G09190	AT3G09190	sugar binding (AT3G09190) mRNA, complete cds [NM_001161127]
A_84_P857821	0.0295098	up	2.89888	AT3G09190	AT3G09190	sugar binding (AT3G09190) mRNA, complete cds [NM_001161127]
A_84_P17379	0.0106976	down	-2.01833	AT3G09640	APX2	APX2 (ASCORBATE PEROXIDASE 2); L-ascorbate peroxidase (APX2) mRNA, complete cds [NM_111798]
A_84_P21163	0.0270575	up	1.65998	AT3G09710	IQD1	IQD1 (IQ-DOMAIN 1); calmodulin binding (IQD1) mRNA, complete cds [NM_111805]
A_84_P856766	0.0362089	down	-2.16622	AT3G09950	AT3G09950	unknown protein (AT3G09950) mRNA, complete cds [NM_111830]
A_84_P803184	0.0357804	down	-1.80045	AT3G10020	AT3G10020	unknown protein (AT3G10020) mRNA, complete cds [NM_001125137]
A_84_P858464	0.0205293	down	-1.88242	AT3G10020	AT3G10020	unknown protein (AT3G10020) mRNA, complete cds [NM_111837]
A_84_P17357	0.0242333	down	-2.14792	AT3G10300	AT3G10300	calcium-binding EF hand family protein (AT3G10300) mRNA, complete cds [NM_180667]
A_84_P280890	0.0485081	down	-3.44639	AT3G10320	AT3G10320	transferase, transferring glycosyl groups (AT3G10320) mRNA, complete cds [NM_111867]
A_84_P12641	0.0235413	down	-3.48182	AT3G10450	SCPL7	SCPL7 (SERINE CARBOXYPEPTIDASE-LIKE 7); serine-type carboxypeptidase (SCPL7) mRNA, complete cds [NM_001035592]
A_84_P828477	0.0275936	down	-2.93893	AT3G10450	SCPL7	SCPL7 (SERINE CARBOXYPEPTIDASE-LIKE 7); serine-type carboxypeptidase (SCPL7) mRNA, complete cds [NM_001035592]
A_84_P21160	0.0494738	up	2.80646	AT3G10720	AT3G10720	pectinesterase, putative (AT3G10720) mRNA, complete cds [NM_111908]
A_84_P269820	0.0351619	down	-3.69305	AT3G10940	AT3G10940	protein phosphatase-related (AT3G10940) mRNA, complete cds [NM_111931]
A_84_P11781	0.0493376	down	-2.55478	AT3G11050	ATFER2	ATFER2 (ferritin 2); binding / ferric iron binding / oxidoreductase/ transition metal ion binding (ATFER2) mRNA, complete cds[NM_111942]
A_84_P10838	0.0130527	down	-2.07428	AT3G11080	AtRLP35	AtRLP35 (Receptor Like Protein 35); kinase/ protein binding (AtRLP35) mRNA, complete cds [NM_111945]
A_84_P285710	0.0267759	up	10.1611	AT3G11210	AT3G11210	GDSL-motif lipase/hydrolase family protein (AT3G11210) mRNA, complete cds [NM_111956]
A_84_P19246	0.0225757	up	1.71099	AT3G11500	AT3G11500	small nuclear ribonucleoprotein G, putative / snRNP-G, putative / Sm protein G, putative (AT3G11500) mRNA, complete cds [NM_111983]
A_84_P23999	0.0216594	down	-1.79029	AT3G11750	AT3G11750	dihydroneopterin aldolase, putative (AT3G11750) mRNA, complete cds [NM_112008]
A_84_P590991	0.00390247	up	6.96096	AT3G12460	AT3G12460	3'-5' exonuclease/ nucleic acid binding (AT3G12460) mRNA, complete cds [NM_112081]
A_84_P14621	0.0431447	up	2.03621	AT3G12520	SULTR4;2	SULTR4;2; sulfate transmembrane transporter (SULTR4;2) mRNA, complete cds [NM_112087]
A_84_P17455	0.00521322	up	4.76475	AT3G12610	DRT100	DRT100 (DNA-DAMAGE REPAIR/TOLERATION 100); nucleotide binding / protein binding (DRT100) mRNA, complete cds [NM_112096]
A_84_P23094	0.0375449	down	-4.13884	AT3G12860	AT3G12860	nucleolar protein Nop56, putative (AT3G12860) mRNA, complete cds [NM_112122]
A_84_P835211	0.0162525	up	1.62331	AT3G12870	AT3G12870	unknown protein (AT3G12870) mRNA, complete cds [NM_112123]
A_84_P760084	0.0173941	up	1.68677	AT3G12915	AT3G12915	GTP binding / GTPase (AT3G12915) mRNA, complete cds [NM_001161139]
A_84_P520827	0.0437078	down	-2.38989	AT3G13020	AT3G13020	hAT dimerisation domain-containing protein (AT3G13020) mRNA, complete cds [NM_112139]
A_84_P69024	0.0231904	up	1.60121	AT3G13030	AT3G13030	hAT dimerisation domain-containing protein (AT3G13030) mRNA, complete cds [NM_001161140]
A_84_P762845	0.0467435	down	-4.28649	AT3G13061	AT3G13061	(AT3G13061) otherRNA [NR_022725]
A_84_P21213	0.0316397	down	-4.05586	AT3G13090	ATMRP8	ATMRP8; ATPase, coupled to transmembrane movement of substances (ATMRP8) mRNA, complete cds [NM_112148]
A_84_P786823	0.00761361	down	-1.64154	AT3G13090	ATMRP8	ATMRP8; ATPase, coupled to transmembrane movement of substances (ATMRP8) mRNA, complete cds [NM_112148]
A_84_P607017	0.0292091	up	3.99654	AT3G13175	AT3G13175	unknown protein (AT3G13175) mRNA, complete cds [NM_112157]
A_84_P20288	0.035813	up	1.60276	AT3G13620	AT3G13620	amino acid permease family protein (AT3G13620) mRNA, complete cds [NM_112208]
A_84_P22166	0.044534	up	4.36452	AT3G14210	ESM1	ESM1 (epithiospecifier modifier 1); carboxylesterase/ hydrolase, acting on ester bonds (ESM1) mRNA, complete cds [NM_112278]
A_84_P13653	0.0177635	up	1.61253	AT3G14220	AT3G14220	GDSL-motif lipase/hydrolase family protein (AT3G14220) mRNA, complete cds [NM_112279]
A_84_P20232	0.00891512	up	2.17867	AT3G14310	ATPME3	ATPME3; pectinesterase (ATPME3) mRNA, complete cds [NM_112289]
A_84_P17424	0.0313667	down	-1.66604	AT3G14470	AT3G14470	disease resistance protein (NBS-LRR class), putative (AT3G14470) mRNA, complete cds [NM_112307]
A_84_P550101	0.0460151	down	-2.07436	AT3G14660	CYP72A13	CYP72A13; electron carrier/ heme binding / iron ion binding / monooxygenase/ oxygen binding (CYP72A13) mRNA, complete cds [NM_112327]
A_84_P11733	0.0327932	down	-1.56451	AT3G14690	CYP72A15	CYP72A15; electron carrier/ heme binding / iron ion binding / monooxygenase/ oxygen binding (CYP72A15) mRNA, complete cds [NM_112330]
A_84_P613238	0.0106487	up	1.89361	AT3G14810	MSL5	MSL5 (MECHANOSENSITIVE CHANNEL OF SMALL CONDUCTANCE-LIKE 5) (MSL5) mRNA, complete cds [NM_112342]
A_84_P503581	0.031083	down	-7.95175	AT3G14880	AT3G14880	unknown protein (AT3G14880) mRNA, complete cds [NM_112350]
A_84_P65264	0.022925	down	-4.55977	AT3G15356	AT3G15356	legume lectin family protein (AT3G15356) mRNA, complete cds [NM_148726]
A_84_P563378	0.028155	down	-1.66392	AT3G15357	AT3G15357	unknown protein (AT3G15357) mRNA, complete cds [NM_112403]
A_84_P284070	0.0365988	up	2.24809	AT3G15530	AT3G15530	methyltransferase (AT3G15530) mRNA, complete cds [NM_180259]
A_84_P817898	0.0155154	up	2.04642	AT3G15530	AT3G15530	methyltransferase (AT3G15530) mRNA, complete cds [NM_180259]
A_84_P187474	0.0294917	down	-1.99055	AT3G15770	AT3G15770	unknown protein (AT3G15770) mRNA, complete cds [NM_001035628]
A_84_P175121	0.0417359	up	2.70894	AT3G15820	AT3G15820	phosphatidic acid phosphatase-related / PAP2-related (AT3G15820) mRNA, complete cds [NM_112452]
A_84_P804682	0.0288714	up	2.26804	AT3G15820	AT3G15820	phosphatidic acid phosphatase-related / PAP2-related (AT3G15820) mRNA, complete cds [NM_112452]
A_84_P17396	0.00401185	down	-3.68708	AT3G16030	CES101	CES101 (CALLUS EXPRESSION OF RBCS 101); ATP binding / carbohydrate binding / kinase/ protein kinase/ protein serine/threonine_(CES101) mRNA, complete cds [NM_112473]
A_84_P584357	0.0471256	down	-1.62276	AT3G16160	AT3G16160	transcription factor (AT3G16160) mRNA, complete cds [NM_112486]
A_84_P759248	0.0333923	up	1.72681	AT3G16175	AT3G16175	thioesterase family protein (AT3G16175) mRNA, complete cds [NM_112488]
A_84_P24028	0.0284776	up	4.46321	AT3G16240	DELTA-TIP	DELTA-TIP; ammonia transporter/ methylammonium transmembrane transporter/ water channel (DELTA-TIP) mRNA, complete cds [NM_112495]
A_84_P809669	0.0331999	up	4.33659	AT3G16240	DELTA-TIP	DELTA-TIP; ammonia transporter/ methylammonium transmembrane transporter/ water channel (DELTA-TIP) mRNA, complete cds [NM_112495]
A_84_P201258	0.0080675	down	-1.5261	AT3G16280	AT3G16280	DNA binding / transcription factor (AT3G16280) mRNA, complete cds [NM_112499]
A_84_P105636	0.0279676	up	1.82531	AT3G16400	NSP1	NSP1 (NITRILE SPECIFIER PROTEIN 1) (NSP1) mRNA, complete cds [NM_112511]
A_84_P812128	0.010467	up	2.01443	AT3G16400	NSP1	NSP1 (NITRILE SPECIFIER PROTEIN 1) (NSP1) mRNA, complete cds [NM_112511]
A_84_P810358	0.0478478	up	3.26946	AT3G16420	PBP1	PBP1 (PYK10-BINDING PROTEIN 1); copper ion binding (PBP1) mRNA, complete cds [NM_001035633]
A_84_P15536	0.022224	up	2.16567	AT3G16470	JR1	JR1 (JR1) mRNA, complete cds [NM_112518]
A_84_P853518	0.0248808	up	2.16917	AT3G16470	JR1	JR1 (JR1) mRNA, complete cds [NM_112518]
A_84_P13610	0.00102984	down	-9.16905	AT3G16650	AT3G16650	PP1/PP2A phosphatases pleiotropic regulator 2 (PRL2) (AT3G16650) mRNA, complete cds [NM_112538]
A_84_P18338	0.00062072	up	3.77989	AT3G16770	ATEBP	ATEBP (ETHYLENE-RESPONSIVE ELEMENT BINDING PROTEIN); DNA binding / protein binding / transcription activator/ transcription fa_(ATEBP) mRNA, complete cds [NM_112550]
A_84_P558950	0.00118419	up	1.53302	AT3G17130	AT3G17130	invertase/pectin methylesterase inhibitor family protein (AT3G17130) mRNA, complete cds [NM_112589]
A_84_P786308	0.00322992	down	-1.59124	AT3G17210	HS1	mRNA for hypothetical protein, complete cds, clone: RAFL26-03-H08 [AK230465]
A_84_P811064	0.0183793	down	-1.6315	AT3G17770	AT3G17770	dihydroxyacetone kinase family protein (AT3G17770) mRNA, complete cds [NM_112658]
A_84_P15509	0.0456345	up	1.81898	AT3G17998	CPuORF30	CPuORF30 (Conserved peptide upstream open reading frame 30) (CPuORF30) mRNA, complete cds [NM_001125181]
A_84_P22147	0.0307994	up	1.84315	AT3G18490	AT3G18490	aspartyl protease family protein (AT3G18490) mRNA, complete cds [NM_112734]
A_84_P792801	0.026089	down	-4.69005	AT3G18530	AT3G18530	binding (AT3G18530) mRNA, complete cds [NM_112739]
A_84_P12717	0.049015	down	-3.1051	AT3G18610	ATRANGAP1	ATRANGAP1 (RAN GTPASE-ACTIVATING PROTEIN 1); nucleic acid binding / nucleotide binding (ATRANGAP1) mRNA, complete cds [NM_112747]
A_84_P845699	0.0314806	down	-1.81986	AT3G18830	ATPLT5	ATPLT5 (POLYOL TRANSPORTER 5); D-ribose transmembrane transporter/ D-xylose transmembrane transporter/ carbohydrate transmembr_(ATPLT5) mRNA, complete cds [NM_112769]
A_84_P821587	0.036337	up	1.66626	AT3G18850	LPAT5	LPAT5; acyltransferase (LPAT5) mRNA, complete cds [NM_001084714]
A_84_P127211	0.046491	up	2.67775	AT3G18960	AT3G18960	transcriptional factor B3 family protein (AT3G18960) mRNA, complete cds [NM_112782]
A_84_P836351	0.0362625	up	3.54146	AT3G19230	AT3G19230	leucine-rich repeat family protein (AT3G19230) mRNA, complete cds [NM_112810]
A_84_P18353	0.0338336	up	1.76974	AT3G19450	ATCAD4	ATCAD4; cinnamyl-alcohol dehydrogenase (ATCAD4) mRNA, complete cds [NM_112832]
A_84_P816246	0.0195492	up	1.95878	AT3G19450	ATCAD4	ATCAD4; cinnamyl-alcohol dehydrogenase (ATCAD4) mRNA, complete cds [NM_112832]
A_84_P224609	0.0180901	down	-1.7039	AT3G19470	AT3G19470	F-box family protein (AT3G19470) mRNA, complete cds [NM_112834]
A_84_P804340	0.0442627	up	2.09169	AT3G19520	AT3G19520	unknown protein (AT3G19520) mRNA, complete cds [NM_001125190]
A_84_P21219	0.0461224	down	-2.02327	AT3G19580	AZF2	AZF2 (ARABIDOPSIS ZINC-FINGER PROTEIN 2); DNA binding / nucleic acid binding / transcription factor/ transcription repressor/_(AZF2) mRNA, complete cds [NM_112848]
A_84_P54290	0.0394093	down	-1.66121	AT3G19970	AT3G19970	unknown protein (AT3G19970) mRNA, complete cds [NM_112887]
A_84_P759011	0.0131481	down	-4.12818	AT3G20080	CYP705A15	CYP705A15; electron carrier/ heme binding / iron ion binding / monooxygenase/ oxygen binding (CYP705A15) mRNA, complete cds [NM_202615]
A_84_P845921	0.000962317	down	-7.27409	AT3G20100	CYP705A19	CYP705A19; electron carrier/ heme binding / iron ion binding / monooxygenase/ oxygen binding (CYP705A19) mRNA, complete cds [NM_112901]
A_84_P17432	0.0284243	down	-1.54588	AT3G20130	CYP705A22	CYP705A22; electron carrier/ heme binding / iron ion binding / monooxygenase/ oxygen binding (CYP705A22) mRNA, complete cds [NM_112904]
A_84_P512438	0.00779538	down	-2.9423	AT3G20710	AT3G20710	F-box protein-related (AT3G20710) mRNA, complete cds [NM_112962]
A_84_P19337	0.00511045	down	-5.41406	AT3G20960	CYP705A33	CYP705A33; electron carrier/ heme binding / iron ion binding / monooxygenase/ oxygen binding (CYP705A33) mRNA, complete cds [NM_112988]
A_84_P14601	0.0444404	up	6.77071	AT3G21090	AT3G21090	ABC transporter family protein (AT3G21090) mRNA, complete cds [NM_113003]
A_84_P12679	0.0499192	up	1.83014	AT3G21240	4CL2	4CL2 (4-COUMARATE:COA LIGASE 2); 4-coumarate-CoA ligase (4CL2) mRNA, complete cds [NM_113019]
A_84_P70304	0.00687113	down	-2.30032	AT3G21310	AT3G21310	unknown protein (AT3G21310) mRNA, complete cds [NM_113026]
A_84_P21229	0.00489101	up	1.83849	AT3G21420	AT3G21420	oxidoreductase, 2OG-Fe(II) oxygenase family protein (AT3G21420) mRNA, complete cds [NM_113037]
A_84_P609697	0.0339374	down	-1.55547	AT3G21430	AT3G21430	DNA binding (AT3G21430) mRNA, complete cds [NM_001084728]
A_84_P828592	0.000439804	down	-1.54523	AT3G21430	AT3G21430	DNA binding (AT3G21430) mRNA, complete cds [NM_001084728]
A_84_P799279	0.0349571	up	2.05452	AT3G22231	PCC1	PCC1 (PATHOGEN AND CIRCADIAN CONTROLLED 1) (PCC1) mRNA, complete cds [NM_113121]
A_84_P148938	0.00185192	down	-1.53049	AT3G22260	AT3G22260	OTU-like cysteine protease family protein (AT3G22260) mRNA, complete cds [NM_113124]
A_84_P20277	0.0184837	down	-9.77217	AT3G22490	AT3G22490	late embryogenesis abundant protein, putative / LEA protein, putative (AT3G22490) mRNA, complete cds [NM_113148]
A_84_P792228	0.0497469	down	-10.636	AT3G22490	AT3G22490	late embryogenesis abundant protein, putative / LEA protein, putative (AT3G22490) mRNA, complete cds [NM_113148]
A_84_P570978	0.0262228	down	-1.54139	AT3G22650	CEG	CEG (CEGENDUO) (CEG) mRNA, complete cds [NM_113164]
A_84_P14558	0.0324113	up	1.61518	AT3G22820	AT3G22820	allergen-related (AT3G22820) mRNA, complete cds [NM_113181]
A_84_P15503	0.0146628	down	-4.41765	AT3G22830	AT-HSFA6B	AT-HSFA6B; DNA binding / transcription factor (AT-HSFA6B) mRNA, complete cds [NM_113182]
A_84_P818446	0.00249771	down	-2.44555	AT3G22850	AT3G22850	unknown protein (AT3G22850) mRNA, complete cds [NM_113185]
A_84_P820504	0.00146555	down	-1.85572	AT3G23030	IAA2	IAA2 (INDOLE-3-ACETIC ACID INDUCIBLE 2); transcription factor (IAA2) mRNA, complete cds [NM_113203]
A_84_P551000	0.000873644	down	-4.0433	AT3G23100	XRCC4	XRCC4; protein C-terminus binding (XRCC4) mRNA, complete cds [NM_113211]
A_84_P578094	0.0322597	down	-2.18878	AT3G23260	AT3G23260	F-box family protein (AT3G23260) mRNA, complete cds [NM_113227]
A_84_P722129	0.0398319	up	1.65368	AT3G23390	AT3G23390	AV541635 Arabidopsis thaliana roots Columbia Arabidopsis thaliana cDNA clone RZ169e03F 3', mRNA sequence [AV541635]
A_84_P65514	0.00632796	up	1.96479	AT3G23640	HGL1	HGL1 (heteroglycan glucosidase 1); hydrolase, hydrolyzing O-glycosyl compounds (HGL1) mRNA, complete cds [NM_001125213]
A_84_P189414	0.024838	up	2.25123	AT3G23760	AT3G23760	unknown protein (AT3G23760) mRNA, complete cds [NM_113280]
A_84_P841433	0.0160339	up	2.19659	AT3G23760	AT3G23760	unknown protein (AT3G23760) mRNA, complete cds [NM_113280]
A_84_P238183	0.0134214	up	5.39355	AT3G23880	AT3G23880	F-box family protein (AT3G23880) mRNA, complete cds [NM_113293]
A_84_P16495	0.00715253	up	1.76162	AT3G24040	AT3G24040	glycosyltransferase family 14 protein / core-2/I-branching enzyme family protein (AT3G24040) mRNA, complete cds [NM_113309]
A_84_P506672	0.00994259	down	-1.54181	AT3G24495	MSH7	MSH7 (MUTS HOMOLOG 7); ATP binding / damaged DNA binding / mismatched DNA binding (MSH7) mRNA, complete cds [NM_180299]
A_84_P20278	0.0100324	down	-1.77204	AT3G24660	TMKL1	TMKL1 (transmembrane kinase-like 1); ATP binding / kinase/ protein serine/threonine kinase (TMKL1) mRNA, complete cds [NM_113377]
A_84_P788113	0.0343617	up	1.8758	AT3G24770	CLE41	clone 35773 mRNA, complete sequence [AY087469]
A_84_P21206	0.0335541	up	2.14722	AT3G24890	ATVAMP728	ATVAMP728 (ATVAMP728) mRNA, complete cds [NM_113401]
A_84_P15115	0.00117734	down	-6.6311	AT3G24982	AT3G24982	protein binding (AT3G24982) mRNA, complete cds [NM_113404]
A_84_P13631	0.0177311	up	2.20252	AT3G25190	AT3G25190	nodulin, putative (AT3G25190) mRNA, complete cds [NM_113425]
A_84_P76084	0.043847	down	-2.85481	AT3G25430	AT3G25430	CAF1 family ribonuclease (AT3G25430) mRNA, complete cds [NM_113439]
A_84_P17405	0.027326	up	1.8389	AT3G25860	LTA2	LTA2; dihydrolipoyllysine-residue acetyltransferase (LTA2) mRNA, complete cds [NM_113489]
A_84_P863090	0.0410323	up	1.93411	AT3G25860	LTA2	LTA2; dihydrolipoyllysine-residue acetyltransferase (LTA2) mRNA, complete cds [NM_113489]
A_84_P286230	0.00698291	up	3.0075	AT3G25905	CLE27	CLE27 (CLAVATA3/ESR-RELATED 27); protein binding / receptor binding (CLE27) mRNA, complete cds [NM_113494]
A_84_P20243	0.0178621	down	-3.88641	AT3G25990	AT3G25990	DNA-binding protein GT-1-related (AT3G25990) mRNA, complete cds [NM_113503]
A_84_P805600	0.025293	up	1.56104	AT3G26060	ATPRX_Q	ATPRX Q; antioxidant/ peroxiredoxin (ATPRX Q) mRNA, complete cds [NM_113510]
A_84_P19313	0.0320069	down	-4.83035	AT3G26160	CYP71B17	CYP71B17; electron carrier/ heme binding / iron ion binding / monooxygenase/ oxygen binding (CYP71B17) mRNA, complete cds [NM_113523]
A_84_P760804	0.002198	down	-3.08071	AT3G26165		mRNA for hypothetical protein, complete cds, clone: RAFL21-14-O08 [AK229696]
A_84_P10803	0.0457236	down	-1.63084	AT3G26220	CYP71B3	CYP71B3; electron carrier/ heme binding / iron ion binding / monooxygenase/ oxygen binding (CYP71B3) mRNA, complete cds [NM_113529]
A_84_P608822	0.00646952	down	-2.51931	AT3G26360	AT3G26360	ribosomal protein-related (AT3G26360) mRNA, complete cds [NM_113543]
A_84_P17414	0.0334868	down	-1.50066	AT3G26630	AT3G26630	pentatricopeptide (PPR) repeat-containing protein (AT3G26630) mRNA, complete cds [NM_113574]
A_84_P762469	0.0231913	up	2.01233	AT3G26742	AT3G26742	unknown protein (AT3G26742) mRNA, complete cds [NM_001125235]
A_84_P20268	0.0234359	down	-2.21818	AT3G27190	AT3G27190	uracil phosphoribosyltransferase, putative / UMP pyrophosphorylase, putative / UPRTase, putative (AT3G27190) mRNA, complete cds[NM_113633]
A_84_P275050	0.0398845	down	-1.78676	AT3G27210	AT3G27210	unknown protein (AT3G27210) mRNA, complete cds [NM_113635]
A_84_P542156	0.00700915	down	-1.58641	AT3G27270	AT3G27270	unknown protein (AT3G27270) mRNA, complete cds [NM_113641]
A_84_P712636	0.0434882	up	4.61808	AT3G27415	AT3G27415	unknown protein (AT3G27415) mRNA, complete cds [NM_001125247]
A_84_P12691	0.0368463	down	-2.90677	AT3G27440	AT3G27440	uracil phosphoribosyltransferase, putative / UMP pyrophosphorylase, putative / UPRTase, putative (AT3G27440) mRNA, complete cds[NM_113659]
A_84_P808706	0.0489965	up	2.62582	AT3G27690	LHCB2.3	LHCB2.3; chlorophyll binding (LHCB2.3) mRNA, complete cds [NM_113685]
A_84_P803494	0.0267096	down	-1.50203	AT3G27906	AT3G27906	clone 24962 mRNA sequence [DQ108787]
A_84_P270000	0.0167938	down	-1.6352	AT3G27930	AT3G27930	unknown protein (AT3G27930) mRNA, complete cds [NM_113710]
A_84_P600850	0.0175378	down	-2.36115	AT3G28540	AT3G28540	AAA-type ATPase family protein (AT3G28540) mRNA, complete cds [NM_113774]
A_84_P760178	0.0141582	down	-2.32147	AT3G28540	AT3G28540	AAA-type ATPase family protein (AT3G28540) mRNA, complete cds [NM_001035712]
A_84_P24073	0.00213789	up	47.8255	AT3G28740	CYP81D1	CYP81D1; electron carrier/ heme binding / iron ion binding / monooxygenase/ oxygen binding (CYP81D1) mRNA, complete cds [NM_113795]
A_84_P515570	0.0321873	down	-1.83773	AT3G28850	AT3G28850	glutaredoxin family protein (AT3G28850) mRNA, complete cds [NM_113806]
A_84_P24055	0.00471526	up	5.74136	AT3G28890	AtRLP43	AtRLP43 (Receptor Like Protein 43); kinase/ protein binding (AtRLP43) mRNA, complete cds [NM_113810]
A_84_P558991	0.00558002	down	-5.49117	AT3G29280	AT3G29280	unknown protein (AT3G29280) mRNA, complete cds [NM_113853]
A_84_P787996	0.0332549	down	-2.24714	AT3G29375	AT3G29375	XH domain-containing protein (AT3G29375) mRNA, complete cds [NM_113863]
A_84_P216348	0.032119	down	-2.8655	AT3G29790	AT3G29790	unknown protein (AT3G29790) mRNA, complete cds [NM_113906]
A_84_P14603	0.0149191	down	-7.8964	AT3G29810	COBL2	COBL2 (COBRA-LIKE PROTEIN 2 PRECURSOR) (COBL2) mRNA, complete cds [NM_113910]
A_84_P759241	0.000644582	down	-18.2368	AT3G30122		At3g30140 mRNA sequence [AY046045]
A_84_P532420	0.00585722	down	-2.33171	AT3G30840	AT3G30840	unknown protein (AT3G30840) mRNA, complete cds [NM_113988]
A_84_P526196	0.0197742	down	-1.82937	AT3G30841	AT3G30841	2,3-biphosphoglycerate-independent phosphoglycerate mutase-related / phosphoglyceromutase-related (AT3G30841) mRNA, completecds [NM_180320]
A_84_P200314	0.00184671	up	1.78539	AT3G32940	AT3G32940	RNA binding (AT3G32940) mRNA, complete cds [NM_114063]
A_84_P761927	0.0266135	down	-2.6352	AT3G33528	AT3G33528	unknown protein (AT3G33528) mRNA, complete cds [NM_001084761]
A_84_P22189	0.0484727	up	2.76569	AT3G42670	CHR38	CHR38 (CHROMATIN REMODELING 38); ATP binding / DNA binding / helicase/ nucleic acid binding (CHR38) mRNA, complete cds [NM_114134]
A_84_P10928	0.0240698	down	-3.91531	AT3G43600	AAO2	AAO2 (ALDEHYDE OXIDASE 2); aldehyde oxidase (AAO2) mRNA, complete cds [NM_114228]
A_84_P849797	0.0147717	down	-2.32752	AT3G43690		mRNA for hypothetical protein, complete cds, clone: RAFL15-10-B06 [AK228488]
A_84_P528878	0.0262648	down	-4.54825	AT3G43790	ZIFL2	ZIFL2 (ZINC INDUCED FACILITATOR-like 2); carbohydrate transmembrane transporter/ sugar:hydrogen symporter (ZIFL2) mRNA, complete cds [NM_114247]
A_84_P759269	0.0205731	down	-4.86217	AT3G43790	ZIFL2	ZIFL2 (ZINC INDUCED FACILITATOR-like 2); carbohydrate transmembrane transporter/ sugar:hydrogen symporter (ZIFL2) mRNA, complete cds [NM_114247]
A_84_P505812	0.0119337	down	-3.65282	AT3G44120	AT3G44120	F-box family protein (AT3G44120) mRNA, complete cds [NM_114280]
A_84_P71124	0.00501737	up	1.56009	AT3G44150	AT3G44150	unknown protein (AT3G44150) mRNA, complete cds [NM_114283]
A_84_P24086	0.0162361	up	1.58712	AT3G44610	AT3G44610	protein kinase family protein (AT3G44610) mRNA, complete cds [NM_114329]
A_84_P575004	0.0462463	up	1.60475	AT3G44690	AT3G44690	unknown protein (AT3G44690) mRNA, complete cds [NM_114337]
A_84_P15573	0.0277303	up	1.66455	AT3G44720	ADT4	ADT4 (arogenate dehydratase 4); arogenate dehydratase/ prephenate dehydratase (ADT4) mRNA, complete cds [NM_114340]
A_84_P817085	0.0200384	up	1.81687	AT3G44720	ADT4	ADT4 (arogenate dehydratase 4); arogenate dehydratase/ prephenate dehydratase (ADT4) mRNA, complete cds [NM_114340]
A_84_P15574	0.014759	up	2.80441	AT3G45140	LOX2	LOX2 (LIPOXYGENASE 2); lipoxygenase (LOX2) mRNA, complete cds [NM_114383]
A_84_P286710	0.0190477	up	1.78563	AT3G45160	AT3G45160	unknown protein (AT3G45160) mRNA, complete cds [NM_114385]
A_84_P19359	0.0209904	down	-1.96786	AT3G45440	AT3G45440	lectin protein kinase family protein (AT3G45440) mRNA, complete cds [NM_114413]
A_84_P19363	0.0401633	down	-1.9368	AT3G46230	ATHSP17.4	ATHSP17.4 (ATHSP17.4) mRNA, complete cds [NM_114492]
A_84_P91849	0.00785134	up	1.86014	AT3G46780	PTAC16	PTAC16 (PLASTID TRANSCRIPTIONALLY ACTIVE 16); binding / catalytic (PTAC16) mRNA, complete cds [NM_114545]
A_84_P195914	0.0171336	up	1.61257	AT3G47030	AT3G47030	F-box family protein (AT3G47030) mRNA, complete cds [NM_114570]
A_84_P20314	0.0383001	up	1.75398	AT3G47350	AtHSD2	short-chain dehydrogenase/reductase (SDR) family protein (AtHSD2) mRNA, complete cds [NM_114603]
A_84_P16531	0.0144853	down	-2.41895	AT3G47460	ATSMC2	ATSMC2; transporter (ATSMC2) mRNA, complete cds [NM_114614]
A_84_P19370	0.0454297	up	1.69649	AT3G47690	ATEB1A	ATEB1A; microtubule binding (ATEB1A) mRNA, complete cds [NM_114637]
A_84_P17479	0.00340869	down	-8.73486	AT3G47950	AHA4	AHA4; ATPase/ hydrogen-exporting ATPase, phosphorylative mechanism (AHA4) mRNA, complete cds [NM_114664]
A_84_P790250	0.0237944	down	-1.66645	AT3G48020	AT3G48020	Full-length cDNA Complete sequence from clone GSLTSIL93ZD05 of Silique of strain col-0 of Arabidopsis thaliana (thale cress)[BX822031]
A_84_P613305	0.00360637	down	-1.5049	AT3G48050	AT3G48050	DNA binding / protein binding / transcription regulator (AT3G48050) mRNA, complete cds [NM_114674]
A_84_P257990	0.013117	up	2.3142	AT3G48350	AT3G48350	cysteine proteinase, putative (AT3G48350) mRNA, complete cds [NM_114696]
A_84_P255540	0.0316309	up	1.73364	AT3G48670	AT3G48670	XH/XS domain-containing protein / XS zinc finger domain-containing protein (AT3G48670) mRNA, complete cds [NM_114726]
A_84_P14645	0.02247	down	-1.94465	AT3G48830	AT3G48830	polynucleotide adenylyltransferase family protein / RNA recognition motif (RRM)-containing protein (AT3G48830) mRNA, completecds [NM_114742]
A_84_P15590	0.0140765	down	-1.8799	AT3G48850	AT3G48850	mitochondrial phosphate transporter, putative (AT3G48850) mRNA, complete cds [NM_114744]
A_84_P159005	0.0262615	down	-4.09271	AT3G48900	AT3G48900	DNA binding / catalytic/ chromatin binding / nuclease (AT3G48900) mRNA, complete cds [NM_114749]
A_84_P22214	0.0482253	up	2.56972	AT3G49360	AT3G49360	glucosamine/galactosamine-6-phosphate isomerase family protein (AT3G49360) mRNA, complete cds [NM_114796]
A_84_P12759	0.0245651	up	1.59593	AT3G49670	BAM2	BAM2 (BARELY ANY MERISTEM 2); ATP binding / protein binding / protein kinase/ protein serine/threonine kinase (BAM2) mRNA, complete cds [NM_114827]
A_84_P815691	0.0443302	up	1.58737	AT3G49670	BAM2	BAM2 (BARELY ANY MERISTEM 2); ATP binding / protein binding / protein kinase/ protein serine/threonine kinase (BAM2) mRNA, complete cds [NM_114827]
A_84_P787846	0.0186142	up	2.25265	AT3G50440	MES10	MES10 (METHYL ESTERASE 10); hydrolase/ hydrolase, acting on ester bonds / methyl jasmonate esterase (MES10) mRNA, complete cds[NM_114904]
A_84_P826365	0.00698437	down	-1.68112	AT3G50650	AT3G50650	scarecrow-like transcription factor 7 (SCL7) (AT3G50650) mRNA, complete cds [NM_114925]
A_84_P786437	0.0438149	up	1.71333	AT3G50660	DWF4	Full-length cDNA Complete sequence from clone GSLTFB47ZE02 of Flowers and buds of strain col-0 of Arabidopsis thaliana (thalecress) [BX822540]
A_84_P24113	0.000964021	down	-2.11045	AT3G50960	PLP3a	PLP3a (Phosducin-like protein 3 homolog); beta-tubulin binding (PLP3a) mRNA, complete cds [NM_114956]
A_84_P501388	0.0229563	up	1.88572	AT3G51220	AT3G51220	unknown protein (AT3G51220) mRNA, complete cds [NM_114981]
A_84_P603549	0.0112881	up	1.65364	AT3G51325	AT3G51325	zinc finger (C3HC4-type RING finger) family protein (AT3G51325) mRNA, complete cds [NM_202681]
A_84_P20386	0.0252838	down	-2.92554	AT3G51860	CAX3	CAX3 (CATION EXCHANGER 3); calcium:cation antiporter/ calcium:hydrogen antiporter/ cation:cation antiporter (CAX3) mRNA, complete cds [NM_115045]
A_84_P127161	0.017612	down	-1.81892	AT3G51895	SULTR3;1	SULTR3;1 (SULFATE TRANSPORTER 3;1); secondary active sulfate transmembrane transporter/ sulfate transmembrane transporter/ tra_(SULTR3;1) mRNA, complete cds [NM_115049]
A_84_P23171	0.016304	down	-1.73953	AT3G51910	HSFA7A	AT-HSFA7A; DNA binding / transcription factor (HSFA7A) mRNA, complete cds [NM_115050]
A_84_P20335	0.0440708	down	-1.64424	AT3G52460	AT3G52460	hydroxyproline-rich glycoprotein family protein (AT3G52460) mRNA, complete cds [NM_115106]
A_84_P189814	0.00161277	down	-2.01697	AT3G52670	AT3G52670	F-box family protein (AT3G52670) mRNA, complete cds [NM_115127]
A_84_P761052	0.00750906	up	1.6342	AT3G52720	ACA1	ACA1 (ALPHA CARBONIC ANHYDRASE 1); carbonate dehydratase/ zinc ion binding (ACA1) mRNA, complete cds [NM_180354]
A_84_P22231	0.0407048	down	-2.07029	AT3G53230	AT3G53230	cell division cycle protein 48, putative / CDC48, putative (AT3G53230) mRNA, complete cds [NM_115183]
A_84_P12775	0.00270814	down	-1.50604	AT3G53280	CYP71B5	CYP71B5 (CYTOCHROME P450 71B5); electron carrier/ heme binding / iron ion binding / monooxygenase/ oxygen binding (CYP71B5) mRNA, complete cds [NM_115188]
A_84_P20340	0.0401038	up	1.73868	AT3G53380	AT3G53380	lectin protein kinase family protein (AT3G53380) mRNA, complete cds [NM_115198]
A_84_P274590	0.0383895	down	-4.16055	AT3G53650	AT3G53650	histone H2B, putative (AT3G53650) mRNA, complete cds [NM_115225]
A_84_P206998	0.0388556	up	1.61223	AT3G53850	AT3G53850	unknown protein (AT3G53850) mRNA, complete cds [NM_115245]
A_84_P22235	0.027144	up	1.94143	AT3G53950	AT3G53950	glyoxal oxidase-related (AT3G53950) mRNA, complete cds [NM_115255]
A_84_P760791	0.0287857	down	-2.33163	AT3G54060	AT3G54060	unknown protein (AT3G54060) mRNA, complete cds [NM_001035779]
A_84_P17506	0.0165458	up	1.5595	AT3G54080	AT3G54080	sugar binding (AT3G54080) mRNA, complete cds [NM_115268]
A_84_P14671	0.0379861	up	1.56929	AT3G54430	SRS6	SRS6 (SHI-RELATED SEQUENCE 6) (SRS6) mRNA, complete cds [NM_115303]
A_84_P23184	0.0370951	up	1.54447	AT3G54690	AT3G54690	sugar isomerase (SIS) domain-containing protein / CBS domain-containing protein (AT3G54690) mRNA, complete cds [NM_115326]
A_84_P846839	0.0241191	down	-1.53809	AT3G54740	AT3G54740	unknown protein (AT3G54740) mRNA, complete cds [NM_001084816]
A_84_P133825	0.00356291	down	-2.1363	AT3G54750	AT3G54750	unknown protein (AT3G54750) mRNA, complete cds [NM_180372]
A_84_P813219	0.0464301	up	1.72471	AT3G54810	BME3	zinc finger (GATA type) family protein (BME3) mRNA, complete cds [NM_115338]
A_84_P12783	0.00154362	up	1.77412	AT3G54990	SMZ	SMZ (SCHLAFMUTZE); DNA binding / transcription factor (SMZ) mRNA, complete cds [NM_001084821]
A_84_P23186	0.00917635	up	2.27677	AT3G55110	AT3G55110	ABC transporter family protein (AT3G55110) mRNA, complete cds [NM_115369]
A_84_P50100	0.000805317	up	5.65021	AT3G55240	AT3G55240	unknown protein (AT3G55240) mRNA, complete cds [NM_115382]
A_84_P21297	0.0396553	down	-1.61003	AT3G55640	AT3G55640	mitochondrial substrate carrier family protein (AT3G55640) mRNA, complete cds [NM_115422]
A_84_P521835	0.0083238	down	-1.79628	AT3G55880	AT3G55880	unknown protein (AT3G55880) mRNA, complete cds [NM_180688]
A_84_P21298	0.0363	down	-2.0743	AT3G55910	AT3G55910	unknown protein (AT3G55910) mRNA, complete cds [NM_115449]
A_84_P24136	0.0082275	down	-2.06941	AT3G55940	AT3G55940	phosphoinositide-specific phospholipase C, putative (AT3G55940) mRNA, complete cds [NM_115452]
A_84_P765129	0.0182834	up	1.60168	AT3G56210	AT3G56210	binding (AT3G56210) mRNA, complete cds [NM_001084833]
A_84_P16571	0.00374927	up	2.01983	AT3G56400	WRKY70	WRKY70; transcription factor/ transcription repressor (WRKY70) mRNA, complete cds [NM_115498]
A_84_P159475	0.00329118	down	-1.58107	AT3G56410	AT3G56410	unknown protein (AT3G56410) mRNA, complete cds [NM_180378]
A_84_P835631	0.0172307	down	-1.6863	AT3G56410	AT3G56410	unknown protein (AT3G56410) mRNA, complete cds [NM_180378]
A_84_P271080	0.00689517	down	-4.56419	AT3G56600	AT3G56600	inositol or phosphatidylinositol kinase/ phosphotransferase, alcohol group as acceptor (AT3G56600) mRNA, complete cds [NM_115519]
A_84_P14710	0.0470156	down	-1.51605	AT3G56710	SIB1	SIB1 (SIGMA FACTOR BINDING PROTEIN 1); binding / protein binding (SIB1) mRNA, complete cds [NM_115530]
A_84_P762529	0.021968	up	1.99587	AT3G57062	AT3G57062	unknown protein (AT3G57062) mRNA, complete cds [NM_001125378]
A_84_P20357	0.0248152	up	1.59791	AT3G57080	NRPE5	NRPE5; DNA binding / DNA-directed RNA polymerase (NRPE5) mRNA, complete cds [NM_115567]
A_84_P592005	0.0327807	down	-3.6726	AT3G57380	AT3G57380	transferase, transferring glycosyl groups (AT3G57380) mRNA, complete cds [NM_115598]
A_84_P19414	0.0402765	down	-1.94996	AT3G57680	AT3G57680	peptidase S41 family protein (AT3G57680) mRNA, complete cds [NM_115628]
A_84_P760282	0.0333214	down	-2.95919	AT3G57765	U2.3	(U2.3) ncRNA [NR_022860]
A_84_P10904	0.0122161	down	-12.4533	AT3G57770	AT3G57770	protein kinase, putative (AT3G57770) mRNA, complete cds [NM_115637]
A_84_P834124	0.00814785	down	-5.39994	AT3G57770	AT3G57770	protein kinase, putative (AT3G57770) mRNA, complete cds [NM_115637]
A_84_P593786	0.0436236	up	1.67115	AT3G58000	AT3G58000	VQ motif-containing protein (AT3G58000) mRNA, complete cds [NM_115662]
A_84_P70844	0.00136945	down	-4.48709	AT3G58200	AT3G58200	meprin and TRAF homology domain-containing protein / MATH domain-containing protein (AT3G58200) mRNA, complete cds [NM_115682]
A_84_P787753	0.00227207	down	-6.04084	AT3G58200	AT3G58200	meprin and TRAF homology domain-containing protein / MATH domain-containing protein (AT3G58200) mRNA, complete cds [NM_115682]
A_84_P241663	0.00726514	down	-4.73183	AT3G58540	AT3G58540	unknown protein (AT3G58540) mRNA, complete cds [NM_115716]
A_84_P17526	0.030611	up	2.1595	AT3G58810	MTPA2	MTPA2 (METAL TOLERANCE PROTEIN A2); efflux transmembrane transporter/ inorganic anion transmembrane transporter/ zinc ion tran_(MTPA2) mRNA, complete cds [NM_115743]
A_84_P99646	0.00799553	up	1.80202	AT3G58930	AT3G58930	F-box family protein (AT3G58930) mRNA, complete cds [NM_115755]
A_84_P825610	0.0397387	down	-1.99273	AT3G59020	AT3G59020	binding / protein transporter (AT3G59020) mRNA, complete cds [NM_001035811]
A_84_P169783	0.00760018	down	-2.37156	AT3G59210	AT3G59210	F-box family protein (AT3G59210) mRNA, complete cds [NM_115783]
A_84_P10912	0.0345337	down	-3.18183	AT3G59700	ATHLECRK	ATHLECRK (ARABIDOPSIS THALIANA LECTIN-RECEPTOR KINASE); kinase (ATHLECRK) mRNA, complete cds [NM_115832]
A_84_P13748	0.0359774	down	-1.83009	AT3G59740	AT3G59740	receptor lectin kinase 3 (lecRK3) (AT3G59740) mRNA, complete cds [NM_115836]
A_84_P858131	0.0275127	down	-1.65135	AT3G59910	AT3G59910	unknown protein (AT3G59910) mRNA, complete cds [NM_115854]
A_84_P96956	0.0481395	up	1.69526	AT3G60380	AT3G60380	unknown protein (AT3G60380) mRNA, complete cds [NM_115902]
A_84_P23208	0.000309018	up	2.10841	AT3G60420	AT3G60420	unknown protein (AT3G60420) mRNA, complete cds [NM_115906]
A_84_P613352	0.0435977	up	1.76231	AT3G61280	AT3G61280	unknown protein (AT3G61280) mRNA, complete cds [NM_001125402]
A_84_P16590	0.0221543	up	1.5394	AT3G61430	PIP1A	PIP1A (PLASMA MEMBRANE INTRINSIC PROTEIN 1A); water channel (PIP1A) mRNA, complete cds [NM_001084854]
A_84_P13755	0.00666122	up	1.8888	AT3G61610	AT3G61610	aldose 1-epimerase family protein (AT3G61610) mRNA, complete cds [NM_116026]
A_84_P588433	0.00547045	up	1.96159	AT3G61750	AT3G61750	auxin-responsive protein -related (AT3G61750) mRNA, complete cds [NM_116040]
A_84_P21321	0.0315408	down	-2.23353	AT3G61760	ADL1B	ADL1B (ARABIDOPSIS DYNAMIN-LIKE 1B); GTP binding / GTPase (ADL1B) mRNA, complete cds [NM_116041]
A_84_P17538	0.00392791	up	6.73985	AT3G61910	ANAC066	ANAC066 (ARABIDOPSIS NAC DOMAIN PROTEIN 66); transcription activator/ transcription factor (ANAC066) mRNA, complete cds [NM_116056]
A_84_P12812	0.00568397	up	2.46881	AT3G62060	AT3G62060	pectinacetylesterase family protein (AT3G62060) mRNA, complete cds [NM_116071]
A_84_P80789	0.0399645	down	-3.79125	AT3G62320	AT3G62320	nucleic acid binding (AT3G62320) mRNA, complete cds [NM_116097]
A_84_P287450	0.0135527	down	-60.0499	AT3G62460	AT3G62460	unknown protein (AT3G62460) mRNA, complete cds [NM_116111]
A_84_P16596	0.0358203	up	1.69172	AT3G62820	AT3G62820	invertase/pectin methylesterase inhibitor family protein (AT3G62820) mRNA, complete cds [NM_116147]
A_84_P840120	0.0167837	up	2.10229	AT3G62990	AT3G62990	unknown protein (AT3G62990) mRNA, complete cds [NM_116164]
A_84_P849522	0.0308017	down	-1.50233	AT3G63010	GID1B	GID1B (GA INSENSITIVE DWARF1B); hydrolase (GID1B) mRNA, complete cds [NM_116166]
A_84_P214278	0.0434004	up	1.56784	AT3G63170	AT3G63170	chalcone isomerase (AT3G63170) mRNA, complete cds [NM_116182]
A_84_P861576	0.0335642	up	1.61023	AT3G63190.1
A_84_P869841	0.0362467	down	-8.82151	AT3G63240	AT3G63240	endonuclease/exonuclease/phosphatase family protein (AT3G63240) mRNA, complete cds [NM_116189]
A_84_P505872	0.00434996	up	2.15013	AT4G00020	BRCA2(IV)	protein binding / single-stranded DNA binding (BRCA2(IV)) mRNA, complete cds [NM_116219]
A_84_P15657	0.0243893	down	-8.00019	AT4G00110	GAE3	GAE3 (UDP-D-GLUCURONATE 4-EPIMERASE 3); UDP-glucuronate 4-epimerase/ catalytic (GAE3) mRNA, complete cds [NM_116228]
A_84_P826544	0.00810056	down	-7.91741	AT4G00110	GAE3	GAE3 (UDP-D-GLUCURONATE 4-EPIMERASE 3); UDP-glucuronate 4-epimerase/ catalytic (GAE3) mRNA, complete cds [NM_116228]
A_84_P784980	0.00174725	up	1.97768	AT4G00180	YAB3	YAB3 (YABBY3); protein binding / transcription factor (YAB3) mRNA, complete cds [NM_001084868]
A_84_P552861	0.0318088	up	2.19453	AT4G00210	LBD31	LBD31 (LOB DOMAIN-CONTAINING PROTEIN 31) (LBD31) mRNA, complete cds [NM_116238]
A_84_P99026	0.0212065	up	2.26787	AT4G00310	EDA8	EDA8 (EMBRYO SAC DEVELOPMENT ARREST 8) (EDA8) mRNA, complete cds [NM_116253]
A_84_P763889	0.019843	up	7.48089	AT4G00380	AT4G00380	XH/XS domain-containing protein / XS zinc finger domain-containing protein (AT4G00380) mRNA, complete cds [NM_116262]
A_84_P98716	0.0072363	down	-3.03349	AT4G00390	AT4G00390	transcription regulator (AT4G00390) mRNA, complete cds [NM_116263]
A_84_P80519	0.0314593	up	2.71164	AT4G00740	AT4G00740	dehydration-responsive protein-related (AT4G00740) mRNA, complete cds [NM_116299]
A_84_P821719	0.031232	down	-1.85036	AT4G00755	AT4G00755	F-box family protein (AT4G00755) mRNA, complete cds [NM_116301]
A_84_P839240	0.000943576	down	-3.56206	AT4G01270	AT4G01270	zinc finger (C3HC4-type RING finger) family protein (AT4G01270) mRNA, complete cds [NM_116357]
A_84_P93489	0.0175518	down	-1.70506	AT4G01670	AT4G01670	unknown protein (AT4G01670) mRNA, complete cds [NM_116397]
A_84_P24177	0.0197745	up	1.62324	AT4G02010	AT4G02010	protein kinase family protein (AT4G02010) mRNA, complete cds [NM_116432]
A_84_P532500	0.0202507	down	-2.08783	AT4G02140	AT4G02140	unknown protein (AT4G02140) mRNA, complete cds [NM_116446]
A_84_P24179	0.022186	down	-2.74589	AT4G02390	APP	APP (ARABIDOPSIS POLY(ADP-RIBOSE) POLYMERASE); NAD+ ADP-ribosyltransferase/ nucleic acid binding (APP) mRNA, complete cds [NM_116472]
A_84_P94209	0.0122443	down	-1.63512	AT4G02410	AT4G02410	lectin protein kinase family protein (AT4G02410) mRNA, complete cds [NM_116474]
A_84_P19451	0.0312777	up	2.04485	AT4G02780	GA1	GA1 (GA REQUIRING 1); ent-copalyl diphosphate synthase/ magnesium ion binding (GA1) mRNA, complete cds [NM_116512]
A_84_P23236	0.00688615	down	-2.0009	AT4G03230	AT4G03230	ATP binding / kinase/ protein kinase/ protein serine/threonine kinase/ protein tyrosine kinase/ sugar binding (AT4G03230) mRNA,complete cds [NM_116561]
A_84_P279270	0.0380326	up	6.02955	AT4G03500	AT4G03500	ankyrin repeat family protein (AT4G03500) mRNA, complete cds [NM_116588]
A_84_P792607	0.00229558	down	-2.00224	AT4G04220	AtRLP46	11451341 CERES-AN65 cDNA clone 1340319 3', mRNA sequence [DR383936]
A_84_P12837	0.00545491	up	3.15041	AT4G04630	AT4G04630	unknown protein (AT4G04630) mRNA, complete cds [NM_116701]
A_84_P115962	0.0124223	down	-3.3749	AT4G04695	CPK31	CPK31; ATP binding / calcium ion binding / calmodulin-dependent protein kinase/ kinase/ protein kinase/ protein serine/threoni_(CPK31) mRNA, complete cds [NM_148230]
A_84_P554108	0.0168229	down	-1.93659	AT4G04700	CPK27	CPK27; ATP binding / calcium ion binding / kinase/ protein kinase/ protein serine/threonine kinase/ protein tyrosine kinase (CPK27) mRNA, complete cds [NM_116708]
A_84_P795671	0.00242163	down	-1.7719	AT4G04770	ATABC1	ATABC1 (ATP BINDING CASSETTE PROTEIN 1); ATPase, coupled to transmembrane movement of substances / protein binding / transport_(ATABC1) mRNA, complete cds [NM_116715]
A_84_P785527	0.00228962	up	3.24415	AT4G04830	AT4G04830	methionine sulfoxide reductase domain-containing protein / SeIR domain-containing protein (AT4G04830) mRNA, complete cds [NM_116721]
A_84_P838530	0.0481364	up	2.77876	AT4G05090	AT4G05090	inositol monophosphatase family protein (AT4G05090) mRNA, complete cds [NM_116748]
A_84_P762923	0.0342227	up	1.56205	AT4G05110	AT4G05110	equilibrative nucleoside transporter, putative (ENT6) (AT4G05110) mRNA, complete cds [NM_116750]
A_84_P17567	0.045697	up	2.37904	AT4G05180	PSBQ-2	PSBQ-2; calcium ion binding (PSBQ-2) mRNA, complete cds [NM_116757]
A_84_P113262	0.0134956	down	-2.3009	AT4G08110		Full-length cDNA Complete sequence from clone GSLTLS87ZB03 of Adult vegetative tissue of strain col-0 of Arabidopsis thaliana(thale cress) [BX827626]
A_84_P825627	0.0274325	down	-2.30461	AT4G08110		Full-length cDNA Complete sequence from clone GSLTLS87ZB03 of Adult vegetative tissue of strain col-0 of Arabidopsis thaliana(thale cress) [BX827626]
A_84_P16624	0.0452916	down	-1.86288	AT4G08250	AT4G08250	scarecrow transcription factor family protein (AT4G08250) mRNA, complete cds [NM_116894]
A_84_P22300	0.0479244	up	2.12184	AT4G08300	AT4G08300	nodulin MtN21 family protein (AT4G08300) mRNA, complete cds [NM_116899]
A_84_P54180	0.0164736	up	2.30919	AT4G08685	SAH7	SAH7 (SAH7) mRNA, complete cds [NM_116938]
A_84_P18520	0.0440891	down	-1.54996	AT4G09200	AT4G09200	SPla/RYanodine receptor (SPRY) domain-containing protein (AT4G09200) mRNA, complete cds [NM_116989]
A_84_P308203	0.0087884	down	-1.54298	AT4G09250	AT4G09250	unknown protein (AT4G09250) mRNA, complete cds [NM_116993]
A_84_P575086	0.024351	up	1.69998	AT4G09550	AT4G09550	unknown protein (AT4G09550) mRNA, complete cds [NM_117023]
A_84_P14739	0.0304276	up	41.4258	AT4G10020	AtHSD5	AtHSD5 (hydroxysteroid dehydrogenase 5); binding / catalytic/ oxidoreductase (AtHSD5) mRNA, complete cds [NM_117070]
A_84_P764836	0.0274587	up	1.50555	AT4G10115	SCRL20	SCRL20 (SCR-Like 20) (SCRL20) mRNA, complete cds [NM_001036531]
A_84_P16633	0.00851243	down	-2.01865	AT4G10550	AT4G10550	subtilase family protein (AT4G10550) mRNA, complete cds [NM_117123]
A_84_P55910	0.0444298	up	2.04889	AT4G11070	WRKY41	WRKY41; transcription factor (WRKY41) mRNA, complete cds [NM_117177]
A_84_P16635	0.00343711	down	-1.60262	AT4G11080	AT4G11080	high mobility group (HMG1/2) family protein (AT4G11080) mRNA, complete cds [NM_117178]
A_84_P765891	0.0466775	down	-4.56774	AT4G12382	AT4G12382	unknown protein (AT4G12382) mRNA, complete cds [NM_001125498]
A_84_P11914	0.0422287	down	-3.40134	AT4G12400	AT4G12400	stress-inducible protein, putative (AT4G12400) mRNA, complete cds [NM_117310]
A_84_P826776	0.0277494	down	-3.61769	AT4G12400	AT4G12400	stress-inducible protein, putative (AT4G12400) mRNA, complete cds [NM_001036543]
A_84_P12861	0.0171738	up	3.52193	AT4G12880	AT4G12880	plastocyanin-like domain-containing protein (AT4G12880) mRNA, complete cds [NM_117357]
A_84_P513894	0.00446648	up	2.13776	AT4G12970	AT4G12970	unknown protein (AT4G12970) mRNA, complete cds [NM_117366]
A_84_P197654	0.00255944	up	1.86771	AT4G13040	AT4G13040	AP2 domain-containing transcription factor family protein (AT4G13040) mRNA, complete cds [NM_001160757]
A_84_P765568	0.0273864	down	-2.55091	AT4G13493	MIR850A	(MIR850A) otherRNA [NR_022956]
A_84_P765181	0.0324283	down	-2.59907	AT4G13495	AT4G13495	(AT4G13495) otherRNA [NR_022955]
A_84_P765572	0.024625	down	-2.40025	AT4G13495	AT4G13495	(AT4G13495) otherRNA [NR_022955]
A_84_P833888	0.044426	down	-3.25171	AT4G13495	AT4G13495	(AT4G13495) otherRNA [NR_022955]
A_84_P178234	0.000211224	down	-1.719	AT4G13800	AT4G13800	permease-related (AT4G13800) mRNA, complete cds [NM_117454]
A_84_P832842	0.00456103	down	-1.55359	AT4G13800	AT4G13800	permease-related (AT4G13800) mRNA, complete cds [NM_117454]
A_84_P16647	0.0352533	down	-2.41967	AT4G13900		putative disease resistance protein (At4g13900) mRNA, complete cds [BT000466]
A_84_P18631	0.00532251	down	-2.10435	AT4G13920	AtRLP50	AtRLP50 (Receptor Like Protein 50); kinase/ protein binding (AtRLP50) mRNA, complete cds [NM_117466]
A_84_P836109	0.0395772	up	2.24532	AT4G13990	AT4G13990	exostosin family protein (AT4G13990) mRNA, complete cds [NM_117474]
A_84_P595614	0.00912844	up	2.59176	AT4G14390	AT4G14390	ankyrin repeat family protein (AT4G14390) mRNA, complete cds [NM_117518]
A_84_P298854	0.00631405	down	-4.03432	AT4G14465	AT4G14465	DNA-binding protein-related (AT4G14465) mRNA, complete cds [NM_117526]
A_84_P251015	0.0397143	down	-2.19306	AT4G14490	AT4G14490	forkhead-associated domain-containing protein / FHA domain-containing protein (AT4G14490) mRNA, complete cds [NM_117529]
A_84_P12015	0.0498162	up	1.85822	AT4G14580	CIPK4	CIPK4 (CBL-interacting protein kinase 4); ATP binding / kinase/ protein kinase/ protein serine/threonine kinase (CIPK4) mRNA,complete cds [NM_117538]
A_84_P592063	0.0198507	down	-1.64616	AT4G14746	AT4G14746	unknown protein (AT4G14746) mRNA, complete cds [NM_148321]
A_84_P558224	0.00768849	down	-4.51004	AT4G15990	AT4G15990	unknown protein (AT4G15990) mRNA, complete cds [NM_117692]
A_84_P11075	0.0240891	up	2.20767	AT4G16140	AT4G16140	proline-rich family protein (AT4G16140) mRNA, complete cds [NM_117707]
A_84_P763635	0.0333262	up	1.63167	AT4G16155	AT4G16155	dihydrolipoyl dehydrogenase (AT4G16155) mRNA, complete cds [NM_117711]
A_84_P12020	0.0381136	up	2.16531	AT4G16160	ATOEP16-2	mitochondrial import inner membrane translocase subunit Tim17/Tim22/Tim23 family protein (ATOEP16-2) mRNA, complete cds [NM_179063]
A_84_P853479	0.012703	up	1.59411	AT4G16360	AT4G16360	AMP-activated protein kinase (AT4G16360) mRNA, complete cds [NM_001036573]
A_84_P589374	0.023895	up	1.63414	AT4G16442	AT4G16442	integral membrane family protein (AT4G16442) mRNA, complete cds [NM_117740]
A_84_P15803	0.0134973	down	-1.55016	AT4G16760	ACX1	ACX1 (ACYL-COA OXIDASE 1); acyl-CoA oxidase (ACX1) mRNA, complete cds [NM_117778]
A_84_P765653	0.0208652	down	-2.89693	AT4G16892	AT4G16892	(AT4G16892) otherRNA [NR_022975]
A_84_P764475	0.0149169	down	-1.67745	AT4G17020	AT4G17020	transcription factor-related (AT4G17020) mRNA, complete cds [NM_117806]
A_84_P568874	0.0117517	up	1.92902	AT4G17440	AT4G17440	unknown protein (AT4G17440) mRNA, complete cds [NM_001125528]
A_84_P830933	0.023407	up	1.85	AT4G17440	AT4G17440	unknown protein (AT4G17440) mRNA, complete cds [NM_001125528]
A_84_P11921	0.0389797	down	-1.66901	AT4G18010	AT5PTASE2	AT5PTASE2 (MYO-INOSITOL POLYPHOSPHATE 5-PHOSPHATASE 2); inositol-polyphosphate 5-phosphatase (AT5PTASE2) mRNA, complete cds [NM_179071]
A_84_P276210	0.00502301	up	1.51881	AT4G18400	AT4G18400	unknown protein (AT4G18400) mRNA, complete cds [NM_117952]
A_84_P852648	0.0130078	up	1.52329	AT4G18400	AT4G18400	unknown protein (AT4G18400) mRNA, complete cds [NM_117952]
A_84_P50050	0.0354021	down	-1.55914	AT4G18470	SNI1	SNI1; transcription repressor (SNI1) mRNA, complete cds [NM_117959]
A_84_P792619	0.0415241	up	2.23868	AT4G18570	AT4G18570	proline-rich family protein (AT4G18570) mRNA, complete cds [NM_117970]
A_84_P813900	0.031779	up	1.88152	AT4G18570	AT4G18570	proline-rich family protein (AT4G18570) mRNA, complete cds [NM_117970]
A_84_P305030	0.0460211	up	1.90387	AT4G19120	ERD3	ERD3 (early-responsive to dehydration 3) (ERD3) mRNA, complete cds [NM_118031]
A_84_P11926	0.00598918	up	7.17938	AT4G19380	AT4G19380	alcohol oxidase-related (AT4G19380) mRNA, complete cds [NM_118058]
A_84_P302140	0.0356257	down	-3.01861	AT4G19515	AT4G19515	disease resistance family protein (AT4G19515) mRNA, complete cds [NM_148357]
A_84_P829039	0.00897793	down	-1.57735	AT4G19515	AT4G19515	disease resistance family protein (AT4G19515) mRNA, complete cds [NM_148357]
A_84_P600095	0.0324251	down	-2.32777	AT4G19645	AT4G19645	unknown protein (AT4G19645) mRNA, complete cds [NM_179214]
A_84_P20439	0.0334611	down	-1.61289	AT4G19960	AT4G19960	potassium ion transmembrane transporter (AT4G19960) mRNA, complete cds [NM_118114]
A_84_P15710	0.0267525	down	-2.64037	AT4G20110	AT4G20110	vacuolar sorting receptor, putative (AT4G20110) mRNA, complete cds [NM_118130]
A_84_P16657	0.0120276	down	-2.47494	AT4G20350	AT4G20350	unknown protein (AT4G20350) mRNA, complete cds [NM_118154]
A_84_P22334	0.0104331	up	1.53332	AT4G20820	AT4G20820	FAD-binding domain-containing protein (AT4G20820) mRNA, complete cds [NM_118200]
A_84_P13824	0.0385678	up	1.56683	AT4G21326	ATSBT3.12	ATSBT3.12 (SUBTILASE 3.12); identical protein binding / serine-type endopeptidase (ATSBT3.12) mRNA, complete cds [NM_118252]
A_84_P16662	0.0240913	down	-1.6328	AT4G21570	AT4G21570	unknown protein (AT4G21570) mRNA, complete cds [NM_118277]
A_84_P23284	0.0407723	down	-3.28796	AT4G21680	AT4G21680	proton-dependent oligopeptide transport (POT) family protein (AT4G21680) mRNA, complete cds [NM_118288]
A_84_P526336	0.00901553	up	1.55706	AT4G21770	AT4G21770	pseudouridine synthase family protein (AT4G21770) mRNA, complete cds [NM_118297]
A_84_P763039	0.00235421	up	2.35554	AT4G22300	SOBER1	SOBER1 (SUPPRESSOR OF AVRBST-ELICITED RESISTANCE 1); carboxylesterase (SOBER1) mRNA, complete cds [NM_118356]
A_84_P512156	0.0225708	up	2.63528	AT4G22756	SMO1-2	SMO1-2 (STEROL C4-METHYL OXIDASE 1-2); 4,4-dimethyl-9beta,19-cyclopropylsterol-4alpha-methyl oxidase/ C-4 methylsterol oxidase_(SMO1-2) mRNA, complete cds [NM_118404]
A_84_P560032	0.0186152	up	2.74527	AT4G23090	AT4G23090	unknown protein (AT4G23090) mRNA, complete cds [NM_118438]
A_84_P12886	0.00688349	up	2.72446	AT4G23130	CRK5	CRK5 (CYSTEINE-RICH RLK5); kinase (CRK5) mRNA, complete cds [NM_179094]
A_84_P16668	0.00634861	up	3.63724	AT4G23200	AT4G23200	protein kinase family protein (AT4G23200) mRNA, complete cds [NM_118449]
A_84_P288470	0.0154128	up	2.5159	AT4G23220	AT4G23220	kinase (AT4G23220) mRNA, complete cds [NM_118451]
A_84_P809460	0.0242983	up	1.55284	AT4G23400	PIP1;5	PIP1;5 (PLASMA MEMBRANE INTRINSIC PROTEIN 1;5); water channel (PIP1;5) mRNA, complete cds [NM_118469]
A_84_P13834	0.0310575	up	1.5628	AT4G23800	AT4G23800	high mobility group (HMG1/2) family protein (AT4G23800) mRNA, complete cds [NM_118511]
A_84_P16671	0.00660793	up	6.01348	AT4G23820	AT4G23820	glycoside hydrolase family 28 protein / polygalacturonase (pectinase) family protein (AT4G23820) mRNA, complete cds [NM_118513]
A_84_P17617	0.00811448	down	-1.53801	AT4G23840	AT4G23840	leucine-rich repeat family protein (AT4G23840) mRNA, complete cds [NM_118515]
A_84_P12890	0.0155865	up	3.33845	AT4G24050	AT4G24050	short-chain dehydrogenase/reductase (SDR) family protein (AT4G24050) mRNA, complete cds [NM_118537]
A_84_P18565	0.0240801	up	3.94402	AT4G24350	AT4G24350	phosphorylase family protein (AT4G24350) mRNA, complete cds [NM_001125571]
A_84_P14783	0.0221002	up	2.26351	AT4G24780	AT4G24780	pectate lyase family protein (AT4G24780) mRNA, complete cds [NM_118611]
A_84_P21406	0.0300152	up	2.03433	AT4G25100	FSD1	FSD1 (FE SUPEROXIDE DISMUTASE 1); copper ion binding / superoxide dismutase (FSD1) mRNA, complete cds [NM_118642]
A_84_P807419	0.0349151	up	1.94262	AT4G25100	FSD1	FSD1 (FE SUPEROXIDE DISMUTASE 1); copper ion binding / superoxide dismutase (FSD1) mRNA, complete cds [NM_179109]
A_84_P858224	0.00643102	up	3.23948	AT4G25140	OLEO1	OLEO1 (OLEOSIN 1) (OLEO1) mRNA, complete cds [NM_118646]
A_84_P601885	0.0216145	down	-1.51225	AT4G25640	AT4G25640	MATE efflux family protein (AT4G25640) mRNA, complete cds [NM_118696]
A_84_P275740	0.0472701	down	-1.54553	AT4G25690	AT4G25690	unknown protein (AT4G25690) mRNA, complete cds [NM_118701]
A_84_P11953	0.0369768	up	2.92821	AT4G25780	AT4G25780	pathogenesis-related protein, putative (AT4G25780) mRNA, complete cds [NM_118710]
A_84_P17626	0.0154593	down	-1.70534	AT4G25835	AT4G25835	AAA-type ATPase family protein (AT4G25835) mRNA, complete cds [NM_118716]
A_84_P20464	0.000821685	up	1.84935	AT4G25890	AT4G25890	60S acidic ribosomal protein P3 (RPP3A) (AT4G25890) mRNA, complete cds [NM_118722]
A_84_P786857	0.0446965	down	-1.62457	AT4G26600	AT4G26600	nucleolar protein, putative (AT4G26600) mRNA, complete cds [NM_118794]
A_84_P11013	0.0407458	up	2.18967	AT4G26730	AT4G26730	methyltransferase (AT4G26730) mRNA, complete cds [NM_118807]
A_84_P276680	0.0490404	up	2.43571	AT4G26760	MAP65-2	MAP65-2 (MAP65-2) mRNA, complete cds [NM_118810]
A_84_P18578	0.010363	up	2.18706	AT4G27070	TSB2	TSB2 (TRYPTOPHAN SYNTHASE BETA-SUBUNIT 2); tryptophan synthase (TSB2) mRNA, complete cds [NM_118841]
A_84_P18579	0.0425704	up	1.56695	AT4G27300	AT4G27300	S-locus protein kinase, putative (AT4G27300) mRNA, complete cds [NM_118864]
A_84_P526357	0.020377	up	1.53053	AT4G27435	AT4G27435	unknown protein (AT4G27435) mRNA, complete cds [NM_118878]
A_84_P17634	0.00206249	up	10.2239	AT4G27480	AT4G27480	glycosyltransferase family 14 protein / core-2/I-branching enzyme family protein (AT4G27480) mRNA, complete cds [NM_001125597]
A_84_P838263	0.00409953	up	10.1352	AT4G27480	AT4G27480	glycosyltransferase family 14 protein / core-2/I-branching enzyme family protein (AT4G27480) mRNA, complete cds [NM_001125597]
A_84_P533478	0.0149526	down	-2.82035	AT4G27510	AT4G27510	unknown protein (AT4G27510) mRNA, complete cds [NM_118886]
A_84_P764162	0.0181362	down	-2.49812	AT4G27660	AT4G27660	unknown protein (AT4G27660) mRNA, complete cds [NM_118905]
A_84_P834455	0.0127676	down	-2.41977	AT4G27660	AT4G27660	unknown protein (AT4G27660) mRNA, complete cds [NM_118905]
A_84_P135325	0.0472244	up	2.00088	AT4G27720	AT4G27720	unknown protein (AT4G27720) mRNA, complete cds [NM_118911]
A_84_P764204	0.0234895	up	1.51482	AT4G27810	AT4G27810	unknown protein (AT4G27810) mRNA, complete cds [NM_118919]
A_84_P608994	0.0329797	down	-2.46694	AT4G28005	AT4G28005	unknown protein (AT4G28005) mRNA, complete cds [NM_148379]
A_84_P11019	0.0309609	up	1.7339	AT4G28050	TET7	TET7 (TETRASPANIN7) (TET7) mRNA, complete cds [NM_118944]
A_84_P763233	0.0235872	down	-3.33623	AT4G28070	AT4G28070	AFG1-like ATPase family protein (AT4G28070) mRNA, complete cds [NM_118946]
A_84_P799250	0.043142	down	-3.22188	AT4G28070	AT4G28070	AFG1-like ATPase family protein (AT4G28070) mRNA, complete cds [NM_118946]
A_84_P825327	0.0371587	up	1.94288	AT4G28190	ULT1	ULT1 (ULTRAPETALA1); DNA binding (ULT1) mRNA, complete cds [NM_118959]
A_84_P10392	0.0302471	up	2.22498	AT4G28560	RIC7	RIC7 (ROP-INTERACTIVE CRIB MOTIF-CONTAINING PROTEIN 7); protein binding (RIC7) mRNA, complete cds [NM_118998]
A_84_P22369	0.0197895	up	2.43886	AT4G28700	AMT1;4	AMT1;4 (AMMONIUM TRANSPORTER 1;4); ammonium transmembrane transporter/ high affinity secondary active ammonium transmembranet_(AMT1;4) mRNA, complete cds [NM_119012]
A_84_P556511	0.00424976	up	1.73203	AT4G29110	AT4G29110	unknown protein (AT4G29110) mRNA, complete cds [NM_119055]
A_84_P824302	0.0258507	up	2.58555	AT4G29310	AT4G29310	unknown protein (AT4G29310) mRNA, complete cds [NM_119076]
A_84_P165283	0.0172694	up	21.7104	AT4G29550	AT4G29550	unknown protein (AT4G29550) mRNA, complete cds [NM_119100]
A_84_P787387	0.0499443	up	11.0034	AT4G29550	AT4G29550	unknown protein (AT4G29550) mRNA, complete cds [NM_119100]
A_84_P192984	0.0181189	up	1.56914	AT4G29870	AT4G29870	unknown protein (AT4G29870) mRNA, complete cds [NM_119133]
A_84_P137779	0.0213547	up	2.59258	AT4G30180	AT4G30180	transcription factor/ transcription regulator (AT4G30180) mRNA, complete cds [NM_119164]
A_84_P17648	0.0446621	down	-2.28482	AT4G30540	AT4G30540	glutamine amidotransferase class-I domain-containing protein (AT4G30540) mRNA, complete cds [NM_119200]
A_84_P21432	0.00501065	down	-1.7805	AT4G30570	AT4G30570	GDP-mannose pyrophosphorylase, putative (AT4G30570) mRNA, complete cds [NM_119203]
A_84_P188724	0.002156	up	1.59037	AT4G30996	AT4G30996	unknown protein (AT4G30996) mRNA, complete cds [NM_119249]
A_84_P819776	0.030929	up	1.64115	AT4G30996	AT4G30996	unknown protein (AT4G30996) mRNA, complete cds [NM_119249]
A_84_P19542	0.00286667	up	1.73255	AT4G31050	AT4G31050	lipoyltransferase (LIP2p) (AT4G31050) mRNA, complete cds [NM_119255]
A_84_P19543	0.00225418	down	-3.67094	AT4G31240	AT4G31240	unknown protein (AT4G31240) mRNA, complete cds [NM_119273]
A_84_P765637	0.00662879	down	-2.26938	AT4G31248	AT4G31248	(AT4G31248) otherRNA [NR_023033]
A_84_P765381	0.0202163	down	-1.53178	AT4G31351	AT4G31351	unknown protein (AT4G31351) mRNA, complete cds [NM_001125615]
A_84_P16706	0.00433676	up	2.38119	AT4G31500	CYP83B1	CYP83B1 (CYTOCHROME P450 MONOOXYGENASE 83B1); oxidoreductase, acting on paired donors, with incorporation or reduction of mole_(CYP83B1) mRNA, complete cds [NM_119299]
A_84_P796803	0.0157002	down	-3.67884	AT4G32210	SDH3-2	clone asmbl_13273 unknown mRNA sequence [EF183092]
A_84_P764433	0.035532	up	1.79305	AT4G32330	AT4G32330	unknown protein (AT4G32330) mRNA, complete cds [NM_001125622]
A_84_P845074	0.0238646	up	1.77146	AT4G32330	AT4G32330	unknown protein (AT4G32330) mRNA, complete cds [NM_001125622]
A_84_P266870	0.00294674	up	1.92726	AT4G32570	TIFY8	TIFY8 (TIFY DOMAIN PROTEIN 8) (TIFY8) mRNA, complete cds [NM_119409]
A_84_P20495	0.0480238	up	2.00325	AT4G32800	AT4G32800	AP2 domain-containing transcription factor TINY, putative (AT4G32800) mRNA, complete cds [NM_119433]
A_84_P10094	0.0179899	up	1.88821	AT4G32840	PFK6	PFK6 (PHOSPHOFRUCTOKINASE 6); 6-phosphofructokinase (PFK6) mRNA, complete cds [NM_119437]
A_84_P11985	0.0223042	up	2.5247	AT4G32890	AT4G32890	zinc finger (GATA type) family protein (AT4G32890) mRNA, complete cds [NM_119442]
A_84_P15766	0.0217184	up	2.14113	AT4G32980	ATH1	ATH1 (ARABIDOPSIS THALIANA HOMEOBOX GENE 1); DNA binding / sequence-specific DNA binding / transcription factor (ATH1) mRNA,complete cds [NM_119452]
A_84_P18604	0.0389056	up	3.23137	AT4G33020	ZIP9	ZIP9; cation transmembrane transporter/ metal ion transmembrane transporter (ZIP9) mRNA, complete cds [NM_119456]
A_84_P22389	0.0216089	up	1.99551	AT4G33360	AT4G33360	terpene cyclase/mutase-related (AT4G33360) mRNA, complete cds [NM_001125637]
A_84_P592130	0.0429962	down	-1.68023	AT4G33905	AT4G33905	peroxisomal membrane protein 22 kDa, putative (AT4G33905) mRNA, complete cds [NM_119549]
A_84_P91299	0.0115891	down	-2.10401	AT4G33980	AT4G33980	unknown protein (AT4G33980) mRNA, complete cds [NM_119559]
A_84_P23338	0.0155933	up	1.5216	AT4G34200	EDA9	EDA9 (embryo sac development arrest 9); ATP binding (EDA9) mRNA, complete cds [NM_119583]
A_84_P10100	0.00733175	down	-10.1721	AT4G34400	AT4G34400	DNA binding / transcription factor (AT4G34400) mRNA, complete cds [NM_119605]
A_84_P17664	0.0359985	down	-2.27252	AT4G34510	KCS17	KCS17 (3-KETOACYL-COA SYNTHASE 17); acyltransferase/ catalytic/ transferase, transferring acyl groups other than amino-acyl gr_(KCS17) mRNA, complete cds [NM_119616]
A_84_P285720	0.0264307	up	1.50417	AT4G34530	CIB1	CIB1 (CRYPTOCHROME-INTERACTING BASIC-HELIX-LOOP-HELIX 1); DNA binding / transcription factor (CIB1) mRNA, complete cds [NM_119618]
A_84_P507766	0.0390069	up	2.27664	AT4G34600	AT4G34600	unknown protein (AT4G34600) mRNA, complete cds [NM_119626]
A_84_P16721	0.00252962	up	2.24036	AT4G35030	AT4G35030	protein kinase family protein (AT4G35030) mRNA, complete cds [NM_119669]
A_84_P21453	0.040969	down	-2.51658	AT4G35500	AT4G35500	protein kinase family protein (AT4G35500) mRNA, complete cds [NM_119715]
A_84_P22399	0.000869904	down	-2.91323	AT4G35520	MLH3	MLH3 (MUTL PROTEIN HOMOLOG 3); ATP binding / mismatched DNA binding (MLH3) mRNA, complete cds [NM_119717]
A_84_P15778	0.0420496	up	16.1131	AT4G35650	AT4G35650	isocitrate dehydrogenase, putative / NAD+ isocitrate dehydrogenase, putative (AT4G35650) mRNA, complete cds [NM_119730]
A_84_P516656	0.0216555	down	-3.30645	AT4G35985	AT4G35985	senescence/dehydration-associated protein-related (AT4G35985) mRNA, complete cds [NM_119765]
A_84_P23347	0.00632697	down	-1.84849	AT4G36010	AT4G36010	pathogenesis-related thaumatin family protein (AT4G36010) mRNA, complete cds [NM_001036715]
A_84_P588557	0.0373744	up	2.35097	AT4G36830	AT4G36830	GNS1/SUR4 membrane family protein (AT4G36830) mRNA, complete cds [NM_119847]
A_84_P173641	0.000375891	up	1.59365	AT4G36910	LEJ2	LEJ2 (LOSS OF THE TIMING OF ET AND JA BIOSYNTHESIS 2) (LEJ2) mRNA, complete cds [NM_119855]
A_84_P849739	0.0333535	down	-1.71203	AT4G37180	AT4G37180	myb family transcription factor (AT4G37180) mRNA, complete cds [NM_179182]
A_84_P12029	0.0328875	down	-1.54887	AT4G37220	AT4G37220	stress-responsive protein, putative (AT4G37220) mRNA, complete cds [NM_119885]
A_84_P765186	0.00292913	up	2.67988	AT4G37225	AT4G37225	(AT4G37225) otherRNA [NR_023056]
A_84_P525505	0.000390083	down	-5.56047	AT4G37420	AT4G37420	unknown protein (AT4G37420) mRNA, complete cds [NM_119905]
A_84_P14836	0.0361121	down	-4.51213	AT4G37530	AT4G37530	peroxidase, putative (AT4G37530) mRNA, complete cds [NM_001085039]
A_84_P11057	0.00319354	up	1.87694	AT4G37660	AT4G37660	ribosomal protein L12 family protein (AT4G37660) mRNA, complete cds [NM_119929]
A_84_P765004	0.0161432	up	1.87725	AT4G37895	AT4G37895	(AT4G37895) otherRNA [NR_023058]
A_84_P159375	0.00196177	up	2.46066	AT4G38080	AT4G38080	hydroxyproline-rich glycoprotein family protein (AT4G38080) mRNA, complete cds [NM_119969]
A_84_P253415	0.0230597	up	1.58896	AT4G38220	AT4G38220	aminoacylase, putative / N-acyl-L-amino-acid amidohydrolase, putative (AT4G38220) mRNA, complete cds [NM_179185]
A_84_P845745	0.0454273	down	-1.97943	AT4G38370	AT4G38370	phosphoglycerate/bisphosphoglycerate mutase family protein (AT4G38370) mRNA, complete cds [NM_119999]
A_84_P10114	0.0385322	down	-2.41647	AT4G38400	ATEXLA2	ATEXLA2 (ARABIDOPSIS THALIANA EXPANSIN-LIKE A2) (ATEXLA2) mRNA, complete cds [NM_120002]
A_84_P765024	0.0418368	down	-2.27569	AT4G38545	AT4G38545	(AT4G38545) otherRNA [NR_023060]
A_84_P21463	0.0158882	up	1.90897	AT4G38700	AT4G38700	disease resistance-responsive family protein (AT4G38700) mRNA, complete cds [NM_120031]
A_84_P11062	0.0404521	up	2.69294	AT4G38770	PRP4	PRP4 (PROLINE-RICH PROTEIN 4) (PRP4) mRNA, complete cds [NM_120037]
A_84_P15788	0.00154631	up	1.85241	AT4G38840	AT4G38840	auxin-responsive protein, putative (AT4G38840) mRNA, complete cds [NM_120044]
A_84_P733275	0.0408959	up	2.70054	AT4G39120	IMPL2	mRNA for Inositol monophosphatase - like protein, partial cds, clone: RAFL25-16-P15 [AK176630]
A_84_P17683	0.0247942	down	-9.38177	AT4G39580	AT4G39580	kelch repeat-containing F-box family protein (AT4G39580) mRNA, complete cds [NM_120118]
A_84_P260420	0.00285646	down	-2.38	AT4G39860	AT4G39860	unknown protein (AT4G39860) mRNA, complete cds [NM_120149]
A_84_P165213	0.0310656	up	2.23126	AT4G39900	AT4G39900	unknown protein (AT4G39900) mRNA, complete cds [NM_120153]
A_84_P20522	0.00890678	up	4.6085	AT4G39950	CYP79B2	CYP79B2; electron carrier/ heme binding / iron ion binding / monooxygenase/ oxygen binding (CYP79B2) mRNA, complete cds [NM_120158]
A_84_P798815	0.00505265	up	4.65499	AT4G39950	CYP79B2	CYP79B2; electron carrier/ heme binding / iron ion binding / monooxygenase/ oxygen binding (CYP79B2) mRNA, complete cds [NM_120158]
A_84_P826943	0.00627869	down	-1.56677	AT4G40080	AT4G40080	epsin N-terminal homology (ENTH) domain-containing protein / clathrin assembly protein-related (AT4G40080) mRNA, complete cds[NM_120173]
A_84_P859674	0.0406911	up	2.235	AT5G01240	AT5G01240	amino acid permease, putative (AT5G01240) mRNA, complete cds [NM_120202]
A_84_P14866	0.00481354	down	-1.95891	AT5G01340	AT5G01340	mitochondrial substrate carrier family protein (AT5G01340) mRNA, complete cds [NM_120212]
A_84_P807994	0.040705	down	-1.63995	AT5G01530	AT5G01530	chlorophyll A-B binding protein CP29 (LHCB4) (AT5G01530) mRNA, complete cds [NM_120231]
A_84_P730816	0.0419393	up	1.85242	AT5G01595	AT5G01595	(AT5G01595) otherRNA [NR_023080]
A_84_P823575	0.00176413	up	1.73338	AT5G01620	AT5G01620	unknown protein (AT5G01620) mRNA, complete cds [NM_120240]
A_84_P599288	0.00386794	down	-1.53821	AT5G01730	ATSCAR4	ATSCAR4 (ATSCAR4) mRNA, complete cds [NM_120251]
A_84_P17706	0.0191258	up	2.40094	AT5G01870	AT5G01870	lipid transfer protein, putative (AT5G01870) mRNA, complete cds [NM_120265]
A_84_P14869	0.0257523	down	-1.51282	AT5G02050	AT5G02050	mitochondrial glycoprotein family protein / MAM33 family protein (AT5G02050) mRNA, complete cds [NM_120283]
A_84_P17707	0.0135539	up	1.5265	AT5G02080	AT5G02080	DNA/panthothenate metabolism flavoprotein family protein (AT5G02080) mRNA, complete cds [NM_120286]
A_84_P556555	0.0401257	down	-5.42665	AT5G02490	AT5G02490	heat shock cognate 70 kDa protein 2 (HSC70-2) (HSP70-2) (AT5G02490) mRNA, complete cds [NM_120327]
A_84_P22441	0.010743	down	-2.06173	AT5G03250	AT5G03250	phototropic-responsive NPH3 family protein (AT5G03250) mRNA, complete cds [NM_120403]
A_84_P23388	0.0489332	down	-1.56996	AT5G03730	CTR1	CTR1 (CONSTITUTIVE TRIPLE RESPONSE 1); kinase/ protein binding / protein serine/threonine kinase/ protein serine/threonine/tyr_(CTR1) mRNA, complete cds [NM_180429]
A_84_P275630	0.0374272	down	-2.94509	AT5G04000	AT5G04000	unknown protein (AT5G04000) mRNA, complete cds [NM_120482]
A_84_P12986	0.00772375	down	-2.05256	AT5G04020	AT5G04020	calmodulin binding (AT5G04020) mRNA, complete cds [NM_120484]
A_84_P16041	0.0310035	down	-4.93243	AT5G04150	BHLH101	BHLH101; DNA binding / transcription factor (BHLH101) mRNA, complete cds [NM_120497]
A_84_P10152	0.0443199	down	-1.64989	AT5G04760	AT5G04760	myb family transcription factor (AT5G04760) mRNA, complete cds [NM_120558]
A_84_P304640	0.011436	down	-2.91535	AT5G04850	VPS60.2	VPS60.2 (VPS60.2) mRNA, complete cds [NM_120567]
A_84_P827072	0.0326777	up	1.5008	AT5G04900	AT5G04900	short-chain dehydrogenase/reductase (SDR) family protein (AT5G04900) mRNA, complete cds [NM_120572]
A_84_P17717	0.031389	down	-7.09597	AT5G05320	AT5G05320	monooxygenase, putative (MO3) (AT5G05320) mRNA, complete cds [NM_120614]
A_84_P20555	0.0157689	up	2.69299	AT5G05400	AT5G05400	disease resistance protein (CC-NBS-LRR class), putative (AT5G05400) mRNA, complete cds [NM_120622]
A_84_P22447	0.0288945	up	6.38942	AT5G05420	AT5G05420	immunophilin, putative / FKBP-type peptidyl-prolyl cis-trans isomerase, putative (AT5G05420) mRNA, complete cds [NM_120624]
A_84_P551238	0.0463105	up	1.82174	AT5G05460	AT5G05460	hydrolase, acting on glycosyl bonds / mannosyl-glycoprotein endo-beta-N-acetylglucosaminidase (AT5G05460) mRNA, complete cds[NM_120628]
A_84_P12990	0.0473296	down	-3.85926	AT5G05490	SYN1	SYN1 (SYNAPTIC 1) (SYN1) mRNA, complete cds [NM_180442]
A_84_P15826	0.000656465	down	-3.85831	AT5G05600	AT5G05600	oxidoreductase, 2OG-Fe(II) oxygenase family protein (AT5G05600) mRNA, complete cds [NM_120642]
A_84_P66704	0.0239618	down	-1.55484	AT5G05680	AT5G05680	nuclear pore complex protein-related (AT5G05680) mRNA, complete cds [NM_120650]
A_84_P21502	0.0378521	up	1.52047	AT5G05710	AT5G05710	pleckstrin homology (PH) domain-containing protein (AT5G05710) mRNA, complete cds [NM_120653]
A_84_P17719	0.0487325	down	-1.68704	AT5G05880	AT5G05880	UDP-glucoronosyl/UDP-glucosyl transferase family protein (AT5G05880) mRNA, complete cds [NM_120670]
A_84_P184404	0.00285784	up	1.70673	AT5G05950	MEE60	MEE60 (maternal effect embryo arrest 60) (MEE60) mRNA, complete cds [NM_120677]
A_84_P23395	0.0096834	up	2.37579	AT5G06000	EIF3G2	EIF3G2; RNA binding / translation initiation factor (EIF3G2) mRNA, complete cds [NM_120682]
A_84_P236993	0.000243671	down	-2.0023	AT5G06190	AT5G06190	unknown protein (AT5G06190) mRNA, complete cds [NM_120701]
A_84_P22450	0.0471228	up	1.58065	AT5G06300	AT5G06300	carboxy-lyase (AT5G06300) mRNA, complete cds [NM_120713]
A_84_P22451	0.00454017	up	2.33993	AT5G06670	AT5G06670	ATP binding / microtubule motor (AT5G06670) mRNA, complete cds [NM_120750]
A_84_P22452	0.0204117	down	-2.31358	AT5G06860	PGIP1	PGIP1 (POLYGALACTURONASE INHIBITING PROTEIN 1); protein binding (PGIP1) mRNA, complete cds [NM_120769]
A_84_P17723	0.00700491	up	1.79973	AT5G07030	AT5G07030	aspartic-type endopeptidase (AT5G07030) mRNA, complete cds [NM_120785]
A_84_P10160	0.0228391	down	-3.96235	AT5G07100	WRKY26	WRKY26; transcription factor (WRKY26) mRNA, complete cds [NM_203017]
A_84_P258730	0.0248817	down	-2.16374	AT5G07400	AT5G07400	forkhead-associated domain-containing protein / FHA domain-containing protein (AT5G07400) mRNA, complete cds [NM_120822]
A_84_P12054	0.00398588	up	1.58391	AT5G07580	AT5G07580	DNA binding / transcription factor (AT5G07580) mRNA, complete cds [NM_120840]
A_84_P821249	0.0122015	up	1.51087	AT5G07580	AT5G07580	DNA binding / transcription factor (AT5G07580) mRNA, complete cds [NM_120840]
A_84_P23403	0.0208385	down	-4.19337	AT5G07810	AT5G07810	SNF2 domain-containing protein / helicase domain-containing protein / HNH endonuclease domain-containing protein (AT5G07810)mRNA, complete cds [NM_120863]
A_84_P16782	0.0117008	down	-4.46318	AT5G07880	SNAP29	SNAP29; SNAP receptor (SNAP29) mRNA, complete cds [NM_120870]
A_84_P11300	0.0130716	up	1.74972	AT5G08380	AtAGAL1	AtAGAL1 (Arabidopsis thaliana ALPHA-GALACTOSIDASE 1); alpha-galactosidase/ catalytic/ hydrolase, hydrolyzing O-glycosyl compou_(AtAGAL1) mRNA, complete cds [NM_120922]
A_84_P277190	0.00963991	up	1.5133	AT5G08580	AT5G08580	calcium-binding EF hand family protein (AT5G08580) mRNA, complete cds [NM_120945]
A_84_P503380	0.0250323	down	-10.8313	AT5G08600	AT5G08600	U3 ribonucleoprotein (Utp) family protein (AT5G08600) mRNA, complete cds [NM_120947]
A_84_P10360	0.0221201	down	-1.84434	AT5G09260	VPS20.2	VPS20.2 (VACUOLAR PROTEIN SORTING-ASSOCIATED PROTEIN 20.2) (VPS20.2) mRNA, complete cds [NM_120962]
A_84_P15839	0.0363418	up	2.71691	AT5G09540	AT5G09540	DNAJ heat shock N-terminal domain-containing protein (AT5G09540) mRNA, complete cds [NM_120991]
A_84_P585947	0.0298681	down	-3.91954	AT5G09610	APUM21	APUM21 (Arabidopsis Pumilio 21); RNA binding / binding (APUM21) mRNA, complete cds [NM_120998]
A_84_P137719	0.0107836	up	1.65969	AT5G09640	SCPL19	SCPL19; serine-type carboxypeptidase/ sinapoyltransferase (SCPL19) mRNA, complete cds [NM_121001]
A_84_P11114	0.0310456	down	-1.56794	AT5G09690	AT5G09690	magnesium transporter CorA-like family protein (MRS2-7) (AT5G09690) mRNA, complete cds [NM_001085088]
A_84_P841805	0.017176	down	-1.59441	AT5G09690	AT5G09690	magnesium transporter CorA-like family protein (MRS2-7) (AT5G09690) mRNA, complete cds [NM_001085088]
A_84_P294734	0.0114962	up	1.67879	AT5G09770	AT5G09770	ribosomal protein L17 family protein (AT5G09770) mRNA, complete cds [NM_121014]
A_84_P840218	0.0132873	up	1.57543	AT5G09770	AT5G09770	ribosomal protein L17 family protein (AT5G09770) mRNA, complete cds [NM_121014]
A_84_P766966	0.0117925	up	1.61001	AT5G09910	AT5G09910	ATP binding / GTP binding / transcription factor binding (AT5G09910) mRNA, complete cds [NM_121028]
A_84_P570783	0.0221239	up	1.80139	AT5G10100	AT5G10100	trehalose-6-phosphate phosphatase, putative (AT5G10100) mRNA, complete cds [NM_121048]
A_84_P784210	0.0163448	up	30.0615	AT5G10140	FLC	FLC (FLOWERING LOCUS C); specific transcriptional repressor/ transcription factor (FLC) mRNA, complete cds [NM_001085094]
A_84_P12061	0.00329354	up	1.95568	AT5G10170	MIPS3	MIPS3 (MYO-INOSITOL-1-PHOSTPATE SYNTHASE 3); binding / catalytic/ inositol-3-phosphate synthase (MIPS3) mRNA, complete cds [NM_121055]
A_84_P804017	0.0441192	down	-3.93914	AT5G10336	AT5G10336	Full-length cDNA Complete sequence from clone GSLTLS37ZE06 of Adult vegetative tissue of strain col-0 of Arabidopsis thaliana(thale cress) [BX830896]
A_84_P824554	0.0092578	down	-1.86035	AT5G10650	AT5G10650	zinc finger (C3HC4-type RING finger) family protein (AT5G10650) mRNA, complete cds [NM_001036792]
A_84_P20756	0.0350676	up	1.6646	AT5G10700	AT5G10700	aminoacyl-tRNA hydrolase/ protein tyrosine phosphatase (AT5G10700) mRNA, complete cds [NM_121108]
A_84_P20763	0.0156899	up	2.48579	AT5G11100	SYTD	SYTD (SYTD) mRNA, complete cds [NM_121148]
A_84_P501599	0.0201461	up	2.40233	AT5G11230	AT5G11230	organic anion transmembrane transporter (AT5G11230) mRNA, complete cds [NM_121161]
A_84_P13011	0.0153344	up	2.51966	AT5G11420	AT5G11420	unknown protein (AT5G11420) mRNA, complete cds [NM_121180]
A_84_P15849	0.033746	up	1.75814	AT5G11930	AT5G11930	glutaredoxin family protein (AT5G11930) mRNA, complete cds [NM_121231]
A_84_P795523	0.0025299	down	-1.65427	AT5G12130	PDE149	42-E015330-019-005-C11-T7R MPIZ-ADIS-019 Arabidopsis thaliana cDNA clone MPIZp768C115Q 5-PRIME, mRNA sequence [CB255389]
A_84_P279800	0.0181505	up	2.6639	AT5G12170	AT5G12170	unknown protein (AT5G12170) mRNA, complete cds [NM_001085106]
A_84_P20580	0.0498023	up	2.10408	AT5G12250	TUB6	TUB6 (BETA-6 TUBULIN); structural constituent of cytoskeleton (TUB6) mRNA, complete cds [NM_121263]
A_84_P854089	0.0347183	up	2.07263	AT5G12250	TUB6	TUB6 (BETA-6 TUBULIN); structural constituent of cytoskeleton (TUB6) mRNA, complete cds [NM_121263]
A_84_P202368	0.00272183	up	3.05347	AT5G13140	AT5G13140	unknown protein (AT5G13140) mRNA, complete cds [NM_121317]
A_84_P227239	0.0381752	down	-2.29141	AT5G13210	AT5G13210	unknown protein (AT5G13210) mRNA, complete cds [NM_121324]
A_84_P15853	0.00901427	up	1.67109	AT5G13710	SMT1	SMT1 (STEROL METHYLTRANSFERASE 1); sterol 24-C-methyltransferase (SMT1) mRNA, complete cds [NM_001085110]
A_84_P20583	0.00529704	up	21.0522	AT5G13790	AGL15	AGL15 (AGAMOUS-LIKE 15); DNA binding / transcription factor (AGL15) mRNA, complete cds [NM_121382]
A_84_P14908	0.00199745	down	-1.8888	AT5G13960	SUVH4	SUVH4 (SU(VAR)3-9 HOMOLOG 4); double-stranded methylated DNA binding / histone methyltransferase(H3-K9 specific) / methyl-CpG_(SUVH4) mRNA, complete cds [NM_121399]
A_84_P10184	0.0449239	up	3.28664	AT5G14380	AGP6	AGP6 (Arabinogalactan proteins 6) (AGP6) mRNA, complete cds [NM_121442]
A_84_P18849	0.0273712	up	1.67746	AT5G14970	AT5G14970	unknown protein (AT5G14970) mRNA, complete cds [NM_121501]
A_84_P824147	0.00136839	down	-2.01445	AT5G15460	MUB2	MUB2 (MEMBRANE-ANCHORED UBIQUITIN-FOLD PROTEIN 2) (MUB2) mRNA, complete cds [NM_180493]
A_84_P23581	0.0469859	up	1.52613	AT5G15770	AtGNA1	AtGNA1 (Arabidopsis thaliana glucose-6-phosphate acetyltransferase 1); N-acetyltransferase/ glucosamine 6-phosphate N-acetyltr_(AtGNA1) mRNA, complete cds [NM_121582]
A_84_P809484	0.0341929	down	-1.50539	AT5G15950	AT5G15950	adenosylmethionine decarboxylase family protein (AT5G15950) mRNA, complete cds [NM_121600]
A_84_P234853	0.0215845	up	1.74224	AT5G15960	KIN1	KIN1 (KIN1) mRNA, complete cds [NM_121601]
A_84_P18853	0.0312917	up	1.61669	AT5G16130	AT5G16130	40S ribosomal protein S7 (RPS7C) (AT5G16130) mRNA, complete cds [NM_121618]
A_84_P23583	0.0221218	up	3.73239	AT5G16230	AT5G16230	acyl-(acyl-carrier-protein) desaturase, putative / stearoyl-ACP desaturase, putative (AT5G16230) mRNA, complete cds [NM_121628]
A_84_P851186	0.00166914	down	-1.5775	AT5G16450	AT5G16450	dimethylmenaquinone methyltransferase family protein (AT5G16450) mRNA, complete cds [NM_180499]
A_84_P10345	0.0492777	down	-2.09358	AT5G16850	ATTERT	ATTERT (TELOMERASE REVERSE TRANSCRIPTASE); telomerase/ telomeric template RNA reverse transcriptase (ATTERT) mRNA, complete cds[NM_121691]
A_84_P784782	0.0357717	down	-2.0672	AT5G16950	AT5G16950	AV781610 RAFL3 cDNA clone RAFL03-04-E02 3', mRNA sequence [AV781610]
A_84_P565450	0.0052396	up	3.63787	AT5G16980	AT5G16980	NADP-dependent oxidoreductase, putative (AT5G16980) mRNA, complete cds [NM_121704]
A_84_P97696	0.0326222	up	1.70721	AT5G17000	AT5G17000	NADP-dependent oxidoreductase, putative (AT5G17000) mRNA, complete cds [NM_121706]
A_84_P292874	0.018234	down	-1.78187	AT5G17210	AT5G17210	unknown protein (AT5G17210) mRNA, complete cds [NM_203065]
A_84_P823227	0.030693	down	-2.40003	AT5G17300	AT5G17300	myb family transcription factor (AT5G17300) mRNA, complete cds [NM_121736]
A_84_P23586	0.00404207	down	-1.53256	AT5G17550	PEX19-2	PEX19-2 (PEX19-2) mRNA, complete cds [NM_121761]
A_84_P21536	0.0432866	down	-7.68486	AT5G17680	AT5G17680	disease resistance protein (TIR-NBS-LRR class), putative (AT5G17680) mRNA, complete cds [NM_121774]
A_84_P585078	0.00321421	up	4.34289	AT5G17780	AT5G17780	hydrolase, alpha/beta fold family protein (AT5G17780) mRNA, complete cds [NM_001125769]
A_84_P831446	0.0181388	up	4.18928	AT5G17780	AT5G17780	hydrolase, alpha/beta fold family protein (AT5G17780) mRNA, complete cds [NM_001125769]
A_84_P18699	0.0297166	up	3.01025	AT5G17800	AtMYB56	AtMYB56 (myb domain protein 56); DNA binding / transcription factor (AtMYB56) mRNA, complete cds [NM_121786]
A_84_P10190	0.0194615	down	-1.85003	AT5G17880	CSA1	CSA1 (constitutive shade-avoidance1); ATP binding / transmembrane receptor (CSA1) mRNA, complete cds [NM_121794]
A_84_P147028	0.0191784	up	2.39329	AT5G18020	AT5G18020	auxin-responsive protein, putative (AT5G18020) mRNA, complete cds [NM_121807]
A_84_P769600	0.011744	down	-1.91582	AT5G18245	AT5G18245	(AT5G18245) otherRNA [NR_023150]
A_84_P123582	0.0115833	up	2.56596	AT5G18290	SIP1;2	SIP1;2; water channel (SIP1;2) mRNA, complete cds [NM_121834]
A_84_P18701	0.0168595	up	1.55939	AT5G18310	AT5G18310	unknown protein (AT5G18310) mRNA, complete cds [NM_180512]
A_84_P573491	0.0102855	up	2.908	AT5G18320	AT5G18320	armadillo/beta-catenin repeat family protein / U-box domain-containing protein (AT5G18320) mRNA, complete cds [NM_121837]
A_84_P21539	0.0200897	down	-1.89218	AT5G18360	AT5G18360	disease resistance protein (TIR-NBS-LRR class), putative (AT5G18360) mRNA, complete cds [NM_121841]
A_84_P10193	0.0032211	down	-1.89331	AT5G18600	AT5G18600	glutaredoxin family protein (AT5G18600) mRNA, complete cds [NM_121865]
A_84_P767886	0.00777839	down	-1.68773	AT5G18630	AT5G18630	lipase class 3 family protein (AT5G18630) mRNA, complete cds [NM_203076]
A_84_P233849	0.00172922	down	-2.4622	AT5G18770	AT5G18770	F-box family protein (AT5G18770) mRNA, complete cds [NM_121882]
A_84_P305230	0.0121586	down	-4.09312	AT5G18780	AT5G18780	F-box family protein (AT5G18780) mRNA, complete cds [NM_121883]
A_84_P23434	0.0194981	up	5.73645	AT5G19040	IPT5	IPT5; ATP binding / tRNA isopentenyltransferase/ transferase, transferring alkyl or aryl (other than methyl) groups (IPT5) mRNA, complete cds [NM_121909]
A_84_P853447	0.0491565	down	-2.67598	AT5G19140	AILP1	AT5G19140 mRNA, complete cds, clone: RAFL09-41-C16 [AK318630]
A_84_P21543	0.0369659	up	1.84836	AT5G19220	APL1	APL1 (ADP GLUCOSE PYROPHOSPHORYLASE LARGE SUBUNIT 1); glucose-1-phosphate adenylyltransferase (APL1) mRNA, complete cds [NM_121927]
A_84_P867471	0.0399842	up	2.46937	AT5G19240	AT5G19240	unknown protein (AT5G19240) mRNA, complete cds [NM_121929]
A_84_P12248	0.0446754	down	-1.69999	AT5G19490	AT5G19490	DNA binding / sequence-specific DNA binding (AT5G19490) mRNA, complete cds [NM_121954]
A_84_P19813	0.0311366	up	1.58425	AT5G19580	AT5G19580	glyoxal oxidase-related (AT5G19580) mRNA, complete cds [NM_121963]
A_84_P805961	0.00325826	up	1.50688	AT5G19770	TUA3	TUA3; structural constituent of cytoskeleton (TUA3) mRNA, complete cds [NM_121982]
A_84_P842862	0.0424753	down	-3.03054	AT5G19840	AT5G19840	transcription factor jumonji (jmjC) domain-containing protein (AT5G19840) mRNA, complete cds [NM_121989]
A_84_P18858	0.0233169	down	-1.7078	AT5G19870	AT5G19870	unknown protein (AT5G19870) mRNA, complete cds [NM_121993]
A_84_P11303	0.0430178	down	-2.54855	AT5G20830	SUS1	SUS1 (SUCROSE SYNTHASE 1); UDP-glycosyltransferase/ sucrose synthase (SUS1) mRNA, complete cds [NM_122090]
A_84_P11294	0.0318213	up	1.52935	AT5G20935	AT5G20935	unknown protein (AT5G20935) mRNA, complete cds [NM_122102]
A_84_P187824	0.0282051	down	-2.39111	AT5G22110	ATDPB2	ATDPB2 (ARABIDOPSIS THALIANA DNA POLYMERASE EPSILON SUBUNIT B2); DNA binding / DNA-directed DNA polymerase/ nucleic acid bindi_(ATDPB2) mRNA, complete cds [NM_147892]
A_84_P513167	0.0327741	up	1.63941	AT5G22160	AT5G22160	unknown protein (AT5G22160) mRNA, complete cds [NM_147897]
A_84_P10196	0.0460486	up	2.41527	AT5G22300	NIT4	NIT4 (NITRILASE 4); 3-cyanoalanine hydratase/ cyanoalanine nitrilase/ indole-3-acetonitrile nitrilase/ nitrilase/ nitrile hydr_(NIT4) mRNA, complete cds [NM_122135]
A_84_P13978	0.026336	down	-1.81973	AT5G22690	AT5G22690	disease resistance protein (TIR-NBS-LRR class), putative (AT5G22690) mRNA, complete cds [NM_122175]
A_84_P16815	0.0207791	up	2.643	AT5G22810	AT5G22810	GDSL-motif lipase, putative (AT5G22810) mRNA, complete cds [NM_122186]
A_84_P603792	0.0184032	down	-1.75137	AT5G22860	AT5G22860	serine carboxypeptidase S28 family protein (AT5G22860) mRNA, complete cds [NM_122191]
A_84_P100706	0.019471	up	1.70931	AT5G23230	NIC2	NIC2 (NICOTINAMIDASE 2); catalytic/ nicotinamidase (NIC2) mRNA, complete cds [NM_122229]
A_84_P21547	0.00441069	up	1.5907	AT5G23320	ATSTE14A	ATSTE14A (ARABIDOPSIS HOMOLOG OF YEAST STE14 A); carboxyl-O-methyltransferase/ protein-S-isoprenylcysteine O-methyltransferase(ATSTE14A) mRNA, complete cds [NM_122238]
A_84_P790167	0.0149188	down	-1.51148	AT5G23410	AT5G23410	unknown protein (AT5G23410) mRNA, complete cds [NM_122248]
A_84_P832786	0.0186486	down	-7.38128	AT5G23480	AT5G23480	DNA binding (AT5G23480) mRNA, complete cds [NM_122255]
A_84_P277210	0.0261008	up	2.63803	AT5G23530	AtCXE18	AtCXE18 (Arabidopsis thaliana carboxyesterase 18); carboxylesterase (AtCXE18) mRNA, complete cds [NM_122260]
A_84_P176054	0.0313562	down	-3.54624	AT5G23570	SGS3	SGS3 (SUPPRESSOR OF GENE SILENCING 3) (SGS3) mRNA, complete cds [NM_122263]
A_84_P14926	0.0276382	down	-2.27447	AT5G23580	CDPK9	CDPK9 (CALMODULIN-LIKE DOMAIN PROTEIN KINASE 9); ATP binding / calcium ion binding / calmodulin-dependent protein kinase/ kina_(CDPK9) mRNA, complete cds [NM_122264]
A_84_P867201	0.0424789	down	-1.53388	AT5G23750	AT5G23750	remorin family protein (AT5G23750) mRNA, complete cds [NM_122280]
A_84_P582409	0.0395907	up	1.89314	AT5G23800	AT5G23800	agenet domain-containing protein (AT5G23800) mRNA, complete cds [NM_122285]
A_84_P13037	0.0112505	up	4.01986	AT5G23810	AAP7	AAP7; amino acid transmembrane transporter (AAP7) mRNA, complete cds [NM_122286]
A_84_P767740	0.0164218	up	4.6224	AT5G23810	AAP7	AAP7; amino acid transmembrane transporter (AAP7) mRNA, complete cds [NM_001036857]
A_84_P201768	0.0210223	up	1.58561	AT5G23860	TUB8	TUB8; structural constituent of cytoskeleton (TUB8) mRNA, complete cds [NM_122291]
A_84_P813630	0.00904904	up	1.81316	AT5G23860	TUB8	TUB8; structural constituent of cytoskeleton (TUB8) mRNA, complete cds [NM_122291]
A_84_P11148	0.00119849	down	-2.31926	AT5G24080	AT5G24080	protein kinase family protein (AT5G24080) mRNA, complete cds [NM_122313]
A_84_P12093	0.0452479	down	-2.36265	AT5G24090	AT5G24090	acidic endochitinase (CHIB1) (AT5G24090) mRNA, complete cds [NM_122314]
A_84_P503428	0.00237631	up	2.80539	AT5G24105	AGP41	AGP41 (ARABINOGALACTAN-PROTEIN 41) (AGP41) mRNA, complete cds [NM_203099]
A_84_P16821	0.0447684	down	-2.00814	AT5G24470	APRR5	APRR5 (ARABIDOPSIS PSEUDO-RESPONSE REGULATOR 5); transcription regulator/ two-component response regulator (APRR5) mRNA, complete cds [NM_122355]
A_84_P18714	0.00770728	up	5.28668	AT5G24860	FPF1	FPF1 (FLOWERING PROMOTING FACTOR 1) (FPF1) mRNA, complete cds [NM_122395]
A_84_P21552	0.00872589	down	-6.54294	AT5G24880	AT5G24880	unknown protein (AT5G24880) mRNA, complete cds [NM_122397]
A_84_P78199	0.0490612	down	-1.71769	AT5G25240	AT5G25240	unknown protein (AT5G25240) mRNA, complete cds [NM_122433]
A_84_P515859	0.0283871	down	-4.89559	AT5G25250	AT5G25250	unknown protein (AT5G25250) mRNA, complete cds [NM_122434]
A_84_P825802	0.0296402	down	-3.42494	AT5G25250	AT5G25250	unknown protein (AT5G25250) mRNA, complete cds [NM_122434]
A_84_P853770	0.0432393	up	2.08566	AT5G25460.1
A_84_P176434	0.0309111	up	3.28463	AT5G25470	AT5G25470	DNA binding (AT5G25470) mRNA, complete cds [NM_180743]
A_84_P512294	0.00666002	up	3.43752	AT5G25475	AT5G25475	DNA binding (AT5G25475) mRNA, complete cds [NM_180744]
A_84_P23447	0.00757288	down	-1.5679	AT5G25560	AT5G25560	zinc finger (C3HC4-type RING finger) family protein (AT5G25560) mRNA, complete cds [NM_122467]
A_84_P21556	0.0397825	up	1.51051	AT5G25890	IAA28	IAA28 (INDOLE-3-ACETIC ACID INDUCIBLE 28); transcription factor (IAA28) mRNA, complete cds [NM_122490]
A_84_P804167	0.0267476	up	1.8277	AT5G26000	TGG1	TGG1 (THIOGLUCOSIDE GLUCOHYDROLASE 1); hydrolase, hydrolyzing O-glycosyl compounds / thioglucosidase (TGG1) mRNA, complete cds[NM_122501]
A_84_P809212	0.0387173	up	1.76232	AT5G26000	TGG1	TGG1 (THIOGLUCOSIDE GLUCOHYDROLASE 1); hydrolase, hydrolyzing O-glycosyl compounds / thioglucosidase (TGG1) mRNA, complete cds[NM_122501]
A_84_P18720	0.0383093	down	-2.84098	AT5G26340	MSS1	MSS1; carbohydrate transmembrane transporter/ hexose:hydrogen symporter/ high-affinity hydrogen:glucose symporter/ sugar:hydro_(MSS1) mRNA, complete cds [NM_122535]
A_84_P584214	0.0480824	down	-1.58162	AT5G26720	AT5G26720	unknown protein (AT5G26720) mRNA, complete cds [NM_180542]
A_84_P134835	0.0271627	down	-1.57654	AT5G26760	AT5G26760	unknown protein (AT5G26760) mRNA, complete cds [NM_203110]
A_84_P829597	0.0100249	down	-1.53306	AT5G26760	AT5G26760	unknown protein (AT5G26760) mRNA, complete cds [NM_203110]
A_84_P799254	0.0111723	up	1.62825	AT5G27290	AT5G27290	unknown protein (AT5G27290) mRNA, complete cds [NM_122611]
A_84_P22507	0.0382425	down	-1.81064	AT5G27520	PNC2	PNC2 (PEROXISOMAL ADENINE NUCLEOTIDE CARRIER 2); ADP transmembrane transporter/ ATP transmembrane transporter/ binding (PNC2)mRNA, complete cds [NM_122634]
A_84_P15886	0.00351665	up	3.81805	AT5G27630	ACBP5	ACBP5 (ACYL-COA BINDING PROTEIN 5); acyl-CoA binding (ACBP5) mRNA, complete cds [NM_122645]
A_84_P16832	0.0269492	down	-1.88514	AT5G27660	AT5G27660	catalytic/ protein binding / serine-type endopeptidase/ serine-type peptidase (AT5G27660) mRNA, complete cds [NM_122648]
A_84_P19670	0.0273536	down	-1.83362	AT5G27680	RECQSIM	RECQSIM (Arabidopsis RecQ helicase sim); ATP binding / ATP-dependent helicase/ helicase/ nucleic acid binding (RECQSIM) mRNA,complete cds [NM_122650]
A_84_P197914	0.018313	down	-3.29691	AT5G27750	AT5G27750	F-box family protein (AT5G27750) mRNA, complete cds [NM_122657]
A_84_P16034	0.0368785	up	2.1301	AT5G28290	ATNEK3	ATNEK3 (NIMA-RELATED KINASE3); ATP binding / kinase/ protein kinase/ protein serine/threonine kinase (ATNEK3) mRNA, completecds [NM_122712]
A_84_P83769	0.0345418	up	4.18608	AT5G28450	AT5G28450	chlorophyll A-B binding protein, chloroplast, putative / LHCI type II CAB, putative (AT5G28450) mRNA, complete cds [NM_122728]
A_84_P862059	0.014719	up	1.73099	AT5G28626		Full-length cDNA Complete sequence from clone GSLTPGH45ZB01 of Hormone Treated Callus of strain col-0 of Arabidopsis thaliana(thale cress) [BX831997]
A_84_P238673	0.0485239	down	-3.68971	AT5G28640	AN3	AN3 (ANGUSTIFOLIA 3); protein binding / transcription coactivator (AN3) mRNA, complete cds [NM_122747]
A_84_P766917	0.0380018	up	1.62333	AT5G28888		Full-length cDNA Complete sequence from clone GSLTFB28ZB05 of Flowers and buds of strain col-0 of Arabidopsis thaliana (thalecress) [BX829657]
A_84_P16835	0.0485195	up	1.54057	AT5G33320	CUE1	CUE1 (CAB UNDEREXPRESSED 1); antiporter/ triose-phosphate transmembrane transporter (CUE1) mRNA, complete cds [NM_122856]
A_84_P260540	0.0376413	up	1.51836	AT5G35360	CAC2	CAC2; acetyl-CoA carboxylase/ biotin carboxylase (CAC2) mRNA, complete cds [NM_001036891]
A_84_P577078	0.0218867	up	2.12453	AT5G35480	AT5G35480	unknown protein (AT5G35480) mRNA, complete cds [NM_122939]
A_84_P179084	0.0382096	down	-1.54598	AT5G35735	AT5G35735	auxin-responsive family protein (AT5G35735) mRNA, complete cds [NM_122964]
A_84_P786320	0.00233527	up	18.8801	AT5G35935		Full-length cDNA Complete sequence from clone GSLTPGH48ZB02 of Hormone Treated Callus of strain col-0 of Arabidopsis thaliana(thale cress) [BX832035]
A_84_P848499	0.00689418	up	45.9615	AT5G35935		Full-length cDNA Complete sequence from clone GSLTPGH48ZB02 of Hormone Treated Callus of strain col-0 of Arabidopsis thaliana(thale cress) [BX832035]
A_84_P840972	0.0438288	up	1.52481	AT5G36870	ATGSL09	ATGSL09 (glucan synthase-like 9); 1,3-beta-glucan synthase (ATGSL09) mRNA, complete cds [NM_123045]
A_84_P784748	0.0478548	down	-1.87308	AT5G37055	SEF	Full-length cDNA Complete sequence from clone GSLTPGH86ZC04 of Hormone Treated Callus of strain col-0 of Arabidopsis thaliana(thale cress) [BX842297]
A_84_P768760	0.0201569	up	1.7358	AT5G37485	AT5G37485	(AT5G37485) otherRNA [NR_023188]
A_84_P17787	0.028986	down	-1.67767	AT5G37670	AT5G37670	15.7 kDa class I-related small heat shock protein-like (HSP15.7-CI) (AT5G37670) mRNA, complete cds [NM_123126]
A_84_P786139	0.0259322	down	-1.57495	AT5G37740	AT5G37740	C2 domain-containing protein (AT5G37740) mRNA, complete cds [NM_123133]
A_84_P787231	0.00826232	down	-2.20636	AT5G37750	AT5G37750	heat shock protein binding / unfolded protein binding (AT5G37750) mRNA, complete cds [NM_123134]
A_84_P16844	0.00530075	down	-1.61558	AT5G38250	AT5G38250	serine/threonine protein kinase, putative (AT5G38250) mRNA, complete cds [NM_123186]
A_84_P95079	0.0450492	up	1.99661	AT5G38610	AT5G38610	invertase/pectin methylesterase inhibitor family protein (AT5G38610) mRNA, complete cds [NM_123222]
A_84_P311493	0.000561474	up	2.25436	AT5G38980	AT5G38980	unknown protein (AT5G38980) mRNA, complete cds [NM_123260]
A_84_P107802	0.00885738	up	1.54099	AT5G38990	AT5G38990	protein kinase family protein (AT5G38990) mRNA, complete cds [NM_123261]
A_84_P132955	0.0249962	up	1.82814	AT5G39160	AT5G39160	germin-like protein (GLP2a) (GLP5a) (AT5G39160) mRNA, complete cds [NM_123278]
A_84_P768458	0.00871442	down	-1.80491	AT5G39645	AT5G39645	unknown protein (AT5G39645) mRNA, complete cds [NM_001085214]
A_84_P786886	0.0422511	down	-2.05556	AT5G39785	AT5G39785	structural constituent of ribosome (AT5G39785) mRNA, complete cds [NM_180776]
A_84_P18741	0.010198	up	1.73267	AT5G39850	AT5G39850	40S ribosomal protein S9 (RPS9C) (AT5G39850) mRNA, complete cds [NM_123348]
A_84_P128141	0.00706088	up	6.23481	AT5G39890	AT5G39890	unknown protein (AT5G39890) mRNA, complete cds [NM_123352]
A_84_P23472	0.0380291	up	1.77057	AT5G40150	AT5G40150	peroxidase, putative (AT5G40150) mRNA, complete cds [NM_123378]
A_84_P769395	0.0379057	down	-2.58333	AT5G40382	AT5G40382	cytochrome-c oxidase (AT5G40382) mRNA, complete cds [NM_001125868]
A_84_P280870	0.00532431	down	-1.70374	AT5G40640	AT5G40640	unknown protein (AT5G40640) mRNA, complete cds [NM_123428]
A_84_P10236	0.0162099	down	-1.66658	AT5G40780	LHT1	LHT1; amino acid transmembrane transporter (LHT1) mRNA, complete cds [NM_180778]
A_84_P799886	0.0337249	up	1.66714	AT5G40970	AT5G40970	31-E010740-019-001-M16-T7R MPIZ-ADIS-019 Arabidopsis thaliana cDNA clone MPIZp768M161Q 5-PRIME, mRNA sequence [CB252249]
A_84_P93109	0.000631656	up	1.79544	AT5G40970	AT5G40970	unknown protein (AT5G40970) mRNA, complete cds [NM_123462]
A_84_P598498	0.00671453	up	1.9498	AT5G41120	AT5G41120	esterase/lipase/thioesterase family protein (AT5G41120) mRNA, complete cds [NM_123477]
A_84_P532737	0.00701968	up	2.26308	AT5G41460	AT5G41460	fringe-related protein (AT5G41460) mRNA, complete cds [NM_123510]
A_84_P23478	0.0189165	down	-2.24422	AT5G41750	AT5G41750	disease resistance protein (TIR-NBS-LRR class), putative (AT5G41750) mRNA, complete cds [NM_123540]
A_84_P769417	0.0392519	up	2.31328	AT5G41761	AT5G41761	unknown protein (AT5G41761) mRNA, complete cds [NM_001125881]
A_84_P255170	0.0218516	down	-4.63777	AT5G42010	AT5G42010	WD-40 repeat family protein (AT5G42010) mRNA, complete cds [NM_123566]
A_84_P210248	0.0089014	down	-4.46068	AT5G42460	AT5G42460	unknown protein (AT5G42460) mRNA, complete cds [NM_123611]
A_84_P841882	0.0260149	up	3.57937	AT5G42530	AT5G42530	unknown protein (AT5G42530) mRNA, complete cds [NM_123618]
A_84_P23481	0.00362488	down	-5.78155	AT5G42580	CYP705A12	CYP705A12; electron carrier/ heme binding / iron ion binding / monooxygenase/ oxygen binding (CYP705A12) mRNA, complete cds [NM_123622]
A_84_P562853	0.00666897	up	1.60876	AT5G43160	AT5G43160	unknown protein (AT5G43160) mRNA, complete cds [NM_123682]
A_84_P90939	0.0341154	down	-1.52094	AT5G43400	AT5G43400	unknown protein (AT5G43400) mRNA, complete cds [NM_123706]
A_84_P18754	0.0299945	down	-1.92628	AT5G43450	AT5G43450	2-oxoglutarate-dependent dioxygenase, putative (AT5G43450) mRNA, complete cds [NM_123711]
A_84_P820153	0.0199888	down	-1.72801	AT5G43450	AT5G43450	2-oxoglutarate-dependent dioxygenase, putative (AT5G43450) mRNA, complete cds [NM_123711]
A_84_P768767	0.0283524	up	1.59315	AT5G43725	AT5G43725	(AT5G43725) otherRNA [NR_023217]
A_84_P784171	0.000255758	down	-1.53534	AT5G43910	AT5G43910	pfkB-type carbohydrate kinase family protein (AT5G43910) mRNA, complete cds [NM_123758]
A_84_P831724	0.00476573	down	-3.88052	AT5G44010	AT5G44010	unknown protein (AT5G44010) mRNA, complete cds [NM_123768]
A_84_P16865	0.0453633	down	-4.58552	AT5G44310	AT5G44310	late embryogenesis abundant domain-containing protein / LEA domain-containing protein (AT5G44310) mRNA, complete cds [NM_180798]
A_84_P65404	0.0319773	down	-3.58647	AT5G44490	AT5G44490	F-box family protein (AT5G44490) mRNA, complete cds [NM_123816]
A_84_P841864	0.0237677	down	-3.18592	AT5G44490	AT5G44490	F-box family protein (AT5G44490) mRNA, complete cds [NM_123816]
A_84_P208048	0.0359089	up	1.74274	AT5G44580	AT5G44580	unknown protein (AT5G44580) mRNA, complete cds [NM_123825]
A_84_P560214	0.0207926	down	-3.43753	AT5G45095	AT5G45095	unknown protein (AT5G45095) mRNA, complete cds [NM_180590]
A_84_P561092	0.030404	down	-6.54363	AT5G45150	RTL3	RTL3 (RNase three-like protein 3); RNA binding / double-stranded RNA binding / ribonuclease III (RTL3) mRNA, complete cds [NM_123883]
A_84_P185254	0.03509	down	-2.11952	AT5G45310	AT5G45310	unknown protein (AT5G45310) mRNA, complete cds [NM_123899]
A_84_P856809	0.0463914	down	-1.86252	AT5G45310.1
A_84_P12143	0.00207475	down	-1.62139	AT5G45340	CYP707A3	CYP707A3; (+)-abscisic acid 8'-hydroxylase/ oxygen binding (CYP707A3) mRNA, complete cds [NM_180805]
A_84_P14978	0.00858125	up	1.92273	AT5G45380	AT5G45380	sodium:solute symporter family protein (AT5G45380) mRNA, complete cds [NM_123906]
A_84_P133345	0.00483227	down	-1.71411	AT5G45470	AT5G45470	unknown protein (AT5G45470) mRNA, complete cds [NM_123915]
A_84_P21600	0.0377272	up	2.99793	AT5G45650	AT5G45650	subtilase family protein (AT5G45650) mRNA, complete cds [NM_123933]
A_84_P119242	0.00658118	up	1.87662	AT5G45775	AT5G45775	60S ribosomal protein L11 (RPL11D) (AT5G45775) mRNA, complete cds [NM_180806]
A_84_P20655	0.00299933	up	34.0218	AT5G45830	DOG1	DOG1 (DELAY OF GERMINATION 1) (DOG1) mRNA, complete cds [NM_123951]
A_84_P833384	0.00531414	up	45.0973	AT5G45830	DOG1	DOG1 (DELAY OF GERMINATION 1) (DOG1) mRNA, complete cds [NM_123951]
A_84_P15926	0.0306065	up	1.79883	AT5G45970	ARAC2	ARAC2 (ARABIDOPSIS RAC-LIKE 2); GTP binding (ARAC2) mRNA, complete cds [NM_123965]
A_84_P17818	0.0309876	down	-3.4292	AT5G45990	AT5G45990	crooked neck protein, putative / cell cycle protein, putative (AT5G45990) mRNA, complete cds [NM_123967]
A_84_P22548	0.0179443	down	-1.80075	AT5G46080	AT5G46080	protein kinase family protein (AT5G46080) mRNA, complete cds [NM_123976]
A_84_P520318	0.0482696	up	1.63804	AT5G46115	AT5G46115	unknown protein (AT5G46115) mRNA, complete cds [NM_123980]
A_84_P23496	0.00704807	down	-1.82102	AT5G46640	AT5G46640	DNA-binding family protein (AT5G46640) mRNA, complete cds [NM_124034]
A_84_P790176	0.0495048	up	1.60273	AT5G46700	TRN2	TRN2 (TORNADO 2) (TRN2) mRNA, complete cds [NM_124040]
A_84_P17822	0.0252999	down	-1.52128	AT5G47070	AT5G47070	protein kinase, putative (AT5G47070) mRNA, complete cds [NM_124078]
A_84_P23499	0.00182238	up	1.52565	AT5G47330	AT5G47330	palmitoyl protein thioesterase family protein (AT5G47330) mRNA, complete cds [NM_124104]
A_84_P144479	0.0355834	down	-4.78566	AT5G47590	AT5G47590	heat shock protein-related (AT5G47590) mRNA, complete cds [NM_124132]
A_84_P594944	0.0246122	down	-2.50803	AT5G47635	AT5G47635	unknown protein (AT5G47635) mRNA, complete cds [NM_124137]
A_84_P10262	0.0275005	down	-2.33722	AT5G47880	ERF1-1	ERF1-1 (EUKARYOTIC RELEASE FACTOR 1-1); translation release factor (ERF1-1) mRNA, complete cds [NM_124162]
A_84_P17828	0.0192711	down	-2.74916	AT5G48570	AT5G48570	peptidyl-prolyl cis-trans isomerase, putative / FK506-binding protein, putative (AT5G48570) mRNA, complete cds [NM_124233]
A_84_P18774	0.0313831	up	1.65394	AT5G48580	FKBP15-2	FKBP15-2; FK506 binding / peptidyl-prolyl cis-trans isomerase (FKBP15-2) mRNA, complete cds [NM_124234]
A_84_P561991	0.0159818	down	-1.77277	AT5G48610	AT5G48610	unknown protein (AT5G48610) mRNA, complete cds [NM_124237]
A_84_P14046	0.0340285	up	1.51008	AT5G48730	AT5G48730	pentatricopeptide (PPR) repeat-containing protein (AT5G48730) mRNA, complete cds [NM_124250]
A_84_P603853	0.0170255	up	1.96785	AT5G48950	AT5G48950	thioesterase family protein (AT5G48950) mRNA, complete cds [NM_203182]
A_84_P10267	0.0172487	down	-1.9464	AT5G49190	SUS2	SUS2 (SUCROSE SYNTHASE 2); UDP-glycosyltransferase/ sucrose synthase/ transferase, transferring glycosyl groups (SUS2) mRNA,complete cds [NM_124296]
A_84_P135745	0.0131289	up	1.70494	AT5G49215	AT5G49215	glycoside hydrolase family 28 protein / polygalacturonase (pectinase) family protein (AT5G49215) mRNA, complete cds [NM_148104]
A_84_P195554	0.0466134	down	-1.56377	AT5G50100	AT5G50100	unknown protein (AT5G50100) mRNA, complete cds [NM_124389]
A_84_P842322	0.0270377	down	-1.61426	AT5G50100	AT5G50100	unknown protein (AT5G50100) mRNA, complete cds [NM_124389]
A_84_P108472	0.0487199	up	1.5579	AT5G50210	QS	QS (QUINOLINATE SYNTHASE); 4 iron, 4 sulfur cluster binding / enzyme activator/ protein homodimerization/ quinolinate syntheta_(QS) mRNA, complete cds [NM_124400]
A_84_P850750	0.0469727	up	1.7263	AT5G50300	AT5G50300	xanthine/uracil/vitamin C permease family protein (AT5G50300) mRNA, complete cds [NM_124409]
A_84_P592291	0.0381338	up	2.35638	AT5G50375	CPI1	CPI1 (CYCLOPROPYL ISOMERASE); cycloeucalenol cycloisomerase (CPI1) mRNA, complete cds [NM_124419]
A_84_P226009	0.0191815	down	-1.59644	AT5G50530	AT5G50530	CBS domain-containing protein / octicosapeptide/Phox/Bemp1 (PB1) domain-containing protein (AT5G50530) mRNA, complete cds [NM_124440]
A_84_P528334	0.0445703	down	-2.56571	AT5G50915	AT5G50915	basic helix-loop-helix (bHLH) family protein (AT5G50915) mRNA, complete cds [NM_180832]
A_84_P825374	0.0204651	down	-2.38582	AT5G50915	AT5G50915	basic helix-loop-helix (bHLH) family protein (AT5G50915) mRNA, complete cds [NM_124470]
A_84_P787132	0.0311515	down	-3.03272	AT5G51160	AT5G51160	ankyrin repeat family protein (AT5G51160) mRNA, complete cds [NM_124495]
A_84_P296724	0.0327852	down	-2.40927	AT5G51190	AT5G51190	AP2 domain-containing transcription factor, putative (AT5G51190) mRNA, complete cds [NM_124498]
A_84_P12165	0.00207915	up	2.26698	AT5G51310	AT5G51310	gibberellin 20-oxidase-related (AT5G51310) mRNA, complete cds [NM_124510]
A_84_P13111	0.0217354	down	-1.5091	AT5G51590	AT5G51590	DNA-binding protein-related (AT5G51590) mRNA, complete cds [NM_124538]
A_84_P792153	0.0323204	down	-2.50203	AT5G51990	CBF4	85-L024233-065-011-E10-SeLB MPIZ-ADIS-065d Arabidopsis thaliana cDNA clone 011-E10, mRNA sequence [DR749901]
A_84_P607410	0.0254545	down	-3.61322	AT5G52290	SHOC1	SHOC1 (SHORTAGE IN CHIASMATA 1) (SHOC1) mRNA, complete cds [NM_124608]
A_84_P21625	0.0269096	down	-2.37235	AT5G52300	LTI65	LTI65 (LOW-TEMPERATURE-INDUCED 65) (LTI65) mRNA, complete cds [NM_124609]
A_84_P273560	0.022875	down	-1.52555	AT5G52530	AT5G52530	dentin sialophosphoprotein-related (AT5G52530) mRNA, complete cds [NM_180845]
A_84_P117832	0.0489041	up	1.60811	AT5G52780	AT5G52780	unknown protein (AT5G52780) mRNA, complete cds [NM_124656]
A_84_P214628	0.0263969	down	-3.32904	AT5G52900	AT5G52900	unknown protein (AT5G52900) mRNA, complete cds [NM_124668]
[truncated: 178 more rows]
