# Supplementary material for: High-level expression of sugar inducible gene2 (HSI2) is a negative regulator of drought stress tolerance in Arabidopsis
Source: BMC Plant Biol. 2013 Oct 29;13:170. doi: 10.1186/1471-2229-13-170 (PMC3893512; doi:10.1186/1471-2229-13-170)
Supplement: Additional file 3 — Summary of comparisons between genes found to be regulated by drought in the present study and the literature. [file 1471-2229-13-170-S3.xlsx]

## Sheet: Summary
Additional File 3 - Comparisons of drought-regulated genes that are differentially expressed in the hsi2-2 mutant at different stages of simulated drought.
			VALUES
			hsi2-2 vs Col-0 stage 2			hsi2-2 vs Col-0 stage 1			hsi2-2 vs Col-0 stage 0
			total	Up hsi	Down hsi	total	Up hsi	Down hsi	total	Up hsi	Down hsi
		hsi2/Col0	1400	733	667	785	452	333	441	239	202
total genes identified	Comparative Drought Treatment	Direction
2826	Col-0 Stage 2/Col-0 Stage 0 (>2.5x; this study)	up	194	14	180	100	74	26	40	29	11
3384		down	258	240	18	67	48	19	15	10	5
1005	Huang et al. 2008 Drought	up	59	17	42	34	27	7	15	10	5
964		down	62	51	11	19	7	12	8	4	4
3625	Harb et al. 2010 Progressive Drought	up	221	51	170	120	88	32	49	25	24
4023		down	305	252	53	93	50	43	22	14	8
1064	Harb et al. 2010 ABA	up	83	19	64	40	37	3	19	11	8
854		down	80	71	9	21	8	13	6	4	2
1089	Harb et al. 2010 Moderate Drought Day 1	up	96	51	45	67	56	11	26	17	9
950		down	66	41	25	22	9	13	9	3	6
312	Harb et al. 2010 Moderate Drought Day 10	up	27	18	9	22	18	4	4	2	2
416		down	46	28	18	20	14	6	10	2	8
414	Wilkins et al. 2010 Core Drought	up	29	23	6	18	12	6	9	8	1
345		down	36	21	15	19	13	6	4	1	3
		PERCENTAGE
			hsi2-2 vs Col-0 stage 2		hsi2-2 vs Col-0 stage 1		hsi2-2 vs Col-0 stage 0
			Up hsi	Down hsi	Up hsi	Down hsi	Up hsi	Down hsi
		hsi2/Col0	0.524	0.476	0.576	0.424	0.541	0.459
	Comparative Drought Treatment	Direction
	Col-0 Stage 2/Col-0 Stage 0 (>2.5x; this study)	up	0.072	0.928	0.74	0.26	0.725	0.275
		down	0.93	0.07	0.716	0.284	0.667	0.333
	Huang et al. 2008 Drought	up	0.288	0.712	0.794	0.206	0.667	0.333
		down	0.823	0.177	0.368	0.632	0.5	0.5
	Harb et al. 2010 Progressive Drought	up	0.231	0.769	0.733	0.267	0.51	0.49
		down	0.826	0.174	0.538	0.462	0.636	0.364
	Harb et al. 2010 ABA	up	0.229	0.771	0.925	0.075	0.579	0.421
		down	0.888	0.113	0.381	0.619	0.667	0.333
	Harb et al. 2010 Moderate Drought Day 1	up	0.531	0.469	0.836	0.164	0.654	0.346
		down	0.621	0.379	0.409	0.591	0.333	0.667
	Harb et al. 2010 Moderate Drought Day 10	up	0.667	0.333	0.818	0.182	0.5	0.5
		down	0.609	0.391	0.7	0.3	0.2	0.8
	Wilkins et al. 2010 Core Drought	up	0.793	0.207	0.667	0.333	0.889	0.111
		down	0.583	0.417	0.684	0.316	0.25	0.75

## Sheet: Stage 0
Probe ID	AGI	Description	p-value	hsi2-2 vs. Col-0	Col-0 Stage2/Col-0 Stage 0	pDrought (Harb et al., 2010)	Drought (Huang et al., 2007)	Core Drought (Wilkins et al., 2010)	Drought DEGs Col-0 Suzuki (Suzuki et al., 2007)	mDr1 (Harb et al., 2010)	mDr10 (Harb et al., 2010)	ABA (Harb et al., 2010)
A_84_P11224	AT5G52390	photoassimilate-responsive protein, putative (AT5G52390) mRNA, complete cds [NM_124618]	0.0470283	-2.34821	3.51396	Up	Up			Up
A_84_P811724	AT2G33830	dormancy/auxin associated family protein (AT2G33830) mRNA, complete cds [NM_128942]	0.036568	-2.01039	12.386	Up		Down	Down	Up
A_84_P13172	AT5G67080	MAPKKK19; ATP binding / kinase/ protein kinase/ protein serine/threonine kinase (MAPKKK19) mRNA, complete cds [NM_126108]	0.0270285	-1.51232	6.04146	Up					Down
A_84_P20386	AT3G51860	CAX3 (CATION EXCHANGER 3); calcium:cation antiporter/ calcium:hydrogen antiporter/ cation:cation antiporter (CAX3) mRNA, complete cds [NM_115045]	0.048599	-2.62189	3.04392	Up			Up			Up
A_84_P176064	AT1G36070	WD-40 repeat family protein (AT1G36070) mRNA, complete cds [NM_103303]	0.0412142	-1.66954	2.9294	Up			Down
A_84_P786597	AT2G20770	GCL2 (GCR2-LIKE 2); catalytic (GCL2) mRNA, complete cds [NM_179672]	0.0453859	-1.5589	6.87699	Up
A_84_P516825	AT5G56160	transporter (AT5G56160) mRNA, complete cds [NM_124998]	0.0104116	-1.59709	3.97224	Up
A_84_P17396	AT3G16030	CES101 (CALLUS EXPRESSION OF RBCS 101); ATP binding / carbohydrate binding / kinase/ protein kinase/ protein serine/threonine _ (CES101) mRNA, complete cds [NM_112473]	0.0286374	-2.01651	5.64436	Up
A_84_P14118	AT5G67310	CYP81G1; electron carrier/ heme binding / iron ion binding / monooxygenase/ oxygen binding (CYP81G1) mRNA, complete cds [NM_126131]	0.0293972	-5.0601	13.5057	Up
A_84_P268330	AT1G80570	F-box family protein (FBL14) (AT1G80570) mRNA, complete cds [NM_202463]	0.0295054	-1.67507	2.77465						Up
A_84_P118712	AT1G56300	DNAJ heat shock N-terminal domain-containing protein (AT1G56300) mRNA, complete cds [NM_104509]	0.0108516	-3.66416	25.9036				Up
A_84_P19361	AT3G45860	receptor-like protein kinase, putative (AT3G45860) mRNA, complete cds [NM_114455]	0.049679	-1.70221	-11.9815	Down			Up	Down
A_84_P10528	AT1G51800	leucine-rich repeat protein kinase, putative (AT1G51800) mRNA, complete cds [NM_104059]	0.0351805	-1.96414	-5.63933			Down
A_84_P20706	AT5G59680	leucine-rich repeat protein kinase, putative (AT5G59680) mRNA, complete cds [NM_125360]	0.016613	-1.85429	-8.54784				Down
A_84_P137619	AT5G54490	PBP1 (PINOID-BINDING PROTEIN 1); calcium ion binding / protein binding (PBP1) mRNA, complete cds [NM_124829]	0.0406186	-1.55551	-3.18668
A_84_P15037	AT5G61070	HDA18; H3/H4 histone acetyltransferase/ histone deacetylase (HDA18) mRNA, complete cds [NM_125500]	0.0313226	-1.64997	-2.79034
A_84_P14075	AT5G57240	ORP4C (OSBP(OXYSTEROL BINDING PROTEIN)-RELATED PROTEIN 4C); oxysterol binding (ORP4C) mRNA, complete cds [NM_001037011]	0.00113927	-1.57846	1.35059	Up	Up		Up			Up
A_84_P13104	AT5G49520	WRKY48; transcription factor (WRKY48) mRNA, complete cds [NM_124329]	0.00421953	-1.70798	1.25425	Up			Up	Up
A_84_P97916	AT4G29780	unknown protein (AT4G29780) mRNA, complete cds [NM_119124]	0.0330519	-1.60799	1.53127	Up			Up		Down	Up
A_84_P822777	AT5G44670	unknown protein (AT5G44670) mRNA, complete cds [NM_123834]	0.0315562	-1.58919	1.47329	Up						Up
A_84_P834467	AT5G47020	glycine-rich protein (AT5G47020) mRNA, complete cds [NM_124073]	0.0228365	-1.74717	1.11198	Up						Up
A_84_P13469	AT2G16790	shikimate kinase family protein (AT2G16790) mRNA, complete cds [NM_127231]	0.0360542	-2.05279	1.23835	Up						Up
A_84_P785553	AT1G54710	AtATG18h (AtATG18h) mRNA, complete cds [NM_104346]	0.027651	-1.63055	-1.06064	Up						Up
A_84_P22915	AT2G46600	calcium-binding protein, putative (AT2G46600) mRNA, complete cds [NM_130225]	0.0171693	-1.5275	1.84501	Up
A_84_P14978	AT5G45380	sodium:solute symporter family protein (AT5G45380) mRNA, complete cds [NM_123906]	0.0168128	-1.54149	1.60337	Up
A_84_P832201	AT5G64270	splicing factor, putative (AT5G64270) mRNA, complete cds [NM_125823]	0.0345211	-1.56322	1.76117	Up
A_84_P16676	AT4G25000	AMY1 (ALPHA-AMYLASE-LIKE); alpha-amylase (AMY1) mRNA, complete cds [NM_118632]	0.0407534	-1.97456	1.96216	Up
A_84_P10495	AT1G65890	AAE12 (ACYL ACTIVATING ENZYME 12); catalytic (AAE12) mRNA, complete cds [NM_105261]	0.00909541	-5.5481	1.90444	Up
A_84_P824595	AT5G06100	MYB33 (MYB DOMAIN PROTEIN 33); DNA binding / transcription factor (MYB33) mRNA, complete cds [NM_120692]	0.0481252	-1.75857	1.03212	Up
A_84_P719659	AT3G13460	BP602408 RAFL16 Arabidopsis thaliana cDNA clone RAFL16-54-J23 3', mRNA sequence [BP602408]	0.00589029	-1.89838	-1.00634	Up
A_84_P820937	AT2G42580	TTL3 (TETRATRICOPETIDE-REPEAT THIOREDOXIN-LIKE 3); binding / protein binding (TTL3) mRNA, complete cds [NM_129819]	0.0399721	-2.00978	-1.08643	Down	Down			Down	Down
A_84_P795151	AT5G13120	BP637949 RAFL19 Arabidopsis thaliana cDNA clone RAFL19-07-K22 3', mRNA sequence [BP637949]	0.038788	-1.92375	-1.00285	Down	Down
A_84_P843621	AT2G31010	protein kinase family protein (AT2G31010) mRNA, complete cds [NM_128655]	0.0453437	-2.80181	-1.17678	Down				Down	Down
A_84_P292584	AT4G01220	unknown protein (AT4G01220) mRNA, complete cds [NM_116352]	0.0180386	-1.92701	1.30373	Down						Down
A_84_P772185	AT1G06790	RNA polymerase Rpb7 N-terminal domain-containing protein (AT1G06790) mRNA, complete cds [NM_202047]	0.03339	-4.18009	1.32639	Down
A_84_P21538	AT5G18170	GDH1 (GLUTAMATE DEHYDROGENASE 1); ATP binding / glutamate dehydrogenase [NAD(P)+]/ oxidoreductase (GDH1) mRNA, complete cds [NM_121822]	0.0144124	-1.70155	-1.28519	Down
A_84_P793262	AT3G60380	AV548529 Arabidopsis thaliana roots Columbia Arabidopsis thaliana cDNA clone RZL56b08F 3', mRNA sequence [AV548529]	0.017569	-2.25303	-1.08748	Down
A_84_P562774	AT5G12340	unknown protein (AT5G12340) mRNA, complete cds [NM_121272]	0.00157023	-2.55839	-1.11911		Up				Down
A_84_P511689	AT1G48605	ATHAL3B; FMN binding / electron carrier/ phosphopantothenoylcysteine decarboxylase (ATHAL3B) mRNA, complete cds [NM_202265]	0.0292895	-1.93751	1.14802		Up
A_84_P756765	AT2G24940	AtMAPR2 (Arabidopsis thaliana membrane-associated progesterone binding protein 2); heme binding (AtMAPR2) mRNA, complete cds [NM_128052]	0.0233669	-1.70277	-1.01502		Up
A_84_P18028	AT1G04280	unknown protein (AT1G04280) mRNA, complete cds [NM_100309]	0.0433195	-1.65016	-1.74919		Down
A_84_P591022	AT3G21530	endonuclease/exonuclease/phosphatase family protein (AT3G21530) mRNA, complete cds [NM_113048]	0.0334835	-2.26989	-1.39311		Down
A_84_P789908	AT5G67160	701496227 A. thaliana, Ohio State clone set Arabidopsis thaliana cDNA clone 701496227, mRNA sequence [AI994011]	0.0280794	-1.63297	1.02437			Up
A_84_P784459	AT4G27260	WES1; indole-3-acetic acid amido synthetase (WES1) mRNA, complete cds [NM_118860]	0.0328501	-1.97671	-1.21401					Up	Up	Up
A_84_P805406	AT3G16460	jacalin lectin family protein (AT3G16460) mRNA, complete cds [NM_112517]	0.016866	-2.25009	-1.14526				Down	Up
A_84_P23436	AT5G22500	FAR1 (FATTY ACID REDUCTASE 1); fatty acyl-CoA reductase (alcohol-forming)/ oxidoreductase, acting on the CH-CH groUp of donors (FAR1) mRNA, complete cds [NM_122155]	0.021649	-1.54134	2.35708					Up
A_84_P793234	AT4G27000	ATRBP45C; RNA binding (ATRBP45C) mRNA, complete cds [NM_118834]	0.0225014	-1.98853	1.0601					Up
A_84_P837733	AT3G07070	protein kinase family protein (AT3G07070) mRNA, complete cds [NM_111587]	0.0392852	-2.02342	-1.09279					Up
A_84_P14985	AT5G47220	ERF2 (ETHYLENE RESPONSIVE ELEMENT BINDING FACTOR 2); DNA binding / transcription activator/ transcription factor (ERF2) mRNA, complete cds [NM_124093]	0.0440909	-2.27933	1.03421					Down	Down	Down
A_84_P248115	AT5G58570	unknown protein (AT5G58570) mRNA, complete cds [NM_125244]	0.0327619	-1.6976	1.91989					Down
A_84_P11674	AT2G28940	protein kinase family protein (AT2G28940) mRNA, complete cds [NM_179797]	0.0437887	-1.77553	-1.99592					Down
A_84_P20535	AT4G17500	ATERF-1 (ETHYLENE RESPONSIVE ELEMENT BINDING FACTOR 1); DNA binding / transcription activator/ transcription factor (ATERF-1) mRNA, complete cds [NM_117855]	0.0484844	-1.65004	1.09892						Down
A_84_P19028	AT1G74930	ORA47; DNA binding / transcription factor (ORA47) mRNA, complete cds [NM_106151]	0.0251849	-2.09554	-1.1206						Down
A_84_P292244	AT3G53690	zinc finger (C3HC4-type RING finger) family protein (AT3G53690) mRNA, complete cds [NM_115229]	0.0170035	-1.53389	1.19412				Up
A_84_P787753	AT3G58200	meprin and TRAF homology domain-containing protein / MATH domain-containing protein (AT3G58200) mRNA, complete cds [NM_115682]	0.0460231	-1.60817	1.30121				Up
A_84_P18980	AT1G78500	pentacyclic triterpene synthase, putative (AT1G78500) mRNA, complete cds [NM_106497]	0.0474429	-1.91107	1.01019				Up
A_84_P833642	AT3G43190	SUS4; UDP-glycosyltransferase/ sucrose synthase/ transferase, transferring glycosyl groUps (SUS4) mRNA, complete cds [NM_114187]	0.04249	-1.84749	-1.08936				Up
A_84_P19444	AT1G12160	flavin-containing monooxygenase family protein / FMO family protein (AT1G12160) mRNA, complete cds [NM_101088]	0.0423111	-2.12758	-1.85538				Down
A_84_P20817	AT1G61590	protein kinase, putative (AT1G61590) mRNA, complete cds [NM_104841]	0.0411829	-1.89696	-1.13089				Down
A_84_P17693	AT4G16260	catalytic/ cation binding / hydrolase, hydrolyzing O-glycosyl compounds (AT4G16260) mRNA, complete cds [NM_117722]	0.0242713	-6.4823	-1.24969				Down
A_84_P197914	AT5G27750	F-box family protein (AT5G27750) mRNA, complete cds [NM_122657]	0.0141358	-1.50386	1.92335
A_84_P103136	AT1G16590	REV7; DNA binding (REV7) mRNA, complete cds [NM_101522]	0.0420092	-1.50964	1.55972
A_84_P768458	AT5G39645	unknown protein (AT5G39645) mRNA, complete cds [NM_001085214]	0.0251907	-1.51591	1.52189
A_84_P10132	AT4G16900	ATP binding / protein binding / transmembrane receptor (AT4G16900) mRNA, complete cds [NM_117794]	0.00788555	-1.52019	1.59165
A_84_P242875	AT3G03030	F-box family protein (AT3G03030) mRNA, complete cds [NM_111173]	0.00238919	-1.5623	1.71387
A_84_P21716	AT2G17900	SDG37; zinc ion binding (SDG37) mRNA, complete cds [NM_179638]	0.0166193	-1.56468	1.94722
A_84_P13359	AT1G50520	CYP705A27; electron carrier/ heme binding / iron ion binding / monooxygenase/ oxygen binding (CYP705A27) mRNA, complete cds [NM_103935]	0.035833	-1.57273	1.50854
A_84_P792853	AT1G53790	F-box family protein (AT1G53790) mRNA, complete cds [NM_001124013]	0.00946298	-1.6028	1.71632
A_84_P13013	AT1G18390	ATP binding / kinase/ protein kinase/ protein serine/threonine kinase/ protein tyrosine kinase (AT1G18390) mRNA, complete cds [NM_101697]	0.0223285	-1.61147	2.17796
A_84_P13610	AT3G16650	PP1/PP2A phosphatases pleiotropic regulator 2 (PRL2) (AT3G16650) mRNA, complete cds [NM_112538]	0.0407405	-1.6334	2.40495
A_84_P820032	AT3G05545	transcription factor, putative / zinc finger (C3HC4 type RING finger) family protein (AT3G05545) mRNA, complete cds [NM_180186]	0.00438515	-1.67432	1.60421
A_84_P807193	AT3G32980	peroxidase 32 (PER32) (P32) (PRXR3) (AT3G32980) mRNA, complete cds [NM_180321]	0.0348967	-1.7131	1.73529
A_84_P15804	AT4G16960	disease resistance protein (TIR-NBS-LRR class), putative (AT4G16960) mRNA, complete cds [NM_117799]	0.0458928	-1.92573	2.44313
A_84_P52340	AT3G26840	esterase/lipase/thioesterase family protein (AT3G26840) mRNA, complete cds [NM_113596]	0.0225879	-1.94922	1.85501
A_84_P841838	AT5G23410	unknown protein (AT5G23410) mRNA, complete cds [NM_122248]	0.0159017	-1.9956	1.55951
A_84_P11648	AT1G67650	7S RNA binding (AT1G67650) mRNA, complete cds [NM_105433]	0.0466233	-2.05242	1.78785
A_84_P15473	AT3G08820	pentatricopeptide (PPR) repeat-containing protein (AT3G08820) mRNA, complete cds [NM_111716]	0.0353378	-2.77557	1.63116
A_84_P841720	AT5G59660	leucine-rich repeat protein kinase, putative (AT5G59660) mRNA, complete cds [NM_125358]	0.0251877	-1.52421	-1.61198
A_84_P823905	AT4G27860	integral membrane family protein (AT4G27860) mRNA, complete cds [NM_118924]	0.0329954	-1.64429	-1.91639
A_84_P19239	AT1G44830	AP2 domain-containing transcription factor TINY, putative (AT1G44830) mRNA, complete cds [NM_103564]	0.0385849	-1.68763	-1.9072
A_84_P222339	AT3G27940	LBD26 (LOB DOMAIN-CONTAINING PROTEIN 26) (LBD26) mRNA, complete cds [NM_113711]	0.0168492	-1.9013	-1.70856
A_84_P756461	AT2G21850	protein binding / zinc ion binding (AT2G21850) mRNA, complete cds [NM_127754]	0.0394992	-2.44241	-2.34872
A_84_P841699	AT1G33840	unknown protein (AT1G33840) mRNA, complete cds [NM_103106]	0.0322772	-3.09373	-1.74095
A_84_P20242	AT3G14610	CYP72A7; electron carrier/ heme binding / iron ion binding / monooxygenase/ oxygen binding (CYP72A7) mRNA, complete cds [NM_112322]	0.0221663	-1.52329	1.19425
A_84_P826345	AT3G14090	ATEXO70D3 (exocyst subunit EXO70 family protein D3); protein binding (ATEXO70D3) mRNA, complete cds [NM_112265]	0.0224474	-1.52563	1.17111
A_84_P837147	AT2G45880	BAM7 (BETA-AMYLASE 7); beta-amylase/ catalytic/ cation binding (BAM7) mRNA, complete cds [NM_130151]	0.0431478	-1.52664	1.09187
A_84_P575650	AT2G01510	pentatricopeptide (PPR) repeat-containing protein (AT2G01510) mRNA, complete cds [NM_126212]	0.00593338	-1.5419	1.4951
A_84_P846388	AT1G80810	binding (AT1G80810) mRNA, complete cds [NM_106729]	0.00934267	-1.59515	1.04251
A_84_P11480	AT1G53480	unknown protein (AT1G53480) mRNA, complete cds [NM_104226]	0.0219644	-1.60733	1.11331
A_84_P551175	AT4G27415	unknown protein (AT4G27415) mRNA, complete cds [NM_202896]	0.0287133	-1.61257	1.0094
A_84_P11370	AT1G24240	ribosomal protein L19 family protein (AT1G24240) mRNA, complete cds [NM_102270]	0.0489693	-1.62305	1.43975
A_84_P189144	AT2G35170	MORN (Membrane OccUpation and Recognition Nexus) repeat-containing protein /phosphatidylinositol-4-phosphate 5-kinase-related (AT2G35170) mRNA, complete cds [NM_129071]	0.00682976	-1.62852	1.34965
A_84_P12248	AT5G19490	DNA binding / sequence-specific DNA binding (AT5G19490) mRNA, complete cds [NM_121954]	0.00642204	-1.63046	1.30709
A_84_P19658	AT5G24240	phosphatidylinositol 3- and 4-kinase family protein / ubiquitin family protein (AT5G24240) mRNA, complete cds [NM_122330]	0.0396948	-1.63895	1.0852
A_84_P751617	AT1G63860	mRNA for hypothetical protein, complete cds, clone: RAFL07-56-M06 [AK226693]	0.0468164	-1.64051	1.02528
A_84_P10043	AT4G21230	protein kinase family protein (AT4G21230) mRNA, complete cds [NM_118242]	0.0409747	-1.65717	1.02521
A_84_P120252	AT1G27110	binding (AT1G27110) mRNA, complete cds [NM_102473]	0.0124787	-1.66706	1.05135
A_84_P22719	AT1G03620	phagocytosis and cell motility protein ELMO1-related (AT1G03620) mRNA, complete cds [NM_100242]	0.0456795	-1.67681	1.4574
A_84_P765891	AT4G12382	unknown protein (AT4G12382) mRNA, complete cds [NM_001125498]	0.0118117	-1.68927	1.35169
A_84_P19137	AT1G64000	WRKY56; transcription factor (WRKY56) mRNA, complete cds [NM_105073]	0.032709	-1.69055	1.00212
A_84_P21837	AT1G72870	disease resistance protein (TIR-NBS class), putative (AT1G72870) mRNA, complete cds [NM_105945]	0.000262996	-1.75045	1.06115
A_84_P16713	AT4G33230	pectinesterase family protein (AT4G33230) mRNA, complete cds [NM_119477]	0.0217257	-1.75538	1.00758
A_84_P21052	AT2G14690	endo-1,4-beta-xylanase/ hydrolase, hydrolyzing O-glycosyl compounds (AT2G14690) mRNA, complete cds [NM_127033]	0.0369272	-1.76547	1.01566
A_84_P21539	AT5G18360	disease resistance protein (TIR-NBS-LRR class), putative (AT5G18360) mRNA, complete cds [NM_121841]	0.0206273	-1.76573	1.28502
A_84_P16161	AT1G73066	protein binding (AT1G73066) mRNA, complete cds [NM_001124119]	0.030496	-1.77688	1.47795
A_84_P861985	AT4G30270.1		0.0229532	-1.8049	1.09697
A_84_P53570	AT2G41810	unknown protein (AT2G41810) mRNA, complete cds [NM_129745]	0.0198269	-1.82204	1.05632
A_84_P23767	AT1G49940	unknown protein (AT1G49940) mRNA, complete cds [NM_103881]	0.0201173	-1.83665	1.12429
A_84_P17200	AT1G16110	WAKL6 (wall associated kinase-like 6); kinase (WAKL6) mRNA, complete cds [NM_101478]	0.0415701	-1.83786	1.19145
A_84_P832306	AT5G24710	unknown protein (AT5G24710) mRNA, complete cds [NM_122380]	0.0290767	-1.87123	1.10283
A_84_P570789	AT5G11360	unknown protein (AT5G11360) mRNA, complete cds [NM_121174]	0.0340067	-1.88846	1.02904
A_84_P534845	AT2G01390	pentatricopeptide (PPR) repeat-containing protein (AT2G01390) mRNA, complete cds [NM_126200]	0.0410315	-1.89468	1.01397
A_84_P754648	AT1G63057	unknown protein (AT1G63057) mRNA, complete cds [NM_001124069]	0.00281731	-1.91003	1.02233
A_84_P584003	AT4G00690	ULP1B (UB-LIKE PROTEASE 1B); cysteine-type peptidase (ULP1B) mRNA, complete cds [NM_116294]	0.0130402	-1.9469	1.12562
A_84_P197244	AT3G60710	F-box family protein (AT3G60710) mRNA, complete cds [NM_115935]	0.0269294	-1.94868	1.02282
A_84_P58690	AT5G39280	ATEXPA23 (ARABIDOPSIS THALIANA EXPANSIN A23) (ATEXPA23) mRNA, complete cds [NM_123290]	0.0363878	-1.96268	1.07832
A_84_P856571	AT1G63430	leucine-rich repeat transmembrane protein kinase, putative (AT1G63430) mRNA, complete cds [NM_105022]	0.0134628	-2.0332	1.07114
A_84_P22601	AT5G60340	maoC-like dehydratase domain-containing protein (AT5G60340) mRNA, complete cds [NM_125427]	0.049019	-2.03496	1.04708
A_84_P10538	AT1G63870	disease resistance protein (TIR-NBS-LRR class), putative (AT1G63870) mRNA, complete cds [NM_105061]	0.0261746	-2.09125	1.01177
A_84_P524103	AT1G36745	unknown protein (AT1G36745) mRNA, complete cds [NM_148514]	0.0375798	-2.18562	1.03206
A_84_P194774	AT4G01750	RGXT2 (rhamnogalacturonan xylosyltransferase 2); UDP-xylosyltransferase (RGXT2) mRNA, complete cds [NM_116405]	0.0383306	-2.18853	1.0123
A_84_P577170	AT5G64190	unknown protein (AT5G64190) mRNA, complete cds [NM_125815]	0.0468911	-2.19859	1.01617
A_84_P17165	AT1G67990	TSM1; N1,N5,N10-tris-(5-hydroxyferuloyl)spermidine O-methyltransferase/ caffeoyl CoA:S-adenosyl-L-methionine O-methyltransfera_ (TSM1) mRNA, complete cds [NM_105469]	0.0277868	-2.21232	1.01203
A_84_P838362	AT2G43140	DNA binding / transcription factor (AT2G43140) mRNA, complete cds [NM_129876]	0.000703612	-2.244	1.00951
A_84_P759241	AT3G30122	At3g30140 mRNA sequence [AY046045]	0.0426503	-2.2676	1.07529
A_84_P802135	AT4G18380	BX837629 Arabidopsis thaliana Hormone Treated Callus Col-0 Arabidopsis thaliana cDNA clone GSLTPGH28ZC08 5PRIM, mRNA sequence [BX837629]	0.00341256	-2.43844	1.01155
A_84_P60330	AT5G27060	AtRLP53 (Receptor Like Protein 53); kinase/ protein binding (AtRLP53) mRNA, complete cds [NM_122588]	0.00284512	-2.45844	1.12683
A_84_P131786	AT5G56370	F-box family protein (AT5G56370) mRNA, complete cds [NM_203213]	0.0338747	-2.46752	1.21063
A_84_P792300	AT5G34851	clone 103691 mRNA sequence [DQ108674]	0.0317862	-2.53412	1.00679
A_84_P545880	AT4G29760	unknown protein (AT4G29760) mRNA, complete cds [NM_119122]	0.0199764	-2.59434	1.03989
A_84_P210248	AT5G42460	unknown protein (AT5G42460) mRNA, complete cds [NM_123611]	0.0258533	-2.60504	1.31055
A_84_P16683	AT4G26390	pyruvate kinase, putative (AT4G26390) mRNA, complete cds [NM_118772]	0.0438574	-1.5005	-1.09197
A_84_P844748	AT4G39380	unknown protein (AT4G39380) mRNA, complete cds [NM_120098]	0.0103695	-1.5225	-1.0894
A_84_P21165	AT3G07900	unknown protein (AT3G07900) mRNA, complete cds [NM_111669]	0.0320529	-1.52816	-1.04708
A_84_P796867	AT1G21510	AYALO10TFB pooled cDNA populations Arabidopsis thaliana cDNA, mRNA sequence [EG427594]	0.0279378	-1.53822	-1.01801
A_84_P297064	AT1G65310	XTH17 (XYLOGLUCAN ENDOTRANSGLUCOSYLASE/HYDROLASE 17); hydrolase, acting on glycosyl bonds / hydrolase, hydrolyzing O-glycosyl _ (XTH17) mRNA, complete cds [NM_105205]	0.0477437	-1.54613	-1.03973
A_84_P720691	AT4G26488	(AT4G26488) otherRNA [NR_023018]	0.027813	-1.552	-1.21422
A_84_P757328	AT2G04045	unknown protein (AT2G04045) mRNA, complete cds [NM_001036239]	0.0443753	-1.55504	-1.01881
A_84_P795438	AT1G75490	DNA binding / transcription factor (AT1G75490) mRNA, complete cds [NM_106202]	0.0470978	-1.57523	-1.00695
A_84_P592244	AT5G35737	unknown protein (AT5G35737) mRNA, complete cds [NM_203126]	0.024158	-1.59572	-1.09235
A_84_P554974	AT1G04090	unknown protein (AT1G04090) mRNA, complete cds [NM_100290]	0.0254935	-1.59911	-1.3236
A_84_P11332	AT1G17615	disease resistance protein (TIR-NBS class), putative (AT1G17615) mRNA, complete cds [NM_101624]	0.0348302	-1.59931	-1.00878
A_84_P832786	AT5G23480	DNA binding (AT5G23480) mRNA, complete cds [NM_122255]	0.0275576	-1.63739	-1.21103
A_84_P609600	AT2G40200	basic helix-loop-helix (bHLH) family protein (AT2G40200) mRNA, complete cds [NM_129578]	0.0374986	-1.65298	-1.25025
A_84_P287450	AT3G62460	unknown protein (AT3G62460) mRNA, complete cds [NM_116111]	0.0180528	-1.65321	-1.29126
A_84_P798714	AT3G01930	nodulin family protein (AT3G01930) mRNA, complete cds [NM_180166]	0.0133094	-1.65829	-1.05719
A_84_P12601	AT2G42350	zinc finger (C3HC4-type RING finger) family protein (AT2G42350) mRNA, complete cds [NM_129797]	0.0174153	-1.6646	-1.24506
A_84_P19722	AT5G49070	KCS21 (3-KETOACYL-COA SYNTHASE 21); acyltransferase/ catalytic/ transferase, transferring acyl groUps other than amino-acyl gr_ (KCS21) mRNA, complete cds [NM_124284]	0.025363	-1.67021	-1.0275
A_84_P766434	AT1G60720	unknown protein (AT1G60720) mRNA, complete cds [NM_104755]	0.0415506	-1.68979	-1.07193
A_84_P21788	AT1G05290	transcription factor (AT1G05290) mRNA, complete cds [NM_100408]	0.0332477	-1.72938	-1.00219
A_84_P765951	AT4G38120	unknown protein (AT4G38120) mRNA, complete cds [NM_001125665]	0.0438971	-1.73468	-1.03856
A_84_P792756	AT2G21740	AYAWR64TF pooled cDNA populations Arabidopsis thaliana cDNA, mRNA sequence [EG462301]	0.0300086	-1.74455	-1.01946
A_84_P597644	AT5G52547	unknown protein (AT5G52547) mRNA, complete cds [NM_203199]	0.0343011	-1.74465	-1.01589
A_84_P810366	AT1G79930	HSP91; ATP binding (HSP91) mRNA, complete cds [NM_106642]	0.0381015	-1.76121	-1.11131
A_84_P535977	AT3G43870	unknown protein (AT3G43870) mRNA, complete cds [NM_114255]	0.0297275	-1.78496	-1.08306
A_84_P13731	AT1G23940	adaptin family protein (AT1G23940) mRNA, complete cds [NM_102241]	0.0406498	-1.78513	-1.30422
A_84_P826274	AT5G48560	basic helix-loop-helix (bHLH) family protein (AT5G48560) mRNA, complete cds [NM_124232]	0.0435734	-1.7873	-1.05036
A_84_P22386	AT4G32540	YUC1 (YUCCA 1); FAD binding / NADP or NADPH binding / flavin-containing monooxygenase/ oxidoreductase (YUC1) mRNA, complete cds [NM_119406]	0.0389252	-1.79614	-1.03868
A_84_P19148	AT2G40210	AGL48 (AGAMOUS-LIKE 48); transcription factor (AGL48) mRNA, complete cds [NM_129579]	0.0133611	-1.79636	-1.015
A_84_P842141	AT1G26510	F-box family protein (AT1G26510) mRNA, complete cds [NM_102413]	0.0484087	-1.81737	-1.01651
A_84_P840278	AT3G59190	F-box family protein (AT3G59190) mRNA, complete cds [NM_115781]	0.00993357	-1.82107	-1.02898
A_84_P14663	AT3G52970	CYP76G1; electron carrier/ heme binding / iron ion binding / monooxygenase/ oxygen binding (CYP76G1) mRNA, complete cds [NM_115157]	0.0334483	-1.833	-1.12114
A_84_P862059	AT5G28626	Full-length cDNA Complete sequence from clone GSLTPGH45ZB01 of Hormone Treated Callus of strain col-0 of Arabidopsis thaliana (thale cress) [BX831997]	0.0265974	-1.84812	-1.00023
A_84_P19981	AT1G30370	lipase class 3 family protein (AT1G30370) mRNA, complete cds [NM_102774]	0.048461	-1.85735	-1.15705
A_84_P200264	AT1G37150	HCS2 (holocarboxylase synthetase 2); biotin-[acetyl-CoA-carboxylase] ligase/ catalytic (HCS2) mRNA, complete cds [NM_103366]	0.0498984	-1.85818	-1.1391
A_84_P13511	AT2G34740	catalytic/ protein serine/threonine phosphatase (AT2G34740) mRNA, complete cds [NM_129028]	0.0356382	-1.86685	-1.01971
A_84_P23147	AT3G46280	protein kinase-related (AT3G46280) mRNA, complete cds [NM_114496]	0.0392118	-1.8935	-1.06179
A_84_P151328	AT3G14710	F-box family protein (AT3G14710) mRNA, complete cds [NM_112332]	0.0232003	-1.93579	-1.02909
A_84_P22784	AT1G14760	KNATM (KNOX ARABIDOPSIS THALIANA MEINOX); transcription activator (KNATM) mRNA, complete cds [NM_101345]	0.0041711	-1.95185	-1.04926
A_84_P825764	AT1G56240	AtPP2-B13 (Phloem protein 2-B13); carbohydrate binding (AtPP2-B13) mRNA, complete cds [NM_104503]	0.00859401	-1.9555	-1.04551
A_84_P595978	AT1G12340	unknown protein (AT1G12340) mRNA, complete cds [NM_101106]	0.0288675	-1.98579	-1.04846
A_84_P765901	AT4G04221	(AT4G04221) otherRNA [NR_022922]	0.0014832	-2.01116	-1.01406
A_84_P12463	AT1G20080	SYTB (SYTB) mRNA, complete cds [NM_101862]	0.0341596	-2.02432	-1.02096
A_84_P762264	AT3G61571	unknown protein (AT3G61571) mRNA, complete cds [NM_001125405]	0.0135298	-2.03008	-1.05328
A_84_P799968	AT1G10417	unknown protein (AT1G10417) mRNA, complete cds [NM_001035942]	0.0193792	-2.03869	-1.12195
A_84_P800283	AT1G33940	AYAXF44TR pooled cDNA populations Arabidopsis thaliana cDNA, mRNA sequence [EG490179]	0.0199971	-2.04762	-1.04503
A_84_P845665	AT3G51350	aspartyl protease family protein (AT3G51350) mRNA, complete cds [NM_114994]	0.0270083	-2.05435	-1.0117
A_84_P507895	AT5G43240	unknown protein (AT5G43240) mRNA, complete cds [NM_001125894]	0.0199854	-2.10057	-1.05694
A_84_P106792	AT4G11550	DC1 domain-containing protein (AT4G11550) mRNA, complete cds [NM_117224]	0.00864549	-2.12758	-1.25387
A_84_P298434	AT3G60780	unknown protein (AT3G60780) mRNA, complete cds [NM_115942]	0.0350702	-2.13962	-1.07442
A_84_P19502	AT4G22140	DNA binding / protein binding / zinc ion binding (AT4G22140) mRNA, complete cds [NM_118335]	0.0284854	-2.14744	-1.05551
A_84_P559688	AT2G19920	RNA-dependent RNA polymerase family protein (AT2G19920) mRNA, complete cds [NM_127550]	0.00750179	-2.16326	-1.06551
A_84_P511835	AT2G24255	unknown protein (AT2G24255) mRNA, complete cds [NM_127987]	0.0482435	-2.16423	-1.02162
A_84_P23230	AT4G01760	DC1 domain-containing protein (AT4G01760) mRNA, complete cds [NM_116406]	0.0417641	-2.16994	-1.17927
A_84_P765653	AT4G16892	(AT4G16892) otherRNA [NR_022975]	0.0475081	-2.1702	-1.00094
A_84_P16237	AT1G67000	ATP binding / kinase/ protein kinase/ protein serine/threonine kinase (AT1G67000) mRNA, complete cds [NM_105370]	0.036969	-2.25153	-1.08476
A_84_P754095	AT1G12411	unknown protein (AT1G12411) mRNA, complete cds [NM_001123801]	0.0228801	-2.29339	-1.04427
A_84_P13421	AT1G71770	PAB5 (POLY(A)-BINDING PROTEIN 5); RNA binding / poly(A) binding / translation initiation factor (PAB5) mRNA, complete cds [NM_105835]	0.00399883	-2.34796	-1.17893
A_84_P10306	AT5G59930	DC1 domain-containing protein / UV-B light-insensitive protein, putative (AT5G59930) mRNA, complete cds [NM_125386]	0.0222068	-2.37818	-1.01557
A_84_P12220	AT1G52330	unknown protein (AT1G52330) mRNA, complete cds [NM_104112]	0.0404517	-2.4522	-1.10052
A_84_P754037	AT1G21327	unknown protein (AT1G21327) mRNA, complete cds [NM_001123852]	0.0210221	-2.47976	-1.0441
A_84_P21944	AT1G66930	serine/threonine protein kinase family protein (AT1G66930) mRNA, complete cds [NM_105364]	0.0161863	-2.56762	-1.34114
A_84_P18466	AT3G57270	BG1 (BETA-1,3-GLUCANASE 1); catalytic/ cation binding / hydrolase, hydrolyzing O-glycosyl compounds (BG1) mRNA, complete cds [NM_115587]	0.0105238	-2.58561	-1.20997
A_84_P181744	AT4G05540	tRNA-splicing endonuclease positive effector-related (AT4G05540) mRNA, complete cds [NM_116792]	0.0339345	-2.61238	-1.07358
A_84_P855153	AT2G33793	unknown protein (AT2G33793) mRNA, complete cds [NM_201864]	0.0298285	-2.80397	-1.43732
A_84_P18904	AT1G18960	myb family transcription factor (AT1G18960) mRNA, complete cds [NM_101753]	0.0170632	-2.83773	-1.0743
A_84_P10587	AT1G32980	subtilisin-like serine protease-related (AT1G32980) mRNA, complete cds [NM_103031]	0.0498106	-2.86337	-1.00379
A_84_P24087	AT3G45060	ATNRT2.6; nitrate transmembrane transporter (ATNRT2.6) mRNA, complete cds [NM_114375]	0.0413042	-2.97138	-1.17232
A_84_P20638	AT5G40990	GLIP1 (GDSL LIPASE1); carboxylesterase/ lipase (GLIP1) mRNA, complete cds [NM_123464]	0.0296902	-2.99885	-1.12197
A_84_P12686	AT3G25180	CYP82G1; electron carrier/ heme binding / iron ion binding / monooxygenase/ oxygen binding (CYP82G1) mRNA, complete cds [NM_113423]	0.044466	-3.10009	-1.13914
A_84_P799552	AT5G23940	BP595261 RAFL15 Arabidopsis thaliana cDNA clone RAFL15-29-D20 3', mRNA sequence [BP595261]	0.049555	-3.4012	-1.06359
A_84_P21150	AT3G01760	lysine and histidine specific transporter, putative (AT3G01760) mRNA, complete cds [NM_111042]	0.0167961	-4.02628	-1.04558
A_84_P18655	AT1G62710	BETA-VPE (BETA VACUOLAR PROCESSING ENZYME); cysteine-type endopeptidase (BETA-VPE) mRNA, complete cds [NM_104948]	0.0175759	2.25435	16.8702	Up	Up	Up	Up	Up		Up
A_84_P19508	AT4G23680	major latex protein-related / MLP-related (AT4G23680) mRNA, complete cds [NM_118499]	0.0298316	6.1723	46.2842	Up	Up	Up		Up
A_84_P807539	AT3G51240	F3H (FLAVANONE 3-HYDROXYLASE); naringenin 3-dioxygenase (F3H) mRNA, complete cds [NM_114983]	0.030413	1.5674	6.8323	Up	Up	Up
A_84_P16776	AT5G06760	late embryogenesis abundant groUp 1 domain-containing protein / LEA groUp 1 domain-containing protein (AT5G06760) mRNA, complete cds [NM_120759]	0.0208673	1.64763	123.724	Up	Up		Up	Up		Up
A_84_P12302	AT1G62510	protease inhibitor/seed storage/lipid transfer protein (LTP) family protein (AT1G62510) mRNA, complete cds [NM_104930]	0.0425169	1.88252	4.71775	Up	Up			Up		Up
A_84_P764437	AT4G37980	ELI3-1 (ELICITOR-ACTIVATED GENE 3-1); binding / catalytic/ oxidoreductase/ zinc ion binding (ELI3-1) mRNA, complete cds [NM_001036728]	0.00127541	1.57098	6.32555	Up	Up			Up		Up
A_84_P803335	AT3G28007	nodulin MtN3 family protein (AT3G28007) mRNA, complete cds [NM_113718]	0.00444503	1.52425	31.4906	Up	Up			Up		Up
A_84_P833665	AT1G17870	EGY3 (ETHYLENE-DEPENDENT GRAVITROPISM-DEFICIENT AND YELLOW-GREEN-LIKE 3) (EGY3) mRNA, complete cds [NM_101650]	0.00713882	2.43712	10.3487	Up	Up					Up
A_84_P18942	AT1G62290	aspartyl protease family protein (AT1G62290) mRNA, complete cds [NM_104909]	0.0104626	3.51916	7.81244	Up	Up		Up
A_84_P16890	AT5G50800	nodulin MtN3 family protein (AT5G50800) mRNA, complete cds [NM_124458]	0.033211	2.42584	7.65207	Up		Up			Up	Up
A_84_P22936	AT1G11170	unknown protein (AT1G11170) mRNA, complete cds [NM_202080]	0.00217347	5.25185	12.9608	Up			Up	Up
A_84_P752604	AT1G09500	cinnamyl-alcohol dehydrogenase family / CAD family (AT1G09500) mRNA, complete cds [NM_001035935]	0.0284778	3.00834	11.7783	Up			Up	Up
A_84_P22219	AT3G50440	MES10 (METHYL ESTERASE 10); hydrolase/ hydrolase, acting on ester bonds / methyl jasmonate esterase (MES10) mRNA, complete cds [NM_114904]	0.0435695	1.88634	2.5711	Up				Up
A_84_P17613	AT4G22950	AGL19 (AGAMOUS-LIKE 19); transcription factor (AGL19) mRNA, complete cds [NM_118424]	0.0285279	1.87371	3.42926	Up				Up
A_84_P787384	AT5G15240	amino acid transporter family protein (AT5G15240) mRNA, complete cds [NM_121528]	0.00354439	2.03602	3.87747	Up						Up
A_84_P18221	AT2G36640	ATECP63 (EMBRYONIC CELL PROTEIN 63) (ATECP63) mRNA, complete cds [NM_129219]	0.0138273	2.82237	6.99015	Up			Up
A_84_P17216	AT1G30220	INT2 (INOSITOL TRANSPORTER 2); carbohydrate transmembrane transporter/ sugar:hydrogen symporter (INT2) mRNA, complete cds [NM_102761]	0.00823086	1.67322	88.8029	Up			Up
A_84_P13657	AT3G29590	AT5MAT; O-malonyltransferase/ transferase (AT5MAT) mRNA, complete cds [NM_113880]	0.0400281	1.81519	13.7614	Up
A_84_P92689	AT5G16970	AT-AER (alkenal reductase); 2-alkenal reductase (AT-AER) mRNA, complete cds [NM_121703]	0.00680271	1.51406	3.98369	Up
A_84_P10196	AT5G22300	NIT4 (NITRILASE 4); 3-cyanoalanine hydratase/ cyanoalanine nitrilase/ indole-3-acetonitrile nitrilase/ nitrilase/ nitrile hydr_ (NIT4) mRNA, complete cds [NM_122135]	0.0206126	2.51876	3.40768	Down		Up	Up
A_84_P21760	AT1G03940	transferase family protein (AT1G03940) mRNA, complete cds [NM_100275]	0.0296898	1.93137	14.7172			Up
A_84_P565450	AT5G16980	NADP-dependent oxidoreductase, putative (AT5G16980) mRNA, complete cds [NM_121704]	0.0250565	12.63	5.07914				Up
A_84_P12190	AT5G58660	oxidoreductase, 2OG-Fe(II) oxygenase family protein (AT5G58660) mRNA, complete cds [NM_125253]	0.000675007	4.29293	4.30965				Up
A_84_P108502	AT2G02120	PDF2.1; peptidase inhibitor (PDF2.1) mRNA, complete cds [NM_126272]	0.0030739	2.22659	14.9165				Up
A_84_P18741	AT5G39850	40S ribosomal protein S9 (RPS9C) (AT5G39850) mRNA, complete cds [NM_123348]	0.0364929	2.03267	3.87411				Up
A_84_P723830	AT1G25422	unknown protein (AT1G25422) mRNA, complete cds [NM_001160894]	0.0050901	3.65774	3.47257
A_84_P548594	AT5G05840	unknown protein (AT5G05840) mRNA, complete cds [NM_120666]	0.0156207	1.96645	5.94367
A_84_P10613	AT2G42530	COR15B (COLD REGULATED 15B) (COR15B) mRNA, complete cds [NM_129814]	0.0205322	1.78195	3.49845
A_84_P10225	AT5G37960	oxidoreductase-related (AT5G37960) mRNA, complete cds [NM_123155]	0.0104673	1.55291	3.86321
A_84_P13039	AT5G24420	glucosamine/galactosamine-6-phosphate isomerase-related (AT5G24420) mRNA, complete cds [NM_122350]	0.0103868	1.75746	-4.95142	Down			Down			Up
A_84_P57010	AT4G37540	LBD39 (LOB DOMAIN-CONTAINING PROTEIN 39) (LBD39) mRNA, complete cds [NM_119918]	0.0135347	1.59844	-10.8368	Down						Down
A_84_P786909	AT1G14700	PAP3 (PURPLE ACID PHOSPHATASE 3); acid phosphatase/ protein serine/threonine phosphatase (PAP3) mRNA, complete cds [NM_101339]	0.0326871	1.89594	-4.66674	Down
A_84_P524838	AT5G66740	unknown protein (AT5G66740) mRNA, complete cds [NM_126072]	0.01428	1.82893	-3.07989	Down
A_84_P16156	AT1G32780	alcohol dehydrogenase, putative (AT1G32780) mRNA, complete cds [NM_103012]	0.0228041	1.62986	-4.01224	Down
A_84_P15108	AT1G23205	invertase/pectin methylesterase inhibitor family protein (AT1G23205) mRNA, complete cds [NM_102169]	0.048259	1.58608	-61.0878	Down
A_84_P23507	AT5G49480	ATCP1 (Ca2+-binding protein 1); calcium ion binding (ATCP1) mRNA, complete cds [NM_124325]	0.0486218	1.54574	-9.63964		Down
A_84_P11926	AT4G19380	alcohol oxidase-related (AT4G19380) mRNA, complete cds [NM_118058]	0.0496379	1.53526	-5.83499				Up
A_84_P285710	AT3G11210	GDSL-motif lipase/hydrolase family protein (AT3G11210) mRNA, complete cds [NM_111956]	0.0387089	1.73646	-3.54848
A_84_P503428	AT5G24105	AGP41 (ARABINOGALACTAN-PROTEIN 41) (AGP41) mRNA, complete cds [NM_203099]	0.0189034	1.63094	-3.76104
A_84_P21145	AT3G03480	CHAT (acetyl CoA:(Z)-3-hexen-1-ol acetyltransferase); acetyl CoA:(Z)-3-hexen-1-ol acetyltransferase (CHAT) mRNA, complete cds [NM_111219]	0.0186407	2.68381	2.17358	Up	Up
A_84_P736436	AT1G16840	AV544218 roots Columbia Arabidopsis thaliana cDNA clone RZ36d02F 3', mRNA sequence [AV544218]	0.00433597	1.56673	1.13316	Up				Up		Up
A_84_P838263	AT4G27480	glycosyltransferase family 14 protein / core-2/I-branching enzyme family protein (AT4G27480) mRNA, complete cds [NM_001125597]	0.00171847	2.24081	1.14406	Up			Up
A_84_P794032	AT1G59610	AV816752 RAFL9 Arabidopsis thaliana cDNA clone RAFL09-91-N17 3', mRNA sequence [AV816752]	0.0300251	2.11682	1.04209	Up
A_84_P809207	AT2G37040	pal1 (Phe ammonia lyase 1); phenylalanine ammonia-lyase (pal1) mRNA, complete cds [NM_129260]	0.0480644	1.54919	1.17028	Up
A_84_P19352	AT3G43160	MEE38 (maternal effect embryo arrest 38) (MEE38) mRNA, complete cds [NM_114184]	0.00665921	1.59289	-1.44772	Up
A_84_P18366	AT3G20470	GRP5 (GLYCINE-RICH PROTEIN 5); structural constituent of cell wall (GRP5) mRNA, complete cds [NM_112938]	0.0135174	2.21795	-1.03029	Down				Up
A_84_P260410	AT1G78450	SOUL heme-binding family protein (AT1G78450) mRNA, complete cds [NM_106492]	0.0496891	5.17732	-1.63077	Down				Down	Down
A_84_P832779	AT2G26870	phosphoesterase family protein (AT2G26870) mRNA, complete cds [NM_128244]	0.0175565	2.19127	-1.14536	Down						Down
A_84_P796705	AT3G60440	AYALK17TR pooled cDNA populations cDNA, mRNA sequence [EG421131]	0.0348578	1.69516	-1.0503	Down						Down
A_84_P803462	AT5G26850	BP645308 RAFL19 Arabidopsis thaliana cDNA clone RAFL19-68-F13 3', mRNA sequence [BP645308]	0.0429379	2.0919	1.1145	Down
A_84_P16919	AT5G59130	subtilase family protein (AT5G59130) mRNA, complete cds [NM_125303]	0.0375691	1.71581	1.28024	Down
A_84_P803047	AT2G47450	BP645435 RAFL19 Arabidopsis thaliana cDNA clone RAFL19-68-M04 3', mRNA sequence [BP645435]	0.00993069	1.60669	-1.019	Down
A_84_P11643	AT2G23590	MES8 (METHYL ESTERASE 8); hydrolase/ hydrolase, acting on ester bonds (MES8) mRNA, complete cds [NM_127923]	0.0119057	2.28952	-1.50763		Down
A_84_P806656	AT5G17920	ATMS1; 5-methyltetrahydropteroyltriglutamate-homocysteine S-methyltransferase/ methionine synthase (ATMS1) mRNA, complete cds [NM_001085130]	0.0117465	1.56434	-1.26296		Down
A_84_P12724	AT3G24480	leucine-rich repeat family protein / extensin family protein (AT3G24480) mRNA, complete cds [NM_113355]	0.0380504	1.53594	-1.01865		Down
A_84_P22214	AT3G49360	glucosamine/galactosamine-6-phosphate isomerase family protein (AT3G49360) mRNA, complete cds [NM_114796]	0.000864594	1.53368	-1.35882			Up			Up	Down
A_84_P794454	AT1G74210	BX834361 Arabidopsis thaliana Adult vegetative tissue Col-0 Arabidopsis thaliana cDNA clone GSLTLS38ZB05 3PRIM, mRNA sequence [BX834361]	0.0386819	2.01276	1.00999			Up
A_84_P24073	AT3G28740	CYP81D1; electron carrier/ heme binding / iron ion binding / monooxygenase/ oxygen binding (CYP81D1) mRNA, complete cds [NM_113795]	0.0323595	3.82894	1.0963			Down	Up	Up
A_84_P18000	AT1G09960	SUT4 (SUCROSE TRANSPORTER 4); carbohydrate transmembrane transporter/ sucrose transmembrane transporter/ sucrose:hydrogen symp_ (SUT4) mRNA, complete cds [NM_100870]	0.000321943	2.61345	1.661				Up	Up		Up
A_84_P585313	AT1G16705	p300/CBP acetyltransferase-related protein-related (AT1G16705) mRNA, complete cds [NM_101531]	0.0063961	20.4498	1.3012				Up	Up
A_84_P836109	AT4G13990	exostosin family protein (AT4G13990) mRNA, complete cds [NM_117474]	0.00465545	1.51176	1.39014					Up
A_84_P714888	AT3G52060	mRNA for hypothetical protein, complete cds, clone: RAFL14-94-B21 [AK228417]	0.0339684	2.36122	-1.00522					Up
A_84_P15232	AT1G49160	WNK7; kinase/ protein kinase (WNK7) mRNA, complete cds [NM_103806]	0.026338	2.03649	1.15101				Up	Down
A_84_P832164	AT3G05750	unknown protein (AT3G05750) mRNA, complete cds [NM_111449]	0.0333095	2.16459	1.05598					Down
A_84_P11953	AT4G25780	pathogenesis-related protein, putative (AT4G25780) mRNA, complete cds [NM_118710]	0.00713575	3.67203	1.73408						Down
A_84_P23900	AT2G29370	tropinone reductase, putative / tropine dehydrogenase, putative (AT2G29370) mRNA, complete cds [NM_179801]	0.00203175	25.8375	1.66153				Up
A_84_P12585	AT2G37670	WD-40 repeat family protein (AT2G37670) mRNA, complete cds [NM_129323]	0.00613174	5.60309	1.60006				Up
A_84_P590991	AT3G12460	3'-5' exonuclease/ nucleic acid binding (AT3G12460) mRNA, complete cds [NM_112081]	0.0176415	3.18756	1.76786				Up
A_84_P11698	AT3G05630	PLDP2; phospholipase D (PLDP2) mRNA, complete cds [NM_111436]	0.00788195	1.96597	1.85007				Up
A_84_P16084	AT1G03770	RING1B (RING 1B); protein binding / zinc ion binding (RING1B) mRNA, complete cds [NM_100256]	0.0133197	1.79533	1.59387				Up
A_84_P20763	AT5G11100	SYTD (SYTD) mRNA, complete cds [NM_121148]	0.0299657	1.71608	1.57481				Up
A_84_P763889	AT4G00380	XH/XS domain-containing protein / XS zinc finger domain-containing protein (AT4G00380) mRNA, complete cds [NM_116262]	0.039126	1.89674	-1.72484				Up
A_84_P12182	AT5G56300	GAMT2 (GIBBERELLIC ACID METHYLTRANSFERASE 2); S-adenosylmethionine-dependent methyltransferase/ gibberellin carboxyl-O-methylt_ (GAMT2) mRNA, complete cds [NM_125013]	0.0301818	1.87079	-1.80122				Up
A_84_P754788	AT1G74140	unknown protein (AT1G74140) mRNA, complete cds [NM_001084351]	0.0169995	48.3224	1.09547				Up
A_84_P14739	AT4G10020	AtHSD5 (hydroxysteroid dehydrogenase 5); binding / catalytic/ oxidoreductase (AtHSD5) mRNA, complete cds [NM_117070]	0.00825092	21.6869	1.22618				Up
A_84_P15778	AT4G35650	isocitrate dehydrogenase, putative / NAD+ isocitrate dehydrogenase, putative (AT4G35650) mRNA, complete cds [NM_119730]	0.00411529	21.1427	1.05126				Up
A_84_P301610	AT3G12470	nucleic acid binding (AT3G12470) mRNA, complete cds [NM_112082]	0.00718236	20.7763	1.09163				Up
A_84_P593216	AT5G60250	zinc finger (C3HC4-type RING finger) family protein (AT5G60250) mRNA, complete cds [NM_125418]	0.015297	9.32878	1.07813				Up
A_84_P22447	AT5G05420	immunophilin, putative / FKBP-type peptidyl-prolyl cis-trans isomerase, putative (AT5G05420) mRNA, complete cds [NM_120624]	0.0186822	6.01715	1.36983				Up
A_84_P833384	AT5G45830	DOG1 (DELAY OF GERMINATION 1) (DOG1) mRNA, complete cds [NM_123951]	0.0136308	4.62132	1.01682				Up
A_84_P13443	AT2G19770	PRF5 (PROFILIN5); actin binding / actin monomer binding (PRF5) mRNA, complete cds [NM_127535]	0.03216	3.38918	1.0027				Up
A_84_P13813	AT4G18650	transcription factor-related (AT4G18650) mRNA, complete cds [NM_117981]	0.0318138	2.39593	1.06515				Up
A_84_P15886	AT5G27630	ACBP5 (ACYL-COA BINDING PROTEIN 5); acyl-CoA binding (ACBP5) mRNA, complete cds [NM_122645]	0.0073636	2.29227	1.14574				Up
A_84_P22880	AT1G31950	terpene synthase/cyclase family protein (AT1G31950) mRNA, complete cds [NM_102931]	0.0443111	2.10885	1.0551				Up
A_84_P837804	AT5G55250	IAMT1 (IAA CARBOXYLMETHYLTRANSFERASE 1); S-adenosylmethionine-dependent methyltransferase/ indole acetic acid carboxyl methylt_ (IAMT1) mRNA, complete cds [NM_124907]	0.00190776	2.09447	1.31561				Up
A_84_P67354	AT5G63580	FLS2 (FLAVONOL SYNTHASE 2); flavonol synthase (FLS2) mRNA, complete cds [NM_125753]	0.0481657	2.01228	1.13052				Up
A_84_P836830	AT5G50770	AtHSD6 (hydroxysteroid dehydrogenase 6); binding / catalytic/ oxidoreductase (AtHSD6) mRNA, complete cds [NM_124455]	0.0267238	1.74634	1.10681				Up
A_84_P832874	AT2G14520	CBS domain-containing protein (AT2G14520) mRNA, complete cds [NM_127015]	0.0337923	1.53641	1.48805				Up
A_84_P16123	AT1G12070	Rho GDP-dissociation inhibitor family protein (AT1G12070) mRNA, complete cds [NM_101079]	0.0144854	7.05933	-1.02418				Up
A_84_P20583	AT5G13790	AGL15 (AGAMOUS-LIKE 15); DNA binding / transcription factor (AGL15) mRNA, complete cds [NM_121382]	0.0429165	3.81761	-1.05613				Up
A_84_P22596	AT5G59340	WOX2 (WUSCHEL RELATED HOMEOBOX 2); transcription factor (WOX2) mRNA, complete cds [NM_125325]	0.0464496	2.45877	-1.00417				Up
A_84_P18298	AT3G05150	sugar transporter family protein (AT3G05150) mRNA, complete cds [NM_111387]	0.0472946	2.18548	-1.03758				Up
A_84_P836789	AT1G18180	oxidoreductase, acting on the CH-CH groUp of donors (AT1G18180) mRNA, complete cds [NM_101678]	0.0233034	1.96123	-1.08112				Up
A_84_P575754	AT2G40030	NRPD1B; DNA binding / DNA-directed RNA polymerase (NRPD1B) mRNA, complete cds [NM_129561]	0.020632	1.77277	-1.22738				Up
A_84_P772807	AT1G68240	transcription factor (AT1G68240) mRNA, complete cds [NM_001036174]	0.0294169	1.65313	-1.22123				Up
A_84_P266650	AT3G54510	early-responsive to dehydration protein-related / ERD protein-related (AT3G54510) mRNA, complete cds [NM_115308]	0.00925726	1.61217	-1.10583				Up
A_84_P216298	AT5G38930	germin-like protein, putative (AT5G38930) mRNA, complete cds [NM_123255]	0.0413938	2.18823	1.0882				Down
A_84_P23561	AT5G63600	FLS5 (FLAVONOL SYNTHASE 5); flavonol synthase (FLS5) mRNA, complete cds [NM_125755]	0.00797701	2.59176	-1.02979				Down
A_84_P863265	AT4G12550	AIR1; lipid binding (AIR1) mRNA, complete cds [NM_117325]	0.0430478	1.54671	-1.01853				Down
A_84_P16515	AT1G02770	unknown protein (AT1G02770) mRNA, complete cds [NM_100156]	0.0156027	36.5818	2.21829
A_84_P804241	AT1G03370	protein binding / zinc ion binding (AT1G03370) mRNA, complete cds [NM_100219]	0.0141534	2.06159	1.97829
A_84_P23039	AT3G09160	RNA recognition motif (RRM)-containing protein (AT3G09160) mRNA, complete cds [NM_111751]	0.0271071	1.77436	1.66642
A_84_P20921	AT1G77520	O-methyltransferase family 2 protein (AT1G77520) mRNA, complete cds [NM_106401]	0.0371949	1.75551	1.63163
A_84_P838191	AT1G76720	GTP binding / GTPase/ translation initiation factor (AT1G76720) mRNA, complete cds [NM_106322]	0.00796209	1.58037	1.79696
A_84_P541342	AT3G61560	reticulon family protein (RTNLB6) (AT3G61560) mRNA, complete cds [NM_001035836]	0.0175131	1.50339	1.68056
A_84_P761565	AT3G10185	unknown protein (AT3G10185) mRNA, complete cds [NM_001084661]	0.00438048	2.32922	-1.73329
A_84_P504728	AT2G18120	SRS4 (SHI-RELATED SEQUENCE 4) (SRS4) mRNA, complete cds [NM_127369]	0.0293413	2.26154	-1.67848
A_84_P839208	AT1G70260	nodulin MtN21 family protein (AT1G70260) mRNA, complete cds [NM_105694]	0.0361715	2.18692	-1.67911
A_84_P18836	AT5G64700	nodulin MtN21 family protein (AT5G64700) mRNA, complete cds [NM_125866]	0.0060777	1.79215	-2.26694
A_84_P524292	AT2G32530	ATCSLB03; cellulose synthase/ transferase/ transferase, transferring glycosyl groUps (ATCSLB03) mRNA, complete cds [NM_179859]	0.0123114	1.56332	-1.70123
A_84_P576295	AT1G03106	unknown protein (AT1G03106) mRNA, complete cds [NM_202021]	0.0117279	16.6677	1.43325
A_84_P12286	AT1G19060	unknown protein (AT1G19060) mRNA, complete cds [NM_101764]	0.0146247	16.4717	1.29582
A_84_P594295	AT1G49330	hydroxyproline-rich glycoprotein family protein (AT1G49330) mRNA, complete cds [NM_103823]	0.0153628	7.16574	1.05566
A_84_P12661	AT3G05960	STP6 (SUGAR TRANSPORTER 6); carbohydrate transmembrane transporter/ monosaccharide transmembrane transporter/ sugar:hydrogen s_ (STP6) mRNA, complete cds [NM_111470]	0.01621	6.79512	1.0151
A_84_P528304	AT5G42955	unknown protein (AT5G42955) mRNA, complete cds [NM_123661]	0.0306062	6.55334	1.01679
A_84_P836406	AT1G15125	S-adenosylmethionine-dependent methyltransferase/ methyltransferase (AT1G15125) mRNA, complete cds [NM_148466]	0.0414772	5.53417	1.09878
A_84_P848499	AT5G35935	Full-length cDNA Complete sequence from clone GSLTPGH48ZB02 of Hormone Treated Callus of strain col-0 of Arabidopsis thaliana (thale cress) [BX832035]	0.0110253	5.49255	1.12701
A_84_P502754	AT1G20925	auxin efflux carrier family protein (AT1G20925) mRNA, complete cds [NM_148475]	0.0385115	4.63589	1.08838
A_84_P23288	AT4G22810	DNA-binding protein-related (AT4G22810) mRNA, complete cds [NM_118410]	0.049679	4.42902	1.09459
A_84_P582862	AT2G29790	unknown protein (AT2G29790) mRNA, complete cds [NM_128533]	0.0397186	3.84586	1.04787
A_84_P160005	AT3G16210	F-box family protein (AT3G16210) mRNA, complete cds [NM_112492]	0.0138862	3.67866	1.13223
A_84_P602463	AT2G27430	binding (AT2G27430) mRNA, complete cds [NM_128303]	0.0133603	3.5687	1.03038
A_84_P786832	AT2G21900	WRKY59; transcription factor (WRKY59) mRNA, complete cds [NM_179688]	0.0484905	3.34931	1.00375
A_84_P839069	AT1G78980	SRF5 (STRUBBELIG-RECEPTOR FAMILY 5); ATP binding / kinase/ protein serine/threonine kinase (SRF5) mRNA, complete cds [NM_106547]	0.0487694	3.23963	1.07339
A_84_P17470	AT3G46070	zinc finger (C2H2 type) family protein (AT3G46070) mRNA, complete cds [NM_114476]	0.0400837	3.17472	1.05633
A_84_P579001	AT5G41510	F-box family protein (AT5G41510) mRNA, complete cds [NM_123515]	0.0119571	2.92933	1.02692
A_84_P11764	AT3G19230	leucine-rich repeat family protein (AT3G19230) mRNA, complete cds [NM_112810]	0.00357976	2.71074	1.19156
A_84_P15062	AT1G47990	ATGA2OX4 (ARABIDOPSIS THALIANA GIBBERELLIN 2-OXIDASE 4); gibberellin 2-beta-dioxygenase (ATGA2OX4) mRNA, complete cds [NM_103695]	0.0223193	2.68211	1.06147
A_84_P15448	AT2G26820	ATPP2-A3 (Phloem protein 2-A3); carbohydrate binding (ATPP2-A3) mRNA, complete cds [NM_128239]	0.0451357	2.59624	1.02679
A_84_P500185	AT1G63590	receptor-like protein kinase-related (AT1G63590) mRNA, complete cds [NM_105037]	0.012971	2.56702	1.01106
A_84_P529412	AT1G43720	unknown protein (AT1G43720) mRNA, complete cds [NM_103498]	0.0161058	2.49326	1.01811
A_84_P788865	AT1G01530	06-L022243-065-008-F01-SeLB MPIZ-ADIS-065d Arabidopsis thaliana cDNA clone 008-F01, mRNA sequence [DR751418]	0.00610206	2.48145	1.01014
A_84_P163543	AT3G13720	PRA8 (PRA8) mRNA, complete cds [NM_112222]	0.0334984	2.45721	1.00963
A_84_P199404	AT4G19750	glycosyl hydrolase family 18 protein (AT4G19750) mRNA, complete cds [NM_118095]	0.00618702	2.39258	1.08405
A_84_P13944	AT5G07620	protein kinase family protein (AT5G07620) mRNA, complete cds [NM_120844]	0.0339238	2.37565	1.02187
A_84_P830941	AT1G74000	SS3 (STRICTOSIDINE SYNTHASE 3); strictosidine synthase (SS3) mRNA, complete cds [NM_106059]	0.00263391	2.36968	1.10806
A_84_P769071	AT5G50361	unknown protein (AT5G50361) mRNA, complete cds [NM_001125936]	0.0404201	2.34746	1.03906
A_84_P761795	AT3G61118	(AT3G61118) otherRNA [NR_022879]	0.0229794	2.34168	1.00808
A_84_P825221	AT5G65080	MAF5 (MADS AFFECTING FLOWERING 5); transcription factor (MAF5) mRNA, complete cds [NM_125907]	0.0343329	2.33984	1.10776
A_84_P573586	AT5G53260	seed maturation family protein (AT5G53260) mRNA, complete cds [NM_124705]	0.0197748	2.30404	1.09345
A_84_P168733	AT2G19290	unknown protein (AT2G19290) mRNA, complete cds [NM_127486]	0.0200628	2.30059	1.06506
A_84_P13815	AT4G19030	NLM1; arsenite transmembrane transporter/ water channel (NLM1) mRNA, complete cds [NM_118021]	0.0144206	2.28588	1.07474
A_84_P787638	AT4G12050	Full-length cDNA Complete sequence from clone GSLTPGH30ZE01 of Hormone Treated Callus of strain col-0 of Arabidopsis thaliana (thale cress) [BX820422]	0.0122635	2.25818	1.03805
A_84_P788893	AT2G41050	PQ-loop repeat family protein / transmembrane family protein (AT2G41050) mRNA, complete cds [NM_180009]	0.0401205	2.22636	1.2188
A_84_P714018	AT5G63160	BP785622 RAFL7 Arabidopsis thaliana cDNA clone RAFL07-95-K18 3', mRNA sequence [BP785622]	0.0365049	2.21285	1.04439
A_84_P762733	AT3G61723	unknown protein (AT3G61723) mRNA, complete cds [NM_001125408]	0.043151	2.16301	1.26108
A_84_P153598	AT5G65165	SDH2-3; electron carrier/ succinate dehydrogenase (SDH2-3) mRNA, complete cds [NM_148160]	0.0182678	2.15922	1.34658
A_84_P821975	AT3G18860	transducin family protein / WD-40 repeat family protein (AT3G18860) mRNA, complete cds [NM_112772]	0.0438799	2.14571	1.22211
A_84_P188464	AT3G01230	unknown protein (AT3G01230) mRNA, complete cds [NM_110989]	0.0436125	2.12484	1.08084
A_84_P601953	AT5G06010	unknown protein (AT5G06010) mRNA, complete cds [NM_120683]	0.0474062	2.06778	1.05114
A_84_P10722	AT2G03460	unknown protein (AT2G03460) mRNA, complete cds [NM_126397]	0.0450597	2.05917	1.02271
A_84_P861010	AT3G14172	unknown protein (AT3G14172) mRNA, complete cds [NM_001125151]	0.0343093	2.05241	1.13049
A_84_P831166	AT1G79350	EMB1135 (embryo defective 1135); DNA binding / protein binding / zinc ion binding (EMB1135) mRNA, complete cds [NM_106583]	0.0427996	2.03491	1.13561
A_84_P835590	AT4G35240	unknown protein (AT4G35240) mRNA, complete cds [NM_119690]	0.0255907	2.00058	1.14947
A_84_P22807	AT1G55600	WRKY10 (WRKY DNA-BINDING PROTEIN 10); transcription factor (WRKY10) mRNA, complete cds [NM_104436]	0.0433174	1.97743	1.03197
A_84_P18639	AT4G16270	peroxidase 40 (PER40) (P40) (AT4G16270) mRNA, complete cds [NM_117724]	0.0361633	1.96185	1.05237
A_84_P793122	AT4G34920	AV538118 Arabidopsis thaliana roots Columbia Arabidopsis thaliana cDNA clone RZ110b03F 3', mRNA sequence [AV538118]	0.0436812	1.96029	1.14138
A_84_P842907	AT3G21490	copper-binding family protein (AT3G21490) mRNA, complete cds [NM_113044]	0.0424651	1.9476	1.10455
A_84_P750331	AT1G70340	unknown protein (AT1G70340) mRNA, complete cds [NM_105702]	0.046097	1.94368	1.01878
A_84_P841841	AT5G37590	binding (AT5G37590) mRNA, complete cds [NM_123118]	0.0244629	1.93052	1.37112
A_84_P11722	AT3G17500	F-box family protein (AT3G17500) mRNA, complete cds [NM_112630]	0.00154466	1.91702	1.09471
A_84_P796859	AT1G29380	unknown protein (AT1G29380) mRNA, complete cds [NM_102677]	0.00516471	1.89985	1.00063
A_84_P12713	AT3G19040	HAF2 (HISTONE ACETYLTRANSFERASE OF THE TAFII250 FAMILY 2); DNA binding / histone acetyltransferase/ transcription cofactor (HAF2) mRNA, complete cds [NM_112790]	0.0303231	1.88663	1.04263
A_84_P790671	AT3G19085	unknown protein (AT3G19085) mRNA, complete cds [NM_112795]	0.0236722	1.88238	1.05275
A_84_P589589	AT5G46600	unknown protein (AT5G46600) mRNA, complete cds [NM_124030]	0.0399312	1.88187	1.01252
A_84_P791252	AT1G28700	unknown protein (AT1G28700) mRNA, complete cds [NM_102637]	0.012076	1.87659	1.06267
A_84_P764897	AT4G28420	aminotransferase, putative (AT4G28420) mRNA, complete cds [NM_118984]	0.033683	1.86097	1.08271
A_84_P18051	AT1G47610	transducin family protein / WD-40 repeat family protein (AT1G47610) mRNA, complete cds [NM_103654]	0.0245016	1.85965	1.31749
A_84_P19597	AT5G01680	ATCHX26; monovalent cation:proton antiporter/ sodium:hydrogen antiporter (ATCHX26) mRNA, complete cds [NM_120246]	0.0379845	1.85152	1.09464
A_84_P10251	AT5G45080	AtPP2-A6 (Phloem protein 2-A6); carbohydrate binding (AtPP2-A6) mRNA, complete cds [NM_123876]	0.0376782	1.83391	1.01394
A_84_P14047	AT5G48940	leucine-rich repeat transmembrane protein kinase, putative (AT5G48940) mRNA, complete cds [NM_124271]	0.0250072	1.82112	1.01539
A_84_P555333	AT2G42180	unknown protein (AT2G42180) mRNA, complete cds [NM_180033]	0.0374568	1.77739	1.03942
A_84_P65254	AT5G60260	unknown protein (AT5G60260) mRNA, complete cds [NM_125419]	0.0014118	1.7601	1.0459
A_84_P790526	AT1G26360	MES13 (METHYL ESTERASE 13); hydrolase (MES13) mRNA, complete cds [NM_102400]	0.0237816	1.69748	1.04945
A_84_P21355	AT4G08530	protease inhibitor/seed storage/lipid transfer protein (LTP) family protein (AT4G08530) mRNA, complete cds [NM_116922]	0.0314984	1.69185	1.03987
A_84_P612458	AT3G57440	unknown protein (AT3G57440) mRNA, complete cds [NM_115604]	0.030082	1.68174	1.0798
A_84_P22920	AT2G16970	MEE15 (maternal effect embryo arrest 15); tetracycline transporter (MEE15) mRNA, complete cds [NM_127250]	0.0429529	1.67755	1.04356
A_84_P17323	AT2G21480	protein kinase family protein (AT2G21480) mRNA, complete cds [NM_127720]	0.0260027	1.66777	1.00751
A_84_P850157	AT2G05995		0.0428927	1.6641	1.03171
A_84_P765343	AT4G36791	unknown protein (AT4G36791) mRNA, complete cds [NM_001125656]	0.0101825	1.64329	1.14332
A_84_P787082	AT2G16650	antiporter/ drug transporter (AT2G16650) mRNA, complete cds [NM_127217]	0.0270176	1.6394	1.00414
A_84_P836445	AT3G02890	PHD finger protein-related (AT3G02890) mRNA, complete cds [NM_111159]	0.0152006	1.61063	1.13995
A_84_P13264	AT1G08730	XIC; motor/ protein binding (XIC) mRNA, complete cds [NM_100746]	0.0422922	1.60592	1.03897
A_84_P16553	AT3G52790	peptidoglycan-binding LysM domain-containing protein (AT3G52790) mRNA, complete cds [NM_115139]	0.0237675	1.58352	1.00735
A_84_P525040	AT1G65342	unknown protein (AT1G65342) mRNA, complete cds [NM_148628]	0.030645	1.57554	1.0306
A_84_P13144	AT5G60470	nucleic acid binding / transcription factor/ zinc ion binding (AT5G60470) mRNA, complete cds [NM_125440]	0.00574723	1.55793	1.09418
A_84_P13262	AT1G03540	pentatricopeptide (PPR) repeat-containing protein (AT1G03540) mRNA, complete cds [NM_100236]	0.00946351	1.55422	1.11737
A_84_P832513	AT4G04920	SFR6 (SENSITIVE TO FREEZING 6) (SFR6) mRNA, complete cds [NM_116730]	0.00567249	1.55163	1.10732
A_84_P22772	AT1G16300	GAPCP-2; NAD or NADH binding / binding / catalytic/ glyceraldehyde-3-phosphate dehydrogenase (phosphorylating)/ glyceraldehyde_ (GAPCP-2) mRNA, complete cds [NM_101496]	0.0235233	1.55034	1.42539
A_84_P765214	AT4G09465	unknown protein (AT4G09465) mRNA, complete cds [NM_001084892]	0.000622639	1.54892	1.05793
A_84_P837176	AT4G30320	allergen V5/Tpx-1-related family protein (AT4G30320) mRNA, complete cds [NM_119178]	0.0458365	1.50564	1.00975
A_84_P561436	AT2G07749	unknown protein (AT2G07749) mRNA, complete cds [NM_147269]	0.0420425	1.50189	1.16161
A_84_P23461	AT5G37140	tRNA-splicing endonuclease positive effector-related (AT5G37140) mRNA, complete cds [NM_123073]	0.0182007	5.05502	-1.0134
A_84_P94659	AT3G30842	PDR10 (PLEIOTROPIC DRUG RESISTANCE 10); ATP binding / ATPase/ nucleoside-triphosphatase/ nucleotide binding (PDR10) mRNA, complete cds [NM_148775]	0.0271208	4.49344	-1.07777
A_84_P505772	AT3G18180	transferase, transferring glycosyl groUps (AT3G18180) mRNA, complete cds [NM_112701]	0.0360704	3.58047	-1.01549
A_84_P10586	AT1G54530	calcium-binding EF hand family protein (AT1G54530) mRNA, complete cds [NM_104331]	0.00209327	3.53193	-1.05216
A_84_P763147	AT4G26420	GAMT1; S-adenosylmethionine-dependent methyltransferase/ gibberellin carboxyl-O-methyltransferase (GAMT1) mRNA, complete cds [NM_001125589]	0.00343235	2.93291	-1.02088
A_84_P600694	AT2G30900	unknown protein (AT2G30900) mRNA, complete cds [NM_128642]	0.0166444	2.92463	-1.35732
A_84_P21936	AT1G77330	1-aminocyclopropane-1-carboxylate oxidase, putative / ACC oxidase, putative (AT1G77330) mRNA, complete cds [NM_106382]	0.00164589	2.90957	-1.29732
A_84_P788197	AT2G32550	rcd1-like cell differentiation family protein (AT2G32550) mRNA, complete cds [NM_128814]	0.039221	2.72171	-1.32853
A_84_P12164	AT5G51030	short-chain dehydrogenase/reductase (SDR) family protein (AT5G51030) mRNA, complete cds [NM_124482]	0.0204293	2.66244	-1.33557
A_84_P552579	AT2G15930	unknown protein (AT2G15930) mRNA, complete cds [NM_127153]	0.0102474	2.59685	-1.09006
A_84_P579509	AT3G57840	self-incompatibility protein-related (AT3G57840) mRNA, complete cds [NM_115646]	0.0299458	2.58374	-1.01393
A_84_P832886	AT3G52440	Dof-type zinc finger domain-containing protein (AT3G52440) mRNA, complete cds [NM_115104]	0.0224635	2.5229	-1.02953
A_84_P768491	AT5G62065	lipid binding (AT5G62065) mRNA, complete cds [NM_001085311]	0.0302281	2.41741	-1.14711
A_84_P20927	AT1G30350	pectate lyase family protein (AT1G30350) mRNA, complete cds [NM_102772]	0.0369405	2.32693	-1.08385
A_84_P13263	AT1G03710	unknown protein (AT1G03710) mRNA, complete cds [NM_001123751]	0.0202684	2.30581	-1.08274
A_84_P595784	AT5G25030	ATP binding / nucleotide binding / phenylalanine-tRNA ligase (AT5G25030) mRNA, complete cds [NM_122412]	0.0267722	2.27047	-1.00563
A_84_P22778	AT1G17190	ATGSTU26 (ARABIDOPSIS THALIANA GLUTATHIONE S-TRANSFERASE TAU 26); glutathione transferase (ATGSTU26) mRNA, complete cds [NM_101580]	0.0219369	2.17303	-1.01527
A_84_P829667	AT2G24693	Expressed protein (AT2G24693) mRNA, complete cds [NM_201800]	0.00719888	2.04076	-1.00691
A_84_P791532	AT3G18400	anac058 (Arabidopsis NAC domain containing protein 58); transcription factor (anac058) mRNA, complete cds [NM_112725]	0.0345649	1.94429	-1.00021
A_84_P831446	AT5G17780	hydrolase, alpha/beta fold family protein (AT5G17780) mRNA, complete cds [NM_001125769]	0.0464519	1.93065	-1.17541
A_84_P17847	AT5G54070	AT-HSFA9; DNA binding / transcription factor (AT-HSFA9) mRNA, complete cds [NM_124786]	0.0299328	1.92267	-1.06054
A_84_P584775	AT3G15550	unknown protein (AT3G15550) mRNA, complete cds [NM_112423]	0.0272065	1.88993	-1.00716
A_84_P17538	AT3G61910	ANAC066 (ARABIDOPSIS NAC DOMAIN PROTEIN 66); transcription activator/ transcription factor (ANAC066) mRNA, complete cds [NM_116056]	0.0113974	1.83965	-1.04871
A_84_P68334	AT4G02000	unknown protein (AT4G02000) mRNA, complete cds [NM_116431]	0.00970996	1.82935	-1.01726
A_84_P768073	AT5G51845	unknown protein (AT5G51845) mRNA, complete cds [NM_001036981]	0.0495173	1.82447	-1.02874
A_84_P560904	AT4G22060	F-box family protein (AT4G22060) mRNA, complete cds [NM_118327]	0.00282454	1.81821	-1.0791
A_84_P509286	AT3G10290	phosphate translocator-related (AT3G10290) mRNA, complete cds [NM_111864]	0.00541192	1.778	-1.04659
A_84_P15032	AT5G60010	ferric reductase-like transmembrane component family protein (AT5G60010) mRNA, complete cds [NM_125394]	0.0482161	1.74174	-1.0393
A_84_P598819	AT1G73890	protease inhibitor/seed storage/lipid transfer protein (LTP) family protein (AT1G73890) mRNA, complete cds [NM_106049]	0.0188115	1.73914	-1.02968
A_84_P769609	AT5G53048	(AT5G53048) otherRNA [NR_023249]	0.0326382	1.73295	-1.0546
A_84_P843428	AT2G16300	F-box family protein (AT2G16300) mRNA, complete cds [NM_127186]	0.00963313	1.70581	-1.00414
A_84_P757845	AT2G35637	(AT2G35637) otherRNA [NR_022603]	0.0211376	1.691	-1.08748
A_84_P796904	AT3G23320	nucleic acid binding (AT3G23320) mRNA, complete cds [NM_113234]	0.0383832	1.68922	-1.05968
A_84_P609769	AT3G54730	unknown protein (AT3G54730) mRNA, complete cds [NM_115330]	0.0349196	1.66437	-1.11919
A_84_P12205	AT5G61620	myb family transcription factor (AT5G61620) mRNA, complete cds [NM_125556]	0.0125332	1.63419	-1.11224
A_84_P829144	AT4G00310	EDA8 (EMBRYO SAC DEVELOPMENT ARREST 8) (EDA8) mRNA, complete cds [NM_116253]	0.0201868	1.58345	-1.40744
A_84_P768186	AT5G43285	unknown protein (AT5G43285) mRNA, complete cds [NM_001036922]	0.0499888	1.58208	-1.10968
A_84_P790373	AT3G22540	unknown protein (AT3G22540) mRNA, complete cds [NM_113153]	0.0265539	1.56777	-1.01326
A_84_P567922	AT3G59250	F-box family protein (AT3G59250) mRNA, complete cds [NM_115787]	0.00575173	1.56495	-1.36508
A_84_P788357	AT3G18485	ILR2 (IAA-LEUCINE RESISTANT 2) (ILR2) mRNA, complete cds [NM_148731]	0.0254042	1.55662	-1.04887
A_84_P836949	AT3G58350	meprin and TRAF homology domain-containing protein / MATH domain-containing protein (AT3G58350) mRNA, complete cds [NM_115697]	0.0357248	1.55131	-1.13186
A_84_P529654	AT2G47115	unknown protein (AT2G47115) mRNA, complete cds [NM_130279]	0.0498497	1.54921	-1.12176
A_84_P791035	AT1G48190	unknown protein (AT1G48190) mRNA, complete cds [NM_103716]	0.0292336	1.54288	-1.00901
A_84_P22259	AT1G05770	jacalin lectin family protein (AT1G05770) mRNA, complete cds [NM_100457]	0.0165174	1.53931	-1.10671
A_84_P21428	AT4G29800	PLP8 (PATATIN-LIKE PROTEIN 8) (PLP8) mRNA, complete cds [NM_119126]	0.0301186	1.51625	-1.1874
A_84_P293824	AT5G39650	unknown protein (AT5G39650) mRNA, complete cds [NM_123327]	0.00105576	1.51176	-1.12169
A_84_P754241	AT1G32992	(MIR856A) otherRNA [NR_022198]	0.0492942	1.50505	-1.00084

## Sheet: Stage 1
Column1	AGI	Description	p-value	hsi2-2 vs. Col-0	Col-0 Stage2/Col-0 Stage 0	pDrought (Harb et al., 2010)	Drought (Huang et al., 2007)	Core Drought (Wilkins et al., 2010)	Drought DEGs Col-0 Suzuki (Suzuki et al., 2007)	mDr1 (Harb et al., 2010)	mDr10 (Harb et al., 2010)	ABA (Harb et al., 2010)
A_84_P19414	AT3G57680	peptidase S41 family protein (AT3G57680) mRNA, complete cds [NM_115628]	0.0476311	-2.5372	63.4011	Up	Up	Up		Up	Up
A_84_P826776	AT4G12400	stress-inducible protein, putative (AT4G12400) mRNA, complete cds [NM_001036543]	0.0192342	-2.87933	4.74246	Up	Up
A_84_P14543	AT3G08690	UBC11 (UBIQUITIN-CONJUGATING ENZYME 11); ubiquitin-protein ligase (UBC11) mRNA, complete cds [NM_111703]	0.0198685	-2.09265	3.51901	Up		Up		Up
A_84_P849522	AT3G63010	GID1B (GA INSENSITIVE DWARF1B); hydrolase (GID1B) mRNA, complete cds [NM_116166]	0.0388714	-1.52326	7.2363	Up		Up
A_84_P231939	AT1G61800	GPT2; antiporter/ glucose-6-phosphate transmembrane transporter (GPT2) mRNA, complete cds [NM_104862]	0.0461402	-1.94928	92.2178	Up			Up	Up
A_84_P176064	AT1G36070	WD-40 repeat family protein (AT1G36070) mRNA, complete cds [NM_103303]	0.00444566	-5.02025	2.9294	Up			Down
A_84_P15269	AT1G52890	ANAC019 (Arabidopsis NAC domain containing protein 19); transcription factor (ANAC019) mRNA, complete cds [NM_104167]	0.0449175	-2.17849	43.9885	Up				Up	Down	Up
A_84_P15450	AT2G32120	HSP70T-2 (HEAT-SHOCJ PROTEIN 70T-2); ATP binding (HSP70T-2) mRNA, complete cds [NM_128771]	0.0327185	-1.78786	6.36872	Up				Up
A_84_P22231	AT3G53230	cell division cycle protein 48, putative / CDC48, putative (AT3G53230) mRNA, complete cds [NM_115183]	0.0198768	-1.61857	10.4726	Up
A_84_P17357	AT3G10300	calcium-binding EF hand family protein (AT3G10300) mRNA, complete cds [NM_180667]	0.000354233	-2.38511	10.1184	Up
A_84_P12641	AT3G10450	SCPL7 (SERINE CARBOXYPEPTIDASE-LIJE 7); serine-type carboxypeptidase (SCPL7) mRNA, complete cds [NM_001035592]	0.0364013	-2.71308	3.84228	Up
A_84_P304640	AT5G04850	VPS60.2 (VPS60.2) mRNA, complete cds [NM_120567]	0.0172301	-2.81827	4.13252	Up
A_84_P20243	AT3G25990	DNA-binding protein GT-1-related (AT3G25990) mRNA, complete cds [NM_113503]	0.00406802	-5.22082	3.03942	Up
A_84_P16215	AT1G52920	GPCR (G PROTEIN COUPLED RECEPTOR); abscisic acid binding / catalytic (GPCR) mRNA, complete cds [NM_104170]	0.00984426	-23.7622	3.31657	Up
A_84_P23404	AT5G07990	TT7 (TRANSPARENT TESTA 7); flavonoid 3'-monooxygenase/ oxygen binding (TT7) mRNA, complete cds [NM_120881]	0.0265427	-2.42885	19.4463				Up	Up
A_84_P21097	AT1G67820	protein phosphatase 2C, putative / PP2C, putative (AT1G67820) mRNA, complete cds [NM_105450]	0.0268929	-1.88329	2.54094						Up
A_84_P224609	AT3G19470	F-box family protein (AT3G19470) mRNA, complete cds [NM_112834]	0.00282369	-1.53826	2.8732
A_84_P16214	AT1G70800	C2 domain-containing protein (AT1G70800) mRNA, complete cds [NM_105748]	0.0137628	-1.74442	22.4295
A_84_P536544	AT1G52450	ubiquitin carboxyl-terminal hydrolase-related (AT1G52450) mRNA, complete cds [NM_104123]	0.0368568	-1.76605	6.40585
A_84_P755497	AT2G24110	mRNA for hypothetical protein, complete cds, clone: RAFL14-39-H18 [AJ227826]	0.0455496	-1.86996	2.50334
A_84_P750656	AT1G53160	SPL4 (SQUAMOSA PROMOTER BINDING PROTEIN-LIJE 4); DNA binding / transcription factor (SPL4) mRNA, complete cds [NM_202285]	0.0288882	-2.14286	6.49025
A_84_P21714	AT2G17280	phosphoglycerate/bisphosphoglycerate mutase family protein (AT2G17280) mRNA, complete cds [NM_001084437]	0.041675	-2.47557	10.8552
A_84_P255170	AT5G42010	WD-40 repeat family protein (AT5G42010) mRNA, complete cds [NM_123566]	0.0201964	-2.97569	2.7389
A_84_P144479	AT5G47590	heat shock protein-related (AT5G47590) mRNA, complete cds [NM_124132]	0.011747	-5.46145	4.12788
A_84_P570962	AT1G03340	unknown protein (AT1G03340) mRNA, complete cds [NM_100216]	0.00494854	-12.1662	4.05481
A_84_P188274	AT2G12190	cytochrome P450, putative (AT2G12190) mRNA, complete cds [NM_126878]	0.0019184	-48.9129	6.92289
A_84_P15309	AT1G76090	SMT3 (STEROL METHYLTRANSFERASE 3); S-adenosylmethionine-dependent methyltransferase/ sterol 24-C-methyltransferase (SMT3) mRNA, complete cds [NM_106258]	0.00514376	-1.65593	-3.03274	Down	Down	Down		Down	Down	Down
A_84_P22290	AT4G03210	XTH9 (XYLOGLUCAN ENDOTRANSGLUCOSYLASE/HYDROLASE 9); hydrolase, acting on glycosyl bonds / xyloglucan:xyloglucosyl transferase (XTH9) mRNA, complete cds [NM_116559]	0.0201971	-1.63631	-21.6074	Down	Down			Down
A_84_P12087	AT1G68650	unknown protein (AT1G68650) mRNA, complete cds [NM_105537]	0.00052966	-1.89406	-4.13072	Down		Up		Up
A_84_P17609	AT4G21870	26.5 kDa class P-related heat shock protein (HSP26.5-P) (AT4G21870) mRNA, complete cds [NM_118308]	0.029539	-3.0615	-2.58872	Down			Down	Down		Down
A_84_P14443	AT2G29310	tropinone reductase, putative / tropine dehydrogenase, putative (AT2G29310) mRNA, complete cds [NM_128485]	0.0185412	-1.6556	-2.55033	Down			Down
A_84_P146199	AT5G05440	unknown protein (AT5G05440) mRNA, complete cds [NM_120626]	0.0349081	-1.96021	-2.60221	Down				Down		Down
A_84_P286590	AT1G59710	unknown protein (AT1G59710) mRNA, complete cds [NM_104663]	0.0339201	-1.52493	-3.06277	Down					Down	Down
A_84_P597110	AT2G25220	ATP binding / kinase/ protein kinase/ protein serine/threonine kinase/ protein tyrosine kinase (AT2G25220) mRNA, complete cds [NM_128079]	0.0281672	-1.50331	-3.69561	Down
A_84_P200474	AT2G27130	protease inhibitor/seed storage/lipid transfer protein (LTP) family protein (AT2G27130) mRNA, complete cds [NM_128271]	0.0430967	-1.67847	-2.76769	Down
A_84_P287740	AT3G21190	unknown protein (AT3G21190) mRNA, complete cds [NM_113014]	0.0378357	-1.67901	-5.30834	Down						Down
A_84_P276600	AT1G52910	unknown protein (AT1G52910) mRNA, complete cds [NM_104169]	0.04719	-1.93612	-5.52991	Down
A_84_P14926	AT5G23580	CDPJ9 (CALMODULIN-LIJE DOMAIN PROTEIN JINASE 9); ATP binding / calcium ion binding / calmodulin-dependent protein kinase/ kina_ (CDPJ9) mRNA, complete cds [NM_122264]	0.00047817	-2.49996	-3.73259				Down
A_84_P589324	AT3G61840	unknown protein (AT3G61840) mRNA, complete cds [NM_116049]	0.0351706	-2.46911	-3.06249					Up
A_84_P14936	AT5G26220	ChaC-like family protein (AT5G26220) mRNA, complete cds [NM_122523]	0.0135177	-4.50625	-4.77482					Up
A_84_P20809	AT1G23840	unknown protein (AT1G23840) mRNA, complete cds [NM_102232]	0.0289601	-1.60753	-5.42738
A_84_P19401	AT3G54880	unknown protein (AT3G54880) mRNA, complete cds [NM_115345]	0.040387	-1.79832	-5.03479
A_84_P832733	AT2G24650	DNA binding / transcription factor (AT2G24650) mRNA, complete cds [NM_001161059]	0.0259467	-2.45086	-2.81771
A_84_P12558	AT2G34940	vacuolar sorting receptor, putative (AT2G34940) mRNA, complete cds [NM_129047]	0.024218	-3.3861	-4.77131
A_84_P15037	AT5G61070	HDA18; H3/H4 histone acetyltransferase/ histone deacetylase (HDA18) mRNA, complete cds [NM_125500]	0.045209	-3.85836	-2.79034
A_84_P11892	AT4G04620	ATG8B (autophagy 8b); microtubule binding (ATG8B) mRNA, complete cds [NM_116700]	0.00532677	-1.96805	2.49388	Up	Up			Up	Up	Up
A_84_P826638	AT3G26790	FUS3 (FUSCA 3); DNA binding / transcription activator/ transcription factor (FUS3) mRNA, complete cds [NM_113591]	0.0121721	-1.53496	1.90901	Up			Up
A_84_P16791	AT5G10950	cylicin-related (AT5G10950) mRNA, complete cds [NM_121133]	0.00558782	-1.83447	-1.03202	Up			Down
A_84_P516656	AT4G35985	senescence/dehydration-associated protein-related (AT4G35985) mRNA, complete cds [NM_119765]	0.0311931	-2.53624	1.53248	Up				Up
A_84_P12613	AT2G03430	ankyrin repeat family protein (AT2G03430) mRNA, complete cds [NM_126394]	0.0233795	-1.53262	1.89914	Up
A_84_P580498	AT4G28820	zinc finger (HIT type) family protein (AT4G28820) mRNA, complete cds [NM_001036664]	0.0195516	-1.72839	1.9528	Up
A_84_P839958	AT1G80970	XH domain-containing protein (AT1G80970) mRNA, complete cds [NM_106745]	0.00582291	-1.79515	2.34886	Up
A_84_P828851	AT1G25370	unknown protein (AT1G25370) mRNA, complete cds [NM_102347]	0.0130765	-1.93603	1.86914	Up
A_84_P113912	AT4G00670	DNA binding (AT4G00670) mRNA, complete cds [NM_116292]	0.0354243	-2.06748	1.79382	Up
A_84_P113262	AT4G08110	Full-length cDNA Complete sequence from clone GSLTLS87ZB03 of Adult vegetative tissue of strain col-0 of Arabidopsis thaliana (thale cress) [BX827626]	0.015942	-2.16554	1.69192	Up
A_84_P10904	AT3G57770	protein kinase, putative (AT3G57770) mRNA, complete cds [NM_115637]	0.0405398	-9.42602	2.10449	Up
A_84_P831332	AT5G04540	phosphatase/ protein tyrosine phosphatase (AT5G04540) mRNA, complete cds [NM_120536]	0.0366008	-1.86257	1.21781	Up
A_84_P505850	AT3G56250	unknown protein (AT3G56250) mRNA, complete cds [NM_115483]	0.0413597	-2.25031	1.26431	Up
A_84_P601845	AT4G14385	unknown protein (AT4G14385) mRNA, complete cds [NM_202818]	0.0479866	-2.58506	1.11598	Up
A_84_P305230	AT5G18780	F-box family protein (AT5G18780) mRNA, complete cds [NM_121883]	0.0158615	-3.27175	1.4623	Up
A_84_P181974	AT1G20310	unknown protein (AT1G20310) mRNA, complete cds [NM_101882]	0.0389146	-3.6584	1.23658	Up
A_84_P18521	AT4G09500	glycosyltransferase family protein (AT4G09500) mRNA, complete cds [NM_202795]	0.0188765	-1.50582	-1.37256	Up						Up
A_84_P17828	AT5G48570	peptidyl-prolyl cis-trans isomerase, putative / FJ506-binding protein, putative (AT5G48570) mRNA, complete cds [NM_124233]	0.0146953	-4.67402	-1.2116	Up
A_84_P14131	AT5G20250	DIN10 (DARJ INDUCIBLE 10); hydrolase, hydrolyzing O-glycosyl compounds (DIN10) mRNA, complete cds [NM_122032]	0.0207436	-3.3351	-2.37031	Down	Down	Down	Down	Down	Down	Down
A_84_P793889	AT3G12930	AV801646 RAFL9 Arabidopsis thaliana cDNA clone RAFL09-29-A12 3', mRNA sequence [AV801646]	0.0337481	-2.03825	-1.00421	Down	Down			Down
A_84_P794830	AT1G72970	BP587205 RAFL15 Arabidopsis thaliana cDNA clone RAFL15-41-J21 3', mRNA sequence [BP587205]	0.0333566	-1.70233	1.06465	Down	Down
A_84_P795131	AT5G41520	BP643727 RAFL19 Arabidopsis thaliana cDNA clone RAFL19-63-A03 3', mRNA sequence [BP643727]	0.0327513	-1.95435	-1.09734	Down	Down
A_84_P837544	AT2G01910	ATMAP65-6; microtubule binding (ATMAP65-6) mRNA, complete cds [NM_126252]	0.00347221	-1.99252	-1.09731	Down	Down
A_84_P10928	AT3G43600	AAO2 (ALDEHYDE OXIDASE 2); aldehyde oxidase (AAO2) mRNA, complete cds [NM_114228]	0.000202801	-3.50312	-1.20585	Down	Down					Down
A_84_P15214	AT1G34760	GRF11 (GENERAL REGULATORY FACTOR 11); ATPase binding / amino acid binding / protein binding / protein phosphorylated amino aci_ (GRF11) mRNA, complete cds [NM_001084180]	0.0114385	-2.51704	-2.07436	Down		Down	Down
A_84_P793568	AT1G75960	AMP-binding protein, putative (AT1G75960) mRNA, complete cds [NM_106246]	0.031986	-2.8591	-1.37237	Down		Down		Down
A_84_P798791	AT1G68520	AYBII17TF pooled cDNA populations Arabidopsis thaliana cDNA, mRNA sequence [EG511667]	0.00901475	-2.29634	-1.22543	Down		Down				Down
A_84_P18413	AT3G45430	lectin protein kinase family protein (AT3G45430) mRNA, complete cds [NM_114412]	0.000986636	-4.1193	-1.39749	Down			Down
A_84_P10190	AT5G17880	CSA1 (constitutive shade-avoidance1); ATP binding / transmembrane receptor (CSA1) mRNA, complete cds [NM_121794]	0.0272698	-1.64366	-1.76156	Down				Down		Down
A_84_P18859	AT5G28630	glycine-rich protein (AT5G28630) mRNA, complete cds [NM_122746]	0.00349808	-1.80932	-1.55867	Down				Down
A_84_P168683	AT2G40960	nucleic acid binding (AT2G40960) mRNA, complete cds [NM_129661]	0.00335773	-1.97231	-1.78647	Down				Down
A_84_P556476	AT4G18750	DOT4 (DEFECTIVELY ORGANIZED TRIBUTARIES 4) (DOT4) mRNA, complete cds [NM_117991]	0.00480365	-1.6911	1.82656	Down
A_84_P818446	AT3G22850	unknown protein (AT3G22850) mRNA, complete cds [NM_113185]	0.0111313	-1.73324	1.70119	Down
A_84_P767954	AT5G09240	transcriptional coactivator p15 (PC4) family protein (AT5G09240) mRNA, complete cds [NM_203026]	0.0465948	-1.55831	-2.12432	Down
A_84_P10976	AT1G17560	HLL (HUELLENLOS); structural constituent of ribosome (HLL) mRNA, complete cds [NM_101619]	0.0180422	-1.66721	-1.75801	Down						Down
A_84_P610382	AT1G78430	unknown protein (AT1G78430) mRNA, complete cds [NM_106490]	0.00958399	-1.71516	-2.11786	Down
A_84_P15979	AT5G60270	lectin protein kinase family protein (AT5G60270) mRNA, complete cds [NM_125420]	0.00155125	-2.10514	-2.2179	Down						Down
A_84_P296954	AT2G45710	40S ribosomal protein S27 (RPS27A) (AT2G45710) mRNA, complete cds [NM_130134]	0.0266586	-1.89639	1.15367	Down
A_84_P13605	AT3G06950	tRNA pseudouridine synthase family protein (AT3G06950) mRNA, complete cds [NM_111575]	0.0212863	-2.25034	1.36841	Down
A_84_P861234	AT4G17080	14393 Lambda-PRL2 Arabidopsis thaliana cDNA clone 178B14T7, mRNA sequence [H36725]	0.00875398	-2.49147	1.07815	Down
A_84_P833578	AT3G04960	unknown protein (AT3G04960) mRNA, complete cds [NM_111368]	0.0468246	-2.84688	1.07313	Down
A_84_P269820	AT3G10940	protein phosphatase-related (AT3G10940) mRNA, complete cds [NM_111931]	0.00834008	-4.52974	1.35084	Down
A_84_P71564	AT2G19800	MIOX2 (MYO-INOSITOL OXYGENASE 2); inositol oxygenase (MIOX2) mRNA, complete cds [NM_127538]	0.0076167	-21.7283	1.13329	Down
A_84_P10421	AT1G60810	ACLA-2; ATP citrate synthase (ACLA-2) mRNA, complete cds [NM_104764]	0.031902	-1.56633	-1.39624	Down
A_84_P217428	AT5G54880	DTW domain-containing protein (AT5G54880) mRNA, complete cds [NM_124870]	0.0200659	-1.59596	-1.39518	Down
A_84_P787650	AT4G10140	BX834898 Arabidopsis thaliana Hormone Treated Callus Col-0 Arabidopsis thaliana cDNA clone GSLTPGH57ZF12 3PRIM, mRNA sequence [BX834898]	0.0446612	-1.63199	-1.12992	Down
A_84_P260420	AT4G39860	unknown protein (AT4G39860) mRNA, complete cds [NM_120149]	0.0173051	-1.99462	-1.11411	Down
A_84_P21496	AT5G03700	PAN domain-containing protein (AT5G03700) mRNA, complete cds [NM_120451]	0.023568	-2.08358	-1.07393	Down						Down
A_84_P13392	AT1G13790	XH/XS domain-containing protein / XS zinc finger domain-containing protein (AT1G13790) mRNA, complete cds [NM_101247]	0.022703	-3.06541	-1.4998	Down
A_84_P256800	AT4G17180	glycosyl hydrolase family 17 protein (AT4G17180) mRNA, complete cds [NM_117822]	0.00857517	-11.1803	-1.03077	Down
A_84_P17365	AT3G08970	ATERDJ3A; oxidoreductase (ATERDJ3A) mRNA, complete cds [NM_111731]	0.0176068	-3.53536	1.31758		Up		Up
A_84_P551000	AT3G23100	XRCC4; protein C-terminus binding (XRCC4) mRNA, complete cds [NM_113211]	0.0347904	-3.17725	-1.90215		Up		Down
A_84_P858586	AT2G03550	hydrolase (AT2G03550) mRNA, complete cds [NM_126405]	0.000449478	-2.29247	-1.07303		Up
A_84_P756765	AT2G24940	AtMAPR2 (Arabidopsis thaliana membrane-associated progesterone binding protein 2); heme binding (AtMAPR2) mRNA, complete cds [NM_128052]	0.00545945	-4.64747	-1.01502		Up
A_84_P17220	AT2G30470	HSI2 (HIGH-LEVEL EXPRESSION OF SUGAR-INDUCIBLE GENE 2); transcription factor/ transcription repressor (HSI2) mRNA, complete cds [NM_179815]	0.00612165	-14.6965	1.40374		Down		Down	Down
A_84_P139169	AT1G67810	SUFE2 (SULFUR E 2); enzyme activator (SUFE2) mRNA, complete cds [NM_105449]	0.0424798	-1.52638	1.03006		Down				Up
A_84_P806805	AT3G09440	heat shock cognate 70 kDa protein 3 (HSC70-3) (HSP70-3) (AT3G09440) mRNA, complete cds [NM_111778]	0.0449175	-1.79587	-1.1329		Down
A_84_P18030	AT1G30720	FAD-binding domain-containing protein (AT1G30720) mRNA, complete cds [NM_102808]	0.0061801	-2.38962	-1.12362		Down
A_84_P10684	AT2G23010	serine carboxypeptidase S10 family protein (SCPL9) mRNA, complete cds [NM_127866]	0.0251965	-1.9887	-2.27935			Up
A_84_P13934	AT5G05270	chalcone-flavanone isomerase family protein (AT5G05270) mRNA, complete cds [NM_180439]	0.0272438	-1.57	1.21375			Up
A_84_P51580	AT1G72060	serine-type endopeptidase inhibitor (AT1G72060) mRNA, complete cds [NM_105864]	0.000402816	-1.97375	-1.78271			Down
A_84_P21349	AT4G04760	sugar transporter family protein (AT4G04760) mRNA, complete cds [NM_116714]	0.00762276	-2.65476	2.0767				Up
A_84_P17479	AT3G47950	AHA4; ATPase/ hydrogen-exporting ATPase, phosphorylative mechanism (AHA4) mRNA, complete cds [NM_114664]	0.00412881	-11.6397	2.21678				Up
A_84_P70844	AT3G58200	meprin and TRAF homology domain-containing protein / MATH domain-containing protein (AT3G58200) mRNA, complete cds [NM_115682]	0.0221445	-5.02374	1.29148				Up
A_84_P18393	AT3G13640	ATRLI1; transporter (ATRLI1) mRNA, complete cds [NM_112210]	0.0265032	-2.6186	-1.09777				Up
A_84_P14276	AT1G22550	proton-dependent oligopeptide transport (POT) family protein (AT1G22550) mRNA, complete cds [NM_102104]	0.00781824	-3.17882	2.36656				Down
A_84_P11790	AT3G43740	leucine-rich repeat family protein (AT3G43740) mRNA, complete cds [NM_202652]	0.0225891	-2.86047	-1.51188				Down
A_84_P19444	AT1G12160	flavin-containing monooxygenase family protein / FMO family protein (AT1G12160) mRNA, complete cds [NM_101088]	0.00836323	-3.75216	-1.85538				Down
A_84_P22394	AT4G34580	COW1 (CAN OF WORMS1); phosphatidylinositol transporter/ transporter (COW1) mRNA, complete cds [NM_119624]	0.000533519	-10.1788	-1.97949				Down
A_84_P194094	AT5G56910	unknown protein (AT5G56910) mRNA, complete cds [NM_125073]	0.0334882	-4.85729	1.20453				Down
A_84_P121502	AT1G57980	purine permease-related (AT1G57980) mRNA, complete cds [NM_104583]	0.031459	-3.27822	-1.10066				Down
A_84_P558991	AT3G29280	unknown protein (AT3G29280) mRNA, complete cds [NM_113853]	0.0105444	-3.76159	-1.36468				Down
A_84_P16143	AT1G54450	calcium-binding EF-hand family protein (AT1G54450) mRNA, complete cds [NM_104323]	0.0120545	-1.54219	-2.2903					Down
A_84_P837686	AT1G49390	oxidoreductase, 2OG-Fe(II) oxygenase family protein (AT1G49390) mRNA, complete cds [NM_103829]	0.0220577	-4.37791	-1.12136					Down
A_84_P858400	AT1G76790	O-methyltransferase family 2 protein (AT1G76790) mRNA, complete cds [NM_106329]	0.0455461	-2.89557	1.60797						Down	Down
A_84_P54290	AT3G19970	unknown protein (AT3G19970) mRNA, complete cds [NM_112887]	0.0176802	-1.71515	-1.26239						Down
A_84_P22046	AT2G37260	TTG2 (TRANSPARENT TESTA GLABRA 2); transcription factor (TTG2) mRNA, complete cds [NM_001084546]	0.0457871	-1.52847	1.65273
A_84_P760804	AT3G26165	mRNA for hypothetical protein, complete cds, clone: RAFL21-14-O08 [AJ229696]	0.0210328	-1.54366	1.78218
A_84_P12223	AT5G66130	ATRAD17 (ARABIDOPSIS THALIANA RADIATION SENSITIVE) (ATRAD17) mRNA, complete cds [NM_126011]	0.00690088	-1.55476	1.64193
A_84_P828666	AT1G21651	protein binding / zinc ion binding (AT1G21651) mRNA, complete cds [NM_001123853]	0.027274	-1.57636	1.50781
A_84_P542498	AT5G46460	pentatricopeptide (PPR) repeat-containing protein (AT5G46460) mRNA, complete cds [NM_124016]	0.0332152	-1.60164	2.12485
A_84_P11454	AT1G55730	ATCAX5; calcium:cation antiporter/ cation:cation antiporter (ATCAX5) mRNA, complete cds [NM_104449]	0.0474024	-1.62209	1.87694
A_84_P764162	AT4G27660	unknown protein (AT4G27660) mRNA, complete cds [NM_118905]	0.0453159	-1.63048	1.50521
A_84_P200424	AT5G56380	F-box family protein (AT5G56380) mRNA, complete cds [NM_125021]	0.0351929	-1.64044	1.71523
A_84_P66804	AT5G30495	unknown protein (AT5G30495) mRNA, complete cds [NM_147961]	0.0110067	-1.65189	1.78606
A_84_P14907	AT5G13700	ATPAO1 (ARABIDOPSIS THALIANA POLYAMINE OXIDASE 1); FAD binding / polyamine oxidase (ATPAO1) mRNA, complete cds [NM_121373]	0.0253187	-1.67188	1.67518
A_84_P110712	AT3G49055	unknown protein (AT3G49055) mRNA, complete cds [NM_148866]	0.0104214	-1.68104	1.54863
A_84_P290304	AT5G42060	unknown protein (AT5G42060) mRNA, complete cds [NM_123571]	0.0323233	-1.68438	2.32813
A_84_P14480	AT2G38250	DNA-binding protein-related (AT2G38250) mRNA, complete cds [NM_129382]	0.0177326	-1.69211	1.76869
A_84_P557718	AT1G16480		0.0173644	-1.74494	2.03862
A_84_P792607	AT4G04220	11451341 CERES-AN65 Arabidopsis thaliana cDNA clone 1340319 3', mRNA sequence [DR383936]	0.0297194	-1.79087	1.51587
A_84_P10535	AT1G69020	prolyl oligopeptidase family protein (AT1G69020) mRNA, complete cds [NM_105573]	0.0299197	-1.81815	2.2106
A_84_P799760	AT3G26922	BX838074 Arabidopsis thaliana Hormone Treated Callus Col-0 Arabidopsis thaliana cDNA clone GSLTPGH13ZG08 5PRIM, mRNA sequence [BX838074]	0.0268135	-1.8239	1.55335
A_84_P10995	AT4G22840	bile acid:sodium symporter family protein (AT4G22840) mRNA, complete cds [NM_118413]	0.0115983	-1.82818	1.58511
A_84_P133565	AT1G70650	zinc finger (Ran-binding) family protein (AT1G70650) mRNA, complete cds [NM_105733]	0.044578	-1.83947	2.08728
A_84_P534766	AT1G55320	AAE18 (ACYL-ACTIVATING ENZYME 18); catalytic/ ligase (AAE18) mRNA, complete cds [NM_001084254]	0.0200474	-1.96091	1.85695
A_84_P834320	AT2G38430	unknown protein (AT2G38430) mRNA, complete cds [NM_129399]	0.0103321	-1.9647	1.71427
A_84_P15363	AT1G11270	F-box family protein (AT1G11270) mRNA, complete cds [NM_101000]	0.0321735	-1.98999	2.34829
A_84_P211678	AT2G18350	AtHB24 (ARABIDOPSIS THALIANA HOMEOBOX PROTEIN 24); DNA binding / transcription factor (AtHB24) mRNA, complete cds [NM_127392]	0.03262	-1.99786	2.28923
A_84_P137229	AT5G42370	unknown protein (AT5G42370) mRNA, complete cds [NM_123602]	0.0204075	-2.00134	2.07081
A_84_P24113	AT3G50960	PLP3a (Phosducin-like protein 3 homolog); beta-tubulin binding (PLP3a) mRNA, complete cds [NM_114956]	0.024256	-2.03603	1.61155
A_84_P848934	AT2G13960	myb family transcription factor (AT2G13960) mRNA, complete cds [NM_001084417]	0.0456705	-2.15869	2.0183
A_84_P18801	AT5G56500	ATP binding / protein binding (AT5G56500) mRNA, complete cds [NM_125033]	0.0265042	-2.26602	1.67282
A_84_P569295	AT1G34110	leucine-rich repeat transmembrane protein kinase, putative (AT1G34110) mRNA, complete cds [NM_103134]	0.0424482	-2.33265	1.66485
A_84_P541120	AT2G29525	unknown protein (AT2G29525) mRNA, complete cds [NM_201831]	0.0229219	-2.38761	1.98814
A_84_P76084	AT3G25430	CAF1 family ribonuclease (AT3G25430) mRNA, complete cds [NM_113439]	0.0421696	-2.39148	1.51882
A_84_P849491	AT1G54217	Expressed protein (AT1G54217) mRNA, complete cds [NM_001160951]	0.00796057	-2.47888	1.6462
A_84_P834383	AT2G17900	SDG37; zinc ion binding (SDG37) mRNA, complete cds [NM_179638]	0.039287	-2.48587	1.9044
A_84_P197914	AT5G27750	F-box family protein (AT5G27750) mRNA, complete cds [NM_122657]	0.018578	-2.49968	1.92335
A_84_P754192	AT1G17255	(AT1G17255) otherRNA [NR_022094]	0.042688	-2.71414	1.62415
A_84_P89009	AT2G43420	3-beta hydroxysteroid dehydrogenase/isomerase family protein (AT2G43420) mRNA, complete cds [NM_129903]	0.0442488	-2.75354	1.59979
A_84_P516350	AT2G43720	unknown protein (AT2G43720) mRNA, complete cds [NM_129934]	0.0320557	-3.12326	2.39504
A_84_P271180	AT1G53490	DNA binding (AT1G53490) mRNA, complete cds [NM_104227]	0.035097	-3.38775	1.6974
A_84_P10008	AT4G08590	ORTHL (ORTHRUS-LIJE); ubiquitin-protein ligase/ zinc ion binding (ORTHL) mRNA, complete cds [NM_001084888]	0.0378983	-3.44473	1.59144
A_84_P176054	AT5G23570	SGS3 (SUPPRESSOR OF GENE SILENCING 3) (SGS3) mRNA, complete cds [NM_122263]	0.0277416	-3.52059	1.91986
A_84_P17717	AT5G05320	monooxygenase, putative (MO3) (AT5G05320) mRNA, complete cds [NM_120614]	0.0179258	-3.55239	1.50816
A_84_P21536	AT5G17680	disease resistance protein (TIR-NBS-LRR class), putative (AT5G17680) mRNA, complete cds [NM_121774]	0.0415311	-3.57695	1.55885
A_84_P18130	AT1G20550	unknown protein (AT1G20550) mRNA, complete cds [NM_101905]	0.0366527	-3.62468	1.63962
A_84_P759269	AT3G43790	ZIFL2 (ZINC INDUCED FACILITATOR-like 2); carbohydrate transmembrane transporter/ sugar:hydrogen symporter (ZIFL2) mRNA, complete cds [NM_114247]	0.0295753	-3.78665	2.07726
A_84_P582659	AT1G30160	unknown protein (AT1G30160) mRNA, complete cds [NM_001036036]	0.0158462	-3.87386	1.83039
A_84_P572188	AT2G36340	DNA-binding storekeeper protein-related (AT2G36340) mRNA, complete cds [NM_129191]	0.0375328	-4.36099	1.67991
A_84_P792853	AT1G53790	F-box family protein (AT1G53790) mRNA, complete cds [NM_001124013]	0.0109361	-6.59116	1.71632
A_84_P13610	AT3G16650	PP1/PP2A phosphatases pleiotropic regulator 2 (PRL2) (AT3G16650) mRNA, complete cds [NM_112538]	0.0182718	-8.56259	2.40495
A_84_P526516	AT5G42690	unknown protein (AT5G42690) mRNA, complete cds [NM_001085225]	0.00210698	-1.50178	-1.50612
A_84_P15091	AT1G56670	GDSL-motif lipase/hydrolase family protein (AT1G56670) mRNA, complete cds [NM_104543]	0.046428	-1.50194	-1.90424
A_84_P13014	AT5G12110	elongation factor 1B alpha-subunit 1 (eEF1Balpha1) (AT5G12110) mRNA, complete cds [NM_121249]	0.00991583	-1.52278	-1.73563
A_84_P22442	AT5G03720	AT-HSFA3; DNA binding / transcription factor (AT-HSFA3) mRNA, complete cds [NM_120453]	0.00219427	-1.60252	-1.62446
A_84_P10452	AT1G03210	phenazine biosynthesis PhzC/PhzF family protein (AT1G03210) mRNA, complete cds [NM_100203]	0.0263536	-1.61944	-2.23701
A_84_P23945	AT2G15042	protein binding (AT2G15042) mRNA, complete cds [NM_001161047]	0.0114926	-1.62721	-2.00224
A_84_P22904	AT2G28250	NCRJ; kinase (NCRJ) mRNA, complete cds [NM_179784]	0.0350271	-1.63077	-1.69119
A_84_P590438	AT5G26667	PYR6; cytidylate kinase/ uridylate kinase (PYR6) mRNA, complete cds [NM_180536]	0.044813	-1.64282	-1.79471
A_84_P23372	AT4G17160	ATRABB1A (ARABIDOPSIS RAB GTPASE HOMOLOG B1A); GTP binding (ATRABB1A) mRNA, complete cds [NM_117820]	0.0115923	-1.65898	-2.00725
A_84_P22858	AT1G18910	protein binding / zinc ion binding (AT1G18910) mRNA, complete cds [NM_101748]	0.00307213	-1.69501	-2.44805
A_84_P14035	AT5G45960	GDSL-motif lipase/hydrolase family protein (AT5G45960) mRNA, complete cds [NM_123964]	0.0492	-1.75356	-2.26173
A_84_P601105	AT5G19650	OFP8 (ARABIDOPSIS THALIANA OVATE FAMILY PROTEIN 8) (OFP8) mRNA, complete cds [NM_121970]	0.0401269	-1.91427	-1.52698
A_84_P86719	AT1G62150	mitochondrial transcription termination factor-related / mTERF-related (AT1G62150) mRNA, complete cds [NM_104896]	0.0403372	-1.92879	-1.56445
A_84_P145439	AT2G31865	poly (ADP-ribose) glycohydrolase (PARG) family protein (AT2G31865) mRNA, complete cds [NM_201849]	0.0479331	-2.11033	-1.66904
A_84_P69204	AT1G21110	O-methyltransferase, putative (AT1G21110) mRNA, complete cds [NM_101965]	0.018003	-2.12237	-1.63241
A_84_P751150	AT1G02230	ANAC004 (Arabidopsis NAC domain containing protein 4); transcription factor (ANAC004) mRNA, complete cds [NM_100104]	0.00609886	-2.29272	-2.08474
A_84_P16270	AT1G33610	protein binding (AT1G33610) mRNA, complete cds [NM_103084]	0.0340496	-2.57775	-1.77587
A_84_P19592	AT4G36770	UDP-glycosyltransferase/ transferase, transferring glycosyl groups (AT4G36770) mRNA, complete cds [NM_119841]	0.00223232	-2.97498	-1.50204
A_84_P20572	AT5G10260	AtRABH1e (Arabidopsis Rab GTPase homolog H1e); GTP binding (AtRABH1e) mRNA, complete cds [NM_121064]	0.0363705	-2.99173	-2.47978
A_84_P17368	AT3G10660	CPJ2 (CALMODULIN-DOMAIN PROTEIN JINASE CDPJ ISOFORM 2); calmodulin-dependent protein kinase/ kinase/ protein serine/threonine _ (CPJ2) mRNA, complete cds [NM_111902]	0.0100409	-3.38421	-1.53583
A_84_P65404	AT5G44490	F-box family protein (AT5G44490) mRNA, complete cds [NM_123816]	0.0266817	-3.66301	-1.69901
A_84_P824802	AT2G44370	DC1 domain-containing protein (AT2G44370) mRNA, complete cds [NM_130000]	0.0419662	-4.88104	-1.69631
A_84_P222339	AT3G27940	LBD26 (LOB DOMAIN-CONTAINING PROTEIN 26) (LBD26) mRNA, complete cds [NM_113711]	0.0138354	-9.91587	-1.70856
A_84_P12667	AT1G26540	agenet domain-containing protein (AT1G26540) mRNA, complete cds [NM_102416]	0.023803	-11.4458	-1.51101
A_84_P16779	AT5G07310	AP2 domain-containing transcription factor, putative (AT5G07310) mRNA, complete cds [NM_120813]	0.0195131	-1.50621	1.09753
A_84_P564918	AT1G69280	unknown protein (AT1G69280) mRNA, complete cds [NM_105595]	0.00401964	-1.51117	1.31193
A_84_P290214	AT2G37930	unknown protein (AT2G37930) mRNA, complete cds [NM_129349]	0.0381638	-1.52284	1.04689
A_84_P137729	AT5G13660	unknown protein (AT5G13660) mRNA, complete cds [NM_001125746]	0.0381588	-1.53494	1.39204
A_84_P852013	AT1G14820	SEC14 cytosolic factor family protein / phosphoglyceride transfer family protein (AT1G14820) mRNA, complete cds [NM_101351]	0.0136537	-1.54433	1.34263
A_84_P753360	AT1G06265	(AT1G06265) otherRNA [NR_022043]	0.0425393	-1.54885	1.28414
A_84_P788162	AT2G34240	unknown protein (AT2G34240) mRNA, complete cds [NM_128975]	0.00248962	-1.55223	1.0549
A_84_P739044	AT5G16486	unknown protein (AT5G16486) mRNA, complete cds [NM_001036815]	0.0380235	-1.55273	1.21862
A_84_P297484	AT1G09483	unknown protein (AT1G09483) mRNA, complete cds [NM_148448]	0.0106312	-1.5559	1.07256
A_84_P596437	AT3G52390	tatD-related deoxyribonuclease family protein (AT3G52390) mRNA, complete cds [NM_115099]	0.0314517	-1.55782	1.37143
A_84_P23982	AT3G04800	ATTIM23-3; P-P-bond-hydrolysis-driven protein transmembrane transporter/ protein transporter (ATTIM23-3) mRNA, complete cds [NM_111352]	0.0420416	-1.56307	1.26184
A_84_P729293	AT3G13438	clone 24739 mRNA sequence [DQ108786]	0.00746823	-1.5747	1.11194
A_84_P790990	AT3G06600	unknown protein (AT3G06600) mRNA, complete cds [NM_111536]	0.00572628	-1.58258	1.02034
A_84_P21188	AT3G14620	CYP72A8; electron carrier/ heme binding / iron ion binding / monooxygenase/ oxygen binding (CYP72A8) mRNA, complete cds [NM_112323]	0.049811	-1.58661	1.32947
A_84_P13692	AT3G46710	disease resistance protein (CC-NBS-LRR class), putative (AT3G46710) mRNA, complete cds [NM_114538]	0.00735384	-1.59149	1.04871
A_84_P16633	AT4G10550	subtilase family protein (AT4G10550) mRNA, complete cds [NM_117123]	0.0175564	-1.60645	1.09304
A_84_P212448	AT3G18900	unknown protein (AT3G18900) mRNA, complete cds [NM_112776]	0.0361709	-1.6354	1.03332
A_84_P816014	AT4G01000	ubiquitin family protein (AT4G01000) mRNA, complete cds [NM_116328]	0.0429851	-1.63565	1.15742
A_84_P704941	AT1G18075	(MIR159B) otherRNA [NR_022098]	0.0336249	-1.63804	1.02321
A_84_P784898	AT2G17640	ATSERAT3;1; acetyltransferase/ serine O-acetyltransferase (ATSERAT3;1) mRNA, complete cds [NM_127318]	0.016783	-1.63818	1.1372
A_84_P803994	AT5G18661	13D04 Arabidopsis Leaf Senescence Library Arabidopsis thaliana cDNA 3', mRNA sequence [CD532010]	0.0280057	-1.67515	1.04426
A_84_P267810	AT2G35035	URED (urease accessory protein D); nickel ion binding (URED) mRNA, complete cds [NM_179908]	0.0219746	-1.6765	1.22286
A_84_P87509	AT3G60970	ATMRP15; ATPase, coupled to transmembrane movement of substances (ATMRP15) mRNA, complete cds [NM_115961]	0.00857376	-1.68814	1.20359
A_84_P533226	AT3G02430	unknown protein (AT3G02430) mRNA, complete cds [NM_111110]	0.0319133	-1.68839	1.00203
A_84_P769034	AT5G43066	unknown protein (AT5G43066) mRNA, complete cds [NM_001125892]	0.0146722	-1.81227	1.06543
A_84_P547332	AT2G30630	unknown protein (AT2G30630) mRNA, complete cds [NM_201838]	0.0272526	-1.86044	1.02706
A_84_P607637	AT1G54280	haloacid dehalogenase-like hydrolase family protein (AT1G54280) mRNA, complete cds [NM_104306]	0.00964872	-1.86408	1.0551
A_84_P761642	AT3G04765	(MIR167C) otherRNA [NR_022689]	0.00757931	-1.86921	1.25186
A_84_P849797	AT3G43690	mRNA for hypothetical protein, complete cds, clone: RAFL15-10-B06 [AJ228488]	0.0270655	-1.88104	1.18781
A_84_P16735	AT4G39070	zinc finger (B-box type) family protein (AT4G39070) mRNA, complete cds [NM_120067]	0.0193114	-1.91553	1.34929
A_84_P16649	AT1G17590	NF-YA8 (NUCLEAR FACTOR Y, SUBUNIT A8); transcription factor (NF-YA8) mRNA, complete cds [NM_202122]	0.00135438	-1.92073	1.47714
A_84_P13550	AT2G18000	TAF14 (TBP-associated factor 14) (TAF14) mRNA, complete cds [NM_127356]	0.0207265	-1.96808	1.03178
A_84_P13893	AT4G37940	AGL21; transcription factor (AGL21) mRNA, complete cds [NM_119955]	0.0296056	-1.97811	1.15418
A_84_P799624	AT2G17830	F-box family protein (AT2G17830) mRNA, complete cds [NM_127336]	0.000112026	-1.99589	1.24842
A_84_P123182	AT4G09920	F-box family protein (AT4G09920) mRNA, complete cds [NM_117060]	0.0276046	-2.00188	1.24738
A_84_P19959	AT1G32970	subtilase family protein (AT1G32970) mRNA, complete cds [NM_103030]	0.026585	-2.01827	1.04121
A_84_P519332	AT5G07760	formin homology 2 domain-containing protein / FH2 domain-containing protein (AT5G07760) mRNA, complete cds [NM_120858]	0.0347876	-2.04916	1.02605
A_84_P16982	AT1G55010	PDF1.5 (plant defensin 1.5) (PDF1.5) mRNA, complete cds [NM_104375]	0.0315699	-2.06425	1.06152
A_84_P18439	AT3G51300	ROP1 (RHO-RELATED PROTEIN FROM PLANTS 1); GTP binding / GTPase activating protein binding / GTPase/ protein binding (ROP1) mRNA, complete cds [NM_114989]	0.0215344	-2.10331	1.34915
A_84_P804017	AT5G10336	Full-length cDNA Complete sequence from clone GSLTLS37ZE06 of Adult vegetative tissue of strain col-0 of Arabidopsis thaliana (thale cress) [BX830896]	0.0099061	-2.10837	1.4955
A_84_P572443	AT4G14103	F-box family protein (AT4G14103) mRNA, complete cds [NM_117487]	0.0381186	-2.18707	1.09952
A_84_P800620	AT4G15380	CYP705A4; electron carrier/ heme binding / iron ion binding / monooxygenase/ oxygen binding (CYP705A4) mRNA, complete cds [NM_117626]	0.00572243	-2.23453	1.03146
A_84_P168043	AT2G18520	pentatricopeptide (PPR) repeat-containing protein (AT2G18520) mRNA, complete cds [NM_127408]	0.0147748	-2.24424	1.16687
A_84_P823272	AT5G41330	potassium channel tetramerisation domain-containing protein (AT5G41330) mRNA, complete cds [NM_123498]	0.0340496	-2.26764	1.05734
A_84_P560906	AT4G23160	protein kinase family protein (AT4G23160) mRNA, complete cds [NM_118445]	0.0348953	-2.30817	1.31586
A_84_P23635	AT1G14070	FUT7; fucosyltransferase/ transferase, transferring glycosyl groups (FUT7) mRNA, complete cds [NM_101272]	0.0139142	-2.42028	1.23372
A_84_P763233	AT4G28070	AFG1-like ATPase family protein (AT4G28070) mRNA, complete cds [NM_118946]	0.0152892	-2.42395	1.39987
A_84_P14305	AT1G66780	MATE efflux family protein (AT1G66780) mRNA, complete cds [NM_105349]	0.00643361	-2.55061	1.01298
A_84_P765024	AT4G38545	(AT4G38545) otherRNA [NR_023060]	0.00073242	-2.5865	1.45001
A_84_P861566	AT5G42400	SDG25 (SET DOMAIN PROTEIN 25) (SDG25) mRNA, complete cds [NM_123605]	0.0436019	-2.58788	1.08339
A_84_P22373	AT1G08120	unknown protein (AT1G08120) mRNA, complete cds [NM_100688]	0.0287356	-2.69909	1.07395
A_84_P10486	AT1G17240	AtRLP2 (Receptor Like Protein 2); protein binding / protein kinase (AtRLP2) mRNA, complete cds [NM_101585]	0.0236678	-2.78399	1.38371
A_84_P13330	AT1G80140	glycoside hydrolase family 28 protein / polygalacturonase (pectinase) family protein (AT1G80140) mRNA, complete cds [NM_106663]	0.0325492	-2.78749	1.03667
A_84_P10430	AT1G61310	ATP binding / protein binding (AT1G61310) mRNA, complete cds [NM_104812]	0.0127866	-2.88098	1.03179
A_84_P787231	AT5G37750	heat shock protein binding / unfolded protein binding (AT5G37750) mRNA, complete cds [NM_123134]	0.0411365	-2.88948	1.47354
A_84_P20728	AT5G64750	ABR1 (ABA REPRESSOR1); DNA binding / transcription factor (ABR1) mRNA, complete cds [NM_125871]	0.038763	-2.97587	1.04945
A_84_P233849	AT5G18770	F-box family protein (AT5G18770) mRNA, complete cds [NM_121882]	0.00336165	-2.99837	1.36216
A_84_P794100	AT1G19490	bZIP transcription factor family protein (AT1G19490) mRNA, complete cds [NM_101806]	0.0453525	-3.04435	1.04312
A_84_P849049	AT3G28210.1		0.0462201	-3.26804	1.35001
A_84_P834576	AT5G19020	pentatricopeptide (PPR) repeat-containing protein (AT5G19020) mRNA, complete cds [NM_121907]	0.0148016	-3.29991	1.09856
A_84_P310203	AT2G03590	ATUPS1 (ARABIDOPSIS THALIANA UREIDE PERMEASE 1); allantoin uptake transmembrane transporter (ATUPS1) mRNA, complete cds [NM_126409]	0.0214137	-3.36819	1.21216
A_84_P15253	AT1G27720	TAF4B (TBP-ASSOCIATED FACTOR 4B); transcription initiation factor (TAF4B) mRNA, complete cds [NM_102537]	0.0296733	-3.7415	1.05771
A_84_P558985	AT3G26930	unknown protein (AT3G26930) mRNA, complete cds [NM_113605]	0.0362937	-4.07212	1.08349
A_84_P796412	AT3G20935	CYP705A28; electron carrier/ heme binding / iron ion binding / monooxygenase (CYP705A28) mRNA, complete cds [NM_001161159]	0.0480853	-4.28157	1.38911
A_84_P22163	AT1G12940	ATNRT2.5 (nitrate transporter2.5); nitrate transmembrane transporter (ATNRT2.5) mRNA, complete cds [NM_101165]	0.0261094	-4.69772	1.02281
A_84_P18048	AT1G34180	anac016 (Arabidopsis NAC domain containing protein 16); transcription factor (anac016) mRNA, complete cds [NM_103141]	0.0488885	-4.96864	1.21914
A_84_P20166	AT2G39200	MLO12 (MILDEW RESISTANCE LOCUS O 12); calmodulin binding (MLO12) mRNA, complete cds [NM_129478]	0.0226605	-5.25896	1.08969
A_84_P826544	AT4G00110	GAE3 (UDP-D-GLUCURONATE 4-EPIMERASE 3); UDP-glucuronate 4-epimerase/ catalytic (GAE3) mRNA, complete cds [NM_116228]	0.00178213	-5.53208	1.45489
A_84_P19337	AT3G20960	CYP705A33; electron carrier/ heme binding / iron ion binding / monooxygenase/ oxygen binding (CYP705A33) mRNA, complete cds [NM_112988]	0.00917767	-6.1022	1.35225
A_84_P753820	AT1G80745	unknown protein (AT1G80745) mRNA, complete cds [NM_001084390]	0.0277414	-6.82979	1.09854
A_84_P14725	AT4G03610	phosphonate metabolism protein-related (AT4G03610) mRNA, complete cds [NM_116599]	0.0277207	-10.2545	1.17842
A_84_P503380	AT5G08600	U3 ribonucleoprotein (Utp) family protein (AT5G08600) mRNA, complete cds [NM_120947]	0.0202562	-13.2159	1.0022
A_84_P11480	AT1G53480	unknown protein (AT1G53480) mRNA, complete cds [NM_104226]	0.00564486	-29.7335	1.11331
A_84_P19402	AT3G55060	unknown protein (AT3G55060) mRNA, complete cds [NM_115364]	0.0012798	-1.51468	-1.38666
A_84_P23655	AT1G61560	MLO6 (MILDEW RESISTANCE LOCUS O 6); calmodulin binding (MLO6) mRNA, complete cds [NM_104836]	0.0322096	-1.52221	-1.07541
A_84_P566706	AT1G70630	unknown protein (AT1G70630) mRNA, complete cds [NM_105731]	0.00257314	-1.55102	-1.09898
A_84_P133435	AT5G16790	unknown protein (AT5G16790) mRNA, complete cds [NM_121685]	0.0214515	-1.56264	-1.0969
A_84_P19329	AT3G13540	ATMYB5 (MYB DOMAIN PROTEIN 5); DNA binding / transcription factor (ATMYB5) mRNA, complete cds [NM_112200]	0.0131774	-1.5638	-1.08583
A_84_P22706	AT1G03920	protein kinase, putative (AT1G03920) mRNA, complete cds [NM_100273]	0.0342538	-1.56631	-1.46104
A_84_P18472	AT3G58820	F-box family protein (AT3G58820) mRNA, complete cds [NM_115744]	0.000668453	-1.59878	-1.12658
A_84_P765104	AT4G03935	(AT4G03935) otherRNA [NR_022920]	0.00309511	-1.59973	-1.18988
A_84_P15310	AT1G29730	ATP binding / kinase/ protein binding / protein kinase/ protein serine/threonine kinase/ protein tyrosine kinase (AT1G29730) mRNA, complete cds [NM_102713]	0.00157001	-1.60114	-1.10951
A_84_P768874	AT5G57567	unknown protein (AT5G57567) mRNA, complete cds [NM_001085292]	0.00141025	-1.61399	-1.09203
A_84_P10573	AT1G13580	LAG13 (LAG1 LONGEVITY ASSURANCE HOMOLOG 3) (LAG13) mRNA, complete cds [NM_101228]	0.0179577	-1.62594	-1.1541
A_84_P768906	AT5G24205	(AT5G24205) otherRNA [NR_023168]	0.0231467	-1.65563	-1.0972
A_84_P12705	AT3G20090	CYP705A18; electron carrier/ heme binding / iron ion binding / monooxygenase/ oxygen binding (CYP705A18) mRNA, complete cds [NM_112900]	0.0224545	-1.71382	-1.03599
A_84_P511284	AT4G24910	unknown protein (AT4G24910) mRNA, complete cds [NM_118623]	0.0410945	-1.71751	-1.12009
A_84_P100456	AT1G07050	CONSTANS-like protein-related (AT1G07050) mRNA, complete cds [NM_100579]	0.0358782	-1.73268	-1.15027
A_84_P16485	AT3G24360	enoyl-CoA hydratase/isomerase family protein (AT3G24360) mRNA, complete cds [NM_113343]	0.0270719	-1.73857	-1.00534
A_84_P188244	AT1G54770	unknown protein (AT1G54770) mRNA, complete cds [NM_104352]	0.00884722	-1.76365	-1.02048
A_84_P14781	AT1G32430	F-box family protein (AT1G32430) mRNA, complete cds [NM_102978]	0.0124057	-1.77304	-1.01876
A_84_P577248	AT1G10155	ATPP2-A10 (PHLOEM PROTEIN 2-A10) (ATPP2-A10) mRNA, complete cds [NM_148455]	0.0493692	-1.77509	-1.46841
A_84_P110992	AT1G75160	unknown protein (AT1G75160) mRNA, complete cds [NM_106172]	0.0447939	-1.79162	-1.01345
A_84_P12896	AT4G25350	SHB1 (SHORT HYPOCOTYL UNDER BLUE1) (SHB1) mRNA, complete cds [NM_118667]	0.0407691	-1.79428	-1.32569
A_84_P836958	AT1G61470	CCR4-NOT transcription complex protein, putative (AT1G61470) mRNA, complete cds [NM_104828]	0.0329927	-1.81336	-1.05691
A_84_P13110	AT5G51350	leucine-rich repeat transmembrane protein kinase, putative (AT5G51350) mRNA, complete cds [NM_124514]	0.000314288	-1.85329	-1.04741
A_84_P14680	AT3G56380	ARR17 (ARABIDOPSIS RESPONSE REGULATOR 17); transcription regulator/ two-component response regulator (ARR17) mRNA, complete cds [NM_115496]	0.0326495	-1.86222	-1.47515
A_84_P19250	AT3G05400	sugar transporter, putative (AT3G05400) mRNA, complete cds [NM_111413]	0.0191841	-1.87634	-1.42384
A_84_P767650	AT5G23510	unknown protein (AT5G23510) mRNA, complete cds [NM_122258]	0.0221299	-1.89724	-1.49476
A_84_P14365	AT1G29740	kinase (AT1G29740) mRNA, complete cds [NM_102714]	0.038812	-1.9536	-1.20242
A_84_P11396	AT1G11990	unknown protein (AT1G11990) mRNA, complete cds [NM_101071]	0.0150893	-2.03393	-1.26157
A_84_P821660	AT4G01750	RGXT2 (rhamnogalacturonan xylosyltransferase 2); UDP-xylosyltransferase (RGXT2) mRNA, complete cds [NM_116405]	0.0330202	-2.04093	-1.45406
A_84_P244685	AT3G28140	calmodulin-binding protein (AT3G28140) mRNA, complete cds [NM_113732]	0.00100561	-2.05725	-1.07493
A_84_P555889	AT4G16807	unknown protein (AT4G16807) mRNA, complete cds [NM_001125523]	0.0455132	-2.08542	-1.3343
A_84_P10849	AT3G45280	SYP72 (SYNTAXIN OF PLANTS 72); protein transporter (SYP72) mRNA, complete cds [NM_114397]	0.0407935	-2.1021	-1.43251
A_84_P754692	AT1G77992	(AT1G77992) otherRNA [NR_022433]	0.0452812	-2.13433	-1.01672
A_84_P291264	AT5G64950	mitochondrial transcription termination factor-related / mTERF-related (AT5G64950) mRNA, complete cds [NM_125894]	0.00282198	-2.14022	-1.00752
A_84_P824147	AT5G15460	MUB2 (MEMBRANE-ANCHORED UBIQUITIN-FOLD PROTEIN 2) (MUB2) mRNA, complete cds [NM_180493]	0.0145629	-2.15709	-1.09255
A_84_P759425	AT3G13840	scarecrow transcription factor family protein (AT3G13840) mRNA, complete cds [NM_112237]	0.0250879	-2.16278	-1.00229
A_84_P595805	AT5G36925	unknown protein (AT5G36925) mRNA, complete cds [NM_180586]	0.0231559	-2.19512	-1.08241
A_84_P70304	AT3G21310	unknown protein (AT3G21310) mRNA, complete cds [NM_113026]	0.0303536	-2.21481	-1.42007
A_84_P14801	AT4G28620	ATM2 (ABC TRANSPORTER OF THE MITOCHONDRION 2); ATPase, coupled to transmembrane movement of substances / transporter (ATM2) mRNA, complete cds [NM_119004]	0.00895785	-2.24752	-1.07885
A_84_P849799	AT5G49230	HRB1 (HYPERSENSITIVE TO RED AND BLUE); protein binding (HRB1) mRNA, complete cds [NM_124300]	0.0291046	-2.2801	-1.01121
A_84_P10510	AT1G69720	ho3 (HEME OXYGENASE 3); heme oxygenase (decyclizing) (ho3) mRNA, complete cds [NM_001124102]	0.0484518	-2.35224	-1.28411
A_84_P831236	AT1G12260	ANAC007 (ARABIDOPSIS NAC 007); transcription factor (ANAC007) mRNA, complete cds [NM_101098]	0.000464229	-2.36688	-1.01649
A_84_P537948	AT5G03010	kelch repeat-containing protein (AT5G03010) mRNA, complete cds [NM_120379]	0.0435233	-2.37391	-1.01271
A_84_P797027	AT2G22460	AYAEZ22TF pooled cDNA populations Arabidopsis thaliana cDNA, mRNA sequence [EG436694]	0.0420335	-2.40237	-1.01943
A_84_P838058	AT1G34315	AYBJB64TR pooled cDNA populations Arabidopsis thaliana cDNA, mRNA sequence [EG518275]	0.0117488	-2.47205	-1.49038
A_84_P832053	AT1G31290	PAZ domain-containing protein / piwi domain-containing protein (AT1G31290) mRNA, complete cds [NM_102867]	0.0151517	-2.48902	-1.00327
A_84_P762886	AT3G44716	unknown protein (AT3G44716) mRNA, complete cds [NM_001125302]	0.0325445	-2.59337	-1.11831
A_84_P10493	AT1G14790	RDR1 (RNA-DEPENDENT RNA POLYMERASE 1); RNA-directed RNA polymerase/ nucleic acid binding (RDR1) mRNA, complete cds [NM_101348]	0.0276341	-2.90507	-1.46564
A_84_P212908	AT4G35700	zinc finger (C2H2 type) family protein (AT4G35700) mRNA, complete cds [NM_119735]	0.041631	-3.11023	-1.04767
A_84_P24179	AT4G02390	APP (ARABIDOPSIS POLY(ADP-RIBOSE) POLYMERASE); NAD+ ADP-ribosyltransferase/ nucleic acid binding (APP) mRNA, complete cds [NM_116472]	0.00412452	-3.31909	-1.12723
A_84_P294694	AT4G16460	unknown protein (AT4G16460) mRNA, complete cds [NM_001125520]	0.0296254	-3.41052	-1.09565
A_84_P505812	AT3G44120	F-box family protein (AT3G44120) mRNA, complete cds [NM_114280]	0.00708567	-3.58491	-1.01172
A_84_P20653	AT5G45220	Toll-Interleukin-Resistance (TIR) domain-containing protein (AT5G45220) mRNA, complete cds [NM_123890]	0.0191694	-3.83691	-1.08013
A_84_P792640	AT5G24190	972599 CERES-147 Arabidopsis thaliana cDNA clone 92216 3', mRNA sequence [DR378240]	0.0309658	-3.91185	-1.08996
A_84_P18923	AT1G04050	SUVR1 (ARABIDOPSIS HOMOLOG OF SU(VAR)3-9 1); histone-lysine N-methyltransferase/ zinc ion binding (SUVR1) mRNA, complete cds [NM_100286]	0.0195728	-3.91331	-1.02516
A_84_P799139	AT3G52430	PAD4 (PHYTOALEXIN DEFICIENT 4); lipase/ protein binding / triacylglycerol lipase (PAD4) mRNA, complete cds [NM_115103]	0.0294613	-3.93735	-1.09265
A_84_P16115	AT1G09600	protein kinase family protein (AT1G09600) mRNA, complete cds [NM_100832]	0.00944589	-3.94371	-1.48621
A_84_P121202	AT5G56810	F-box family protein (AT5G56810) mRNA, complete cds [NM_125064]	0.0248855	-4.25505	-1.14726
A_84_P569321	AT1G50790	unknown protein (AT1G50790) mRNA, complete cds [NM_103961]	0.00201363	-4.72431	-1.10891
A_84_P13709	AT3G50770	calmodulin-related protein, putative (AT3G50770) mRNA, complete cds [NM_114937]	0.0198685	-4.75186	-1.28961
A_84_P762915	AT4G03823	clone RAFL07-14-J02 mRNA sequence [AY054471]	0.0202705	-5.07231	-1.19175
A_84_P610512	AT2G42510	unknown protein (AT2G42510) mRNA, complete cds [NM_001161098]	0.00843966	-5.1991	-1.11849
A_84_P15638	AT3G59790	ATMPJ10; MAP kinase/ kinase (ATMPJ10) mRNA, complete cds [NM_115841]	0.0163005	-5.40881	-1.08574
A_84_P557080	AT2G32650	unknown protein (AT2G32650) mRNA, complete cds [NM_201855]	0.0250273	-6.83153	-1.00666
A_84_P14603	AT3G29810	COBL2 (COBRA-LIJE PROTEIN 2 PRECURSOR) (COBL2) mRNA, complete cds [NM_113910]	0.0146939	-8.50075	-1.32763
A_84_P212328	AT3G50010	DC1 domain-containing protein (AT3G50010) mRNA, complete cds [NM_114861]	0.0221316	-8.78591	-1.05063
A_84_P13731	AT1G23940	adaptin family protein (AT1G23940) mRNA, complete cds [NM_102241]	0.000331163	-10.1391	-1.30422
A_84_P287450	AT3G62460	unknown protein (AT3G62460) mRNA, complete cds [NM_116111]	0.0226887	-68.925	-1.29126
A_84_P19508	AT4G23680	major latex protein-related / MLP-related (AT4G23680) mRNA, complete cds [NM_118499]	0.0253511	9.89049	46.2842	Up	Up	Up		Up
A_84_P820187	AT2G37760	aldo/keto reductase family protein (AT2G37760) mRNA, complete cds [NM_201898]	0.0107387	4.32842	4.01715	Up	Up		Up	Up	Up
A_84_P57250	AT1G80160	lactoylglutathione lyase family protein / glyoxalase I family protein (AT1G80160) mRNA, complete cds [NM_001084382]	0.0340473	2.75965	55.1404	Up	Up		Up	Up		Up
A_84_P21686	AT5G14780	FDH (FORMATE DEHYDROGENASE); NAD or NADH binding / binding / catalytic/ cofactor binding / oxidoreductase, acting on the CH-OH_ (FDH) mRNA, complete cds [NM_121482]	0.0398334	1.74452	7.45965	Up	Up		Up	Up
A_84_P18942	AT1G62290	aspartyl protease family protein (AT1G62290) mRNA, complete cds [NM_104909]	0.00702185	6.81345	7.81244	Up	Up		Up
A_84_P18792	AT5G53870	plastocyanin-like domain-containing protein (AT5G53870) mRNA, complete cds [NM_124766]	0.0218141	1.84762	27.5617	Up	Up		Up			Up
A_84_P11248	AT5G59220	protein phosphatase 2C, putative / PP2C, putative (AT5G59220) mRNA, complete cds [NM_125312]	0.0378499	2.70233	184.429	Up	Up			Up		Up
A_84_P817093	AT1G58270	ZW9 (ZW9) mRNA, complete cds [NM_104607]	0.00335017	2.06718	4.31489	Up	Up			Up		Up
A_84_P16730	AT4G37980	ELI3-1 (ELICITOR-ACTIVATED GENE 3-1); binding / catalytic/ oxidoreductase/ zinc ion binding (ELI3-1) mRNA, complete cds [NM_119959]	0.0236323	1.804	6.59362	Up	Up			Up		Up
A_84_P15627	AT3G57020	strictosidine synthase family protein (AT3G57020) mRNA, complete cds [NM_115561]	0.0445122	1.72405	3.97712	Up	Up			Up		Up
A_84_P23992	AT3G05640	protein phosphatase 2C, putative / PP2C, putative (AT3G05640) mRNA, complete cds [NM_202501]	0.021933	1.71233	8.92768	Up	Up			Up		Up
A_84_P814137	AT1G71695	peroxidase 12 (PER12) (P12) (PRXR6) (AT1G71695) mRNA, complete cds [NM_105826]	0.030871	1.5297	3.62427	Up	Up			Up
A_84_P826296	AT5G03560	nucleobase:cation symporter (AT5G03560) mRNA, complete cds [NM_120437]	0.0090675	1.52487	3.05521	Up	Up			Up
A_84_P20163	AT2G38400	AGT3 (ALANINE:GLYOXYLATE AMINOTRANSFERASE 3); alanine-glyoxylate transaminase/ catalytic/ pyridoxal phosphate binding / transa_ (AGT3) mRNA, complete cds [NM_129396]	0.000614139	1.9954	27.1529	Up	Up					Up
A_84_P527219	AT4G16110	ARR2 (ARABIDOPSIS RESPONSE REGULATOR 2); transcription factor/ two-component response regulator (ARR2) mRNA, complete cds [NM_117704]	0.0340389	1.73085	2.70224	Up	Up					Up
A_84_P11709	AT3G08590	2,3-biphosphoglycerate-independent phosphoglycerate mutase, putative / phosphoglyceromutase, putative (AT3G08590) mRNA, complete cds [NM_180211]	0.00838855	1.53301	4.16054	Up	Up
A_84_P17214	AT1G35190	oxidoreductase, 2OG-Fe(II) oxygenase family protein (AT1G35190) mRNA, complete cds [NM_103217]	0.0131111	3.26306	4.86158	Up		Up	Up	Up
A_84_P21393	AT1G27030	unknown protein (AT1G27030) mRNA, complete cds [NM_102465]	0.0125669	1.63232	7.54184	Up		Up		Up	Up
A_84_P811797	AT5G01600	ATFER1; ferric iron binding / iron ion binding (ATFER1) mRNA, complete cds [NM_120238]	0.0427846	1.55372	4.50488	Up		Up		Up	Up	Up
A_84_P19477	AT4G12080	DNA-binding family protein (AT4G12080) mRNA, complete cds [NM_117278]	0.00334473	1.68633	2.95873	Up		Up		Up
A_84_P19955	AT1G08230	amino acid transporter family protein (AT1G08230) mRNA, complete cds [NM_001084018]	0.00684501	1.58516	4.88315	Up		Up		Up		Up
A_84_P825243	AT2G38820	unknown protein (AT2G38820) mRNA, complete cds [NM_129439]	0.047114	1.57279	4.21706	Up		Down				Up
A_84_P22936	AT1G11170	unknown protein (AT1G11170) mRNA, complete cds [NM_202080]	0.0345813	5.54011	12.9608	Up			Up	Up
A_84_P752604	AT1G09500	cinnamyl-alcohol dehydrogenase family / CAD family (AT1G09500) mRNA, complete cds [NM_001035935]	0.012756	5.41658	11.7783	Up			Up	Up
A_84_P17216	AT1G30220	INT2 (INOSITOL TRANSPORTER 2); carbohydrate transmembrane transporter/ sugar:hydrogen symporter (INT2) mRNA, complete cds [NM_102761]	0.000193137	4.38957	88.8029	Up			Up
A_84_P14828	AT4G34860	beta-fructofuranosidase, putative / invertase, putative / saccharase, putative / beta-fructosidase, putative (AT4G34860) mRNA, complete cds [NM_119652]	0.00443373	2.92799	11.3511	Up			Up			Up
A_84_P17995	AT1G23010	LPR1 (Low Phosphate Root1); copper ion binding / oxidoreductase, acting on diphenols and related substances as donors, oxygen _ (LPR1) mRNA, complete cds [NM_102149]	0.00368514	2.74006	3.32379	Up			Up
A_84_P23021	AT2G29090	CYP707A2; (+)-abscisic acid 8'-hydroxylase/ oxygen binding (CYP707A2) mRNA, complete cds [NM_128466]	0.0132887	1.81576	2.8721	Up			Up
A_84_P18660	AT1G62810	copper amine oxidase, putative (AT1G62810) mRNA, complete cds [NM_104959]	0.0453243	2.41078	14.5888	Up				Up	Up	Up
A_84_P23123	AT3G13672	seven in absentia (SINA) family protein (AT3G13672) mRNA, complete cds [NM_202577]	0.0196559	1.55184	23.1833	Up				Up	Up	Up
A_84_P98146	AT2G17500	auxin efflux carrier family protein (AT2G17500) mRNA, complete cds [NM_179633]	0.00903357	2.45598	2.74624	Up				Up		Up
A_84_P22219	AT3G50440	MES10 (METHYL ESTERASE 10); hydrolase/ hydrolase, acting on ester bonds / methyl jasmonate esterase (MES10) mRNA, complete cds [NM_114904]	0.00650744	2.12426	2.5711	Up				Up
A_84_P19293	AT3G17820	ATGSJB6; copper ion binding / glutamate-ammonia ligase (GLN1.3) mRNA, complete cds [NM_112663]	0.0179117	2.00128	5.54201	Up				Up
A_84_P18755	AT5G43780	APS4; sulfate adenylyltransferase (ATP) (APS4) mRNA, complete cds [NM_123745]	0.0354824	1.93287	11.2645	Up				Up
A_84_P10516	AT1G73680	pathogen-responsive alpha-dioxygenase, putative (AT1G73680) mRNA, complete cds [NM_106027]	0.00205432	1.90669	9.75046	Up				Up		Up
A_84_P840714	AT1G07380	ceramidase family protein (AT1G07380) mRNA, complete cds [NM_100612]	0.0344781	1.60895	2.60946	Up				Up
A_84_P17439	AT3G22460	OASA2 (O-ACETYLSERINE (THIOL) LYASE (OAS-TL) ISOFORM A1); catalytic/ cysteine synthase/ pyridoxal phosphate binding (OASA2) mRNA, complete cds [NM_113145]	0.0167281	8.33853	5.77922	Up					Up
A_84_P17108	AT1G71000	heat shock protein binding (AT1G71000) mRNA, complete cds [NM_105769]	0.0156424	3.2446	14.0494	Up
A_84_P15558	AT3G20660	AtOCT4 (Arabidopsis thaliana ORGANIC CATION/CARNITINE TRANSPORTER4); carbohydrate transmembrane transporter/ sugar:hydrogen sy_ (AtOCT4) mRNA, complete cds [NM_112957]	0.0391505	2.72699	7.36526	Up
A_84_P92299	AT1G73010	phosphatase (AT1G73010) mRNA, complete cds [NM_105959]	0.0353225	2.61876	26.101	Up
A_84_P13338	AT1G18710	AtMYB47 (myb domain protein 47); DNA binding / transcription factor (AtMYB47) mRNA, complete cds [NM_101729]	0.0309604	2.34939	11.7006	Up						Up
A_84_P21529	AT5G13820	TBP1 (TELOMERIC DNA BINDING PROTEIN 1); DNA binding / double-stranded telomeric DNA binding (TBP1) mRNA, complete cds [NM_121385]	0.0245187	2.19686	2.78213	Up
A_84_P751348	AT1G22370	AtUGT85A5 (UDP-glucosyl transferase 85A5); glucuronosyltransferase/ transferase, transferring glycosyl groups (AtUGT85A5) mRNA, complete cds [NM_102087]	0.0265636	2.07659	21.4304	Up						Up
A_84_P15388	AT2G29300	tropinone reductase, putative / tropine dehydrogenase, putative (AT2G29300) mRNA, complete cds [NM_128484]	9.81445e-05	2.06193	3.38893	Up						Up
A_84_P23087	AT3G17180	scpl33 (serine carboxypeptidase-like 33); serine-type carboxypeptidase (scpl33) mRNA, complete cds [NM_112594]	0.00559592	1.94776	3.90514	Up
A_84_P787384	AT5G15240	amino acid transporter family protein (AT5G15240) mRNA, complete cds [NM_121528]	0.0214411	1.93502	3.87747	Up						Up
A_84_P204568	AT1G54120	unknown protein (AT1G54120) mRNA, complete cds [NM_104290]	0.0272401	1.63262	4.38152	Up						Up
A_84_P12492	AT2G42000	plant EC metallothionein-like family 15 protein (AT2G42000) mRNA, complete cds [NM_129764]	0.0422923	1.63079	6.24831	Up
A_84_P13181	AT5G16910	CSLD2 (CELLULOSE-SYNTHASE LIJE D2); cellulose synthase/ transferase, transferring glycosyl groups (CSLD2) mRNA, complete cds [NM_121697]	0.0459036	1.61468	7.30968	Up
A_84_P10316	AT5G62020	AT-HSFB2A; DNA binding / transcription factor (AT-HSFB2A) mRNA, complete cds [NM_125595]	0.0130415	1.59415	7.04005	Up						Up
A_84_P750294	AT1G07390	protein binding (AtRLP1) mRNA, complete cds [NM_100613]	0.0414327	1.54865	5.21017	Up
A_84_P143259	AT3G16170	acyl-activating enzyme 13 (AAE13) (AT3G16170) mRNA, complete cds [NM_112487]	0.00496614	1.53189	4.28636	Up
A_84_P10196	AT5G22300	NIT4 (NITRILASE 4); 3-cyanoalanine hydratase/ cyanoalanine nitrilase/ indole-3-acetonitrile nitrilase/ nitrilase/ nitrile hydr_ (NIT4) mRNA, complete cds [NM_122135]	0.00165908	1.9834	3.40768	Down		Up	Up
A_84_P812958	AT4G04020	FIB (FIBRILLIN); structural molecule (FIB) mRNA, complete cds [NM_116640]	0.0230653	1.52765	4.9988		Up	Up
A_84_P824811	AT2G32870	meprin and TRAF homology domain-containing protein / MATH domain-containing protein (AT2G32870) mRNA, complete cds [NM_128847]	0.0086946	2.01318	6.66132		Up
A_84_P20170	AT2G01890	PAP8 (PURPLE ACID PHOSPHATASE 8); acid phosphatase/ protein serine/threonine phosphatase (PAP8) mRNA, complete cds [NM_126250]	0.0297359	4.88168	2.64011				Down	Up
A_84_P565450	AT5G16980	NADP-dependent oxidoreductase, putative (AT5G16980) mRNA, complete cds [NM_121704]	0.00320075	13.0972	5.07914				Up
A_84_P12190	AT5G58660	oxidoreductase, 2OG-Fe(II) oxygenase family protein (AT5G58660) mRNA, complete cds [NM_125253]	0.0294489	3.41545	4.30965				Up
A_84_P18741	AT5G39850	40S ribosomal protein S9 (RPS9C) (AT5G39850) mRNA, complete cds [NM_123348]	0.0136538	2.67485	3.87411				Up
A_84_P13319	AT1G15300	similar to Ac transposase (At1g15300) mRNA, complete cds [AY093222]	0.00637952	2.30752	3.18347				Up
A_84_P19237	AT2G27510	ATFD3 (ferredoxin 3); 2 iron, 2 sulfur cluster binding / electron carrier/ iron-sulfur cluster binding (ATFD3) mRNA, complete cds [NM_128311]	0.0384434	1.50429	3.98919					Up
A_84_P178544	AT1G56220	dormancy/auxin associated family protein (AT1G56220) mRNA, complete cds [NM_179488]	0.046258	1.58724	3.04308						Up
A_84_P530732	AT4G06746	RAP2.9 (related to AP2 9); DNA binding / transcription factor (RAP2.9) mRNA, complete cds [NM_179009]	0.00908695	3.9285	6.32214
A_84_P548483	AT4G14250	structural constituent of ribosome (AT4G14250) mRNA, complete cds [NM_117502]	0.0432337	3.2835	3.08724
A_84_P527014	AT3G05937	unknown protein (AT3G05937) mRNA, complete cds [NM_202504]	0.00199852	2.64809	4.66033
A_84_P20669	AT5G49448	CPuORF4 (Conserved peptide upstream open reading frame 4) (CPuORF4) mRNA, complete cds [NM_001125930]	0.0446677	2.44675	2.60052
A_84_P312323	AT5G13370	auxin-responsive GH3 family protein (AT5G13370) mRNA, complete cds [NM_121340]	0.00793594	2.27429	7.81447
A_84_P786417	AT3G60110	DNA binding (AT3G60110) mRNA, complete cds [NM_115874]	0.0237999	2.10682	2.58331
A_84_P758068	AT2G26355	(AT2G26355) otherRNA [NR_022555]	0.0360588	1.98375	13.1817
A_84_P63754	AT5G54585	unknown protein (AT5G54585) mRNA, complete cds [NM_148130]	0.0111931	1.97631	19.2039
A_84_P830933	AT4G17440	unknown protein (AT4G17440) mRNA, complete cds [NM_001125528]	0.00102955	1.96319	3.57573
A_84_P11250	AT5G59570	myb family transcription factor (AT5G59570) mRNA, complete cds [NM_125349]	0.0477741	1.9144	2.80425
A_84_P11133	AT5G16370	AAE5 (ACYL ACTIVATING ENZYME 5); catalytic (AAE5) mRNA, complete cds [NM_121642]	0.0164495	1.83401	3.41978
A_84_P787318	AT4G37295	unknown protein (AT4G37295) mRNA, complete cds [NM_119893]	0.020026	1.50678	2.59074
A_84_P10711	AT2G39330	JAL23 (JACALIN-RELATED LECTIN 23) (JAL23) mRNA, complete cds [NM_129490]	0.027706	2.10225	-5.26403	Up				Up
A_84_P11768	AT3G19030	unknown protein (AT3G19030) mRNA, complete cds [NM_112789]	0.0433702	1.57174	-4.63634	Up					Down	Up
A_84_P800932	AT1G64720	CP5 (CP5) mRNA, complete cds [NM_105147]	0.0104461	1.57238	-2.80691	Down	Up	Down	Down
A_84_P19997	AT1G74670	gibberellin-responsive protein, putative (AT1G74670) mRNA, complete cds [NM_106125]	0.0144992	3.76056	-33.9776	Down	Down	Down		Down
A_84_P806966	AT2G40610	ATEXPA8 (ARABIDOPSIS THALIANA EXPANSIN A8) (ATEXPA8) mRNA, complete cds [NM_129623]	0.037813	3.0264	-45.8456	Down	Down		Down	Up	Up
A_84_P21085	AT2G22980	serine-type carboxypeptidase (SCPL13) mRNA, complete cds [NM_001036325]	0.00456071	2.31005	-2.84255	Down		Down
A_84_P14429	AT2G41340	RPB5D (RNA POLYMERASE II FIFTH LARGEST SUBUNIT, D); DNA binding / DNA-directed RNA polymerase (RPB5D) mRNA, complete cds [NM_129697]	0.0263877	3.74364	-2.66616	Down			Up
A_84_P16825	AT5G25490	zinc finger (Ran-binding) family protein (AT5G25490) mRNA, complete cds [NM_122460]	0.0147871	1.88154	-3.96788	Down			Up
A_84_P13039	AT5G24420	glucosamine/galactosamine-6-phosphate isomerase-related (AT5G24420) mRNA, complete cds [NM_122350]	0.00920062	3.41659	-4.95142	Down			Down			Up
A_84_P808228	AT3G20470	GRP5 (GLYCINE-RICH PROTEIN 5); structural constituent of cell wall (GRP5) mRNA, complete cds [NM_112938]	0.0271747	3.40789	-9.47195	Down				Up
A_84_P10948	AT4G04830	methionine sulfoxide reductase domain-containing protein / SeIR domain-containing protein (AT4G04830) mRNA, complete cds [NM_116721]	0.0385875	1.59346	-3.85515	Down				Up		Down
A_84_P298204	AT3G54260	unknown protein (AT3G54260) mRNA, complete cds [NM_115286]	0.0337308	1.56387	-2.54616	Down				Up
A_84_P12264	AT5G58310	MES18 (METHYL ESTERASE 18); hydrolase/ hydrolase, acting on ester bonds / methyl indole-3-acetate esterase (MES18) mRNA, complete cds [NM_125216]	0.0148954	2.44488	-3.84623	Down				Down
A_84_P18461	AT3G56060	glucose-methanol-choline (GMC) oxidoreductase family protein (AT3G56060) mRNA, complete cds [NM_115464]	0.00677839	2.11064	-2.85788	Down				Down
A_84_P19143	AT1G21050	unknown protein (AT1G21050) mRNA, complete cds [NM_101958]	0.0135641	1.54383	-3.70754	Down					Up	Down
A_84_P10579	AT1G78970	LUP1 (LUPEOL SYNTHASE 1); beta-amyrin synthase/ lupeol synthase (LUP1) mRNA, complete cds [NM_106546]	0.0303979	3.55162	-2.66785	Down
A_84_P11475	AT1G14700	PAP3 (PURPLE ACID PHOSPHATASE 3); acid phosphatase/ protein serine/threonine phosphatase (PAP3) mRNA, complete cds [NM_101339]	0.000631054	3.18863	-5.0369	Down
A_84_P16145	AT1G59960	aldo/keto reductase, putative (AT1G59960) mRNA, complete cds [NM_104688]	0.042492	1.97192	-3.47931	Down
A_84_P19357	AT3G44990	XTR8 (XYLOGLUCAN ENDO-TRANSGLYCOSYLASE-RELATED 8); hydrolase, acting on glycosyl bonds / xyloglucan:xyloglucosyl transferase (XTR8) mRNA, complete cds [NM_114368]	0.0190126	1.82379	-11.4447	Down						Down
A_84_P17209	AT1G31690	amine oxidase/ copper ion binding / quinone binding (AT1G31690) mRNA, complete cds [NM_102904]	0.00620845	1.60974	-14.4189	Down
A_84_P107372	AT3G02120	hydroxyproline-rich glycoprotein family protein (AT3G02120) mRNA, complete cds [NM_111078]	0.0455658	1.60253	-2.7939	Down
A_84_P23359	AT4G39770	trehalose-6-phosphate phosphatase, putative (AT4G39770) mRNA, complete cds [NM_120140]	0.00402121	1.60157	-5.24367	Down
A_84_P823385	AT5G52540	unknown protein (AT5G52540) mRNA, complete cds [NM_124633]	0.0272108	1.5947	-4.89536	Down
A_84_P79759	AT5G62280	unknown protein (AT5G62280) mRNA, complete cds [NM_125622]	0.01439	2.93312	-3.80514		Down
A_84_P260800	AT4G19430	unknown protein (AT4G19430) mRNA, complete cds [NM_118063]	0.0271034	2.62153	-5.58707			Up
A_84_P868217	AT1G52030	MBP2 (MYROSINASE-BINDING PROTEIN 2); sugar binding / thioglucosidase binding (MBP2) mRNA, complete cds [NM_179463]	0.0228223	3.67115	-2.59889				Up
A_84_P756427	AT2G27420	cysteine proteinase, putative (AT2G27420) mRNA, complete cds [NM_128302]	0.0123647	1.7604	-20.9337				Down
A_84_P16494	AT3G21870	CYCP2;1 (cyclin p2;1); cyclin-dependent protein kinase (CYCP2;1) mRNA, complete cds [NM_113083]	0.000968577	1.56744	-4.61237				Down
A_84_P219958	AT5G42760	unknown protein (AT5G42760) mRNA, complete cds [NM_123640]	0.0370665	1.52915	-6.76957				Down
A_84_P19887	AT1G80760	NIP6;1 (NOD26-LIJE INTRINSIC PROTEIN 6;1); boron transporter/ glycerol transmembrane transporter/ urea transmembrane transport_ (NIP6;1) mRNA, complete cds [NM_106724]	0.0339112	1.72315	-2.98122					Up	Up
A_84_P868627	AT1G52400	BGLU18 (BETA GLUCOSIDASE 18); catalytic/ cation binding / hydrolase, hydrolyzing O-glycosyl compounds (BGLU18) mRNA, complete cds [NM_104118]	0.0431675	1.97243	-8.99404					Up
A_84_P235073	AT1G73870	zinc finger (B-box type) family protein (AT1G73870) mRNA, complete cds [NM_106047]	0.00517674	1.69162	-10.7281					Up
A_84_P55550	AT4G32280	IAA29 (INDOLE-3-ACETIC ACID INDUCIBLE 29); transcription factor (IAA29) mRNA, complete cds [NM_119380]	0.0149999	1.79327	-2.87322					Down
A_84_P20522	AT4G39950	CYP79B2; electron carrier/ heme binding / iron ion binding / monooxygenase/ oxygen binding (CYP79B2) mRNA, complete cds [NM_120158]	0.0451984	1.9365	-8.08673						Down	Down
A_84_P22022	AT2G22330	CYP79B3; electron carrier/ heme binding / iron ion binding / monooxygenase/ oxygen binding (CYP79B3) mRNA, complete cds [NM_127798]	0.0217059	1.78588	-8.38114						Down	Down
A_84_P12373	AT1G14240	nucleoside phosphatase family protein / GDA1/CD39 family protein (AT1G14240) mRNA, complete cds [NM_001123812]	0.0483687	4.30685	-6.12469
A_84_P595614	AT4G14390	ankyrin repeat family protein (AT4G14390) mRNA, complete cds [NM_117518]	0.0340541	4.29259	-4.60867
A_84_P851624	AT4G11320	cysteine proteinase, putative (AT4G11320) mRNA, complete cds [NM_117203]	0.0119231	2.66863	-2.62788
A_84_P513046	AT4G25110	AtMC2 (metacaspase 2); cysteine-type endopeptidase (AtMC2) mRNA, complete cds [NM_118643]	0.0125261	2.56176	-3.57629
A_84_P50100	AT3G55240	unknown protein (AT3G55240) mRNA, complete cds [NM_115382]	0.0262253	2.51344	-6.22541
A_84_P12595	AT2G32610	ATCSLB01; cellulose synthase/ transferase/ transferase, transferring glycosyl groups (ATCSLB01) mRNA, complete cds [NM_128820]	0.014079	2.09723	-2.5223
A_84_P285710	AT3G11210	GDSL-motif lipase/hydrolase family protein (AT3G11210) mRNA, complete cds [NM_111956]	0.0145931	2.07024	-3.54848
A_84_P197654	AT4G13040	AP2 domain-containing transcription factor family protein (AT4G13040) mRNA, complete cds [NM_001160757]	0.0277923	1.76206	-3.06908
A_84_P247395	AT3G26470	unknown protein (AT3G26470) mRNA, complete cds [NM_113554]	0.00276569	1.71253	-3.79747
A_84_P15126	AT1G69160	unknown protein (AT1G69160) mRNA, complete cds [NM_105583]	0.00313073	1.64038	-3.48679
A_84_P534191	AT3G27030	unknown protein (AT3G27030) mRNA, complete cds [NM_113617]	0.0143463	1.55104	-4.28245
A_84_P19985	AT1G71830	SERJ1 (SOMATIC EMBRYOGENESIS RECEPTOR-LIJE JINASE 1); kinase/ transmembrane receptor protein serine/threonine kinase (SERJ1) mRNA, complete cds [NM_105841]	0.00813781	1.55037	-2.55426
A_84_P761727	AT3G13437	unknown protein (AT3G13437) mRNA, complete cds [NM_001084676]	0.00230533	1.51139	-3.92622
A_84_P805783	AT2G05380	GRP3S (GLYCINE-RICH PROTEIN 3 SHORT ISOFORM) (GRP3S) mRNA, complete cds [NM_126561]	0.0159415	12.234	2.0058	Up	Up	Down		Up
A_84_P21145	AT3G03480	CHAT (acetyl CoA:(Z)-3-hexen-1-ol acetyltransferase); acetyl CoA:(Z)-3-hexen-1-ol acetyltransferase (CHAT) mRNA, complete cds [NM_111219]	0.00642117	4.45428	2.17358	Up	Up
A_84_P813801	AT1G79750	ATNADP-ME4 (NADP-malic enzyme 4); malate dehydrogenase (oxaloacetate-decarboxylating) (NADP+)/ malic enzyme/ oxidoreductase, a_ (ATNADP-ME4) mRNA, complete cds [NM_106624]	0.0383321	1.58123	1.52157	Up	Up
A_84_P18338	AT3G16770	ATEBP (ETHYLENE-RESPONSIVE ELEMENT BINDING PROTEIN); DNA binding / protein binding / transcription activator/ transcription fa_ (ATEBP) mRNA, complete cds [NM_112550]	0.0032119	3.97913	-1.168	Up	Down			Up
A_84_P860885	AT2G05540	glycine-rich protein (AT2G05540) mRNA, complete cds [NM_126577]	0.0050342	7.67269	1.53209	Up		Down	Down	Up	Down
A_84_P855428	AT5G02230	haloacid dehalogenase-like hydrolase family protein (AT5G02230) mRNA, complete cds [NM_120301]	0.00902836	2.12119	-1.29364	Up			Up	Up		Up
A_84_P17328	AT2G39350	ABC transporter family protein (AT2G39350) mRNA, complete cds [NM_129492]	0.00752872	1.9963	-1.00412	Up			Up	Up		Up
A_84_P828572	AT5G63760	IBR domain-containing protein (AT5G63760) mRNA, complete cds [NM_203258]	0.019996	1.88805	1.86033	Up			Up
A_84_P838263	AT4G27480	glycosyltransferase family 14 protein / core-2/I-branching enzyme family protein (AT4G27480) mRNA, complete cds [NM_001125597]	0.0138023	5.20599	1.14406	Up			Up
A_84_P16496	AT1G59660	nucleoporin family protein (AT1G59660) mRNA, complete cds [NM_104659]	0.0111113	2.52463	-1.09225	Up			Up
A_84_P821880	AT3G23640	HGL1 (heteroglycan glucosidase 1); hydrolase, hydrolyzing O-glycosyl compounds (HGL1) mRNA, complete cds [NM_001125213]	0.0220751	2.07318	1.93028	Up				Up	Up
A_84_P21782	AT1G09740	ethylene-responsive protein, putative (AT1G09740) mRNA, complete cds [NM_100846]	0.013809	1.68255	1.98011	Up				Up
A_84_P23654	AT1G52000	jacalin lectin family protein (AT1G52000) mRNA, complete cds [NM_104081]	0.0177897	2.57403	-1.65526	Up				Up
A_84_P200314	AT3G32940	RNA binding (AT3G32940) mRNA, complete cds [NM_114063]	0.0119695	2.28703	1.51491	Up					Up
A_84_P846994	AT2G40900	nodulin MtN21 family protein (AT2G40900) mRNA, complete cds [NM_129653]	0.0295503	1.82815	1.85049	Up					Up	Up
A_84_P820867	AT3G16800	protein phosphatase 2C, putative / PP2C, putative (AT3G16800) mRNA, complete cds [NM_112554]	0.000541775	1.56148	2.18326	Up					Up	Up
A_84_P512294	AT5G25475	DNA binding (AT5G25475) mRNA, complete cds [NM_180744]	0.0120313	2.75251	1.31492	Up					Up
A_84_P23846	AT2G47180	AtGolS1 (Arabidopsis thaliana galactinol synthase 1); transferase, transferring glycosyl groups / transferase, transferring he_ (AtGolS1) mRNA, complete cds [NM_130286]	0.00777967	1.56066	-1.77465	Up					Down	Up
A_84_P18162	AT1G30270	CIPJ23 (CBL-INTERACTING PROTEIN JINASE 23); kinase/ protein binding / protein serine/threonine kinase (CIPJ23) mRNA, complete cds [NM_102766]	0.027085	2.67195	1.53854	Up
A_84_P17863	AT5G58730	pfkB-type carbohydrate kinase family protein (AT5G58730) mRNA, complete cds [NM_125260]	0.036574	1.79333	2.40625	Up
A_84_P817665	AT5G65210	TGA1; DNA binding / calmodulin binding / transcription factor (TGA1) mRNA, complete cds [NM_125919]	0.00597294	1.6866	1.77947	Up
A_84_P19898	AT1G80960	F-box protein-related (AT1G80960) mRNA, complete cds [NM_106744]	0.028537	1.58898	2.32873	Up
A_84_P846984	AT4G33780	unknown protein (AT4G33780) mRNA, complete cds [NM_119536]	0.0274252	1.54177	1.60796	Up
A_84_P12722	AT3G25620	ABC transporter family protein (AT3G25620) mRNA, complete cds [NM_113460]	0.030958	1.52126	1.88338	Up
A_84_P814223	AT3G15730	PLDALPHA1 (PHOSPHOLIPASE D ALPHA 1); phospholipase D (PLDALPHA1) mRNA, complete cds [NM_112443]	0.0277774	1.51805	2.00371	Up
A_84_P17520	AT1G24070	ATCSLA10; cellulose synthase/ transferase, transferring glycosyl groups (ATCSLA10) mRNA, complete cds [NM_102254]	0.0397679	2.0089	-1.52257	Up
A_84_P834904	AT4G12570	UPL5 (UBIQUITIN PROTEIN LIGASE 5); acid-amino acid ligase/ binding / ubiquitin-protein ligase (UPL5) mRNA, complete cds [NM_117327]	0.0335027	2.11944	1.35971	Up
A_84_P20213	AT3G04000	short-chain dehydrogenase/reductase (SDR) family protein (AT3G04000) mRNA, complete cds [NM_111271]	0.0489603	2.07917	1.43732	Up
A_84_P827553	AT2G39250	SNZ (SCHNARCHZAPFEN); DNA binding / transcription factor (SNZ) mRNA, complete cds [NM_179982]	0.00494309	1.85049	1.35096	Up						Up
A_84_P755656	AT2G26460	GB	0.0479486	1.82426	1.40495	Up
A_84_P141159	AT4G24790	ATP binding / DNA binding / DNA-directed DNA polymerase (AT4G24790) mRNA, complete cds [NM_001125574]	0.0318364	1.67306	1.045	Up
A_84_P794377	AT4G24740	35J11 Arabidopsis Leaf Senescence Library Arabidopsis thaliana cDNA 3', mRNA sequence [CD534093]	0.0205706	1.56589	1.06708	Up						Up
A_84_P759248	AT3G16175	thioesterase family protein (AT3G16175) mRNA, complete cds [NM_112488]	0.00267339	2.21139	-1.18897	Up
A_84_P21252	AT3G45680	proton-dependent oligopeptide transport (POT) family protein (AT3G45680) mRNA, complete cds [NM_114437]	0.0482037	1.74248	-1.28167	Up
A_84_P793087	AT2G36830	AV535721 Arabidopsis thaliana flower buds Columbia Arabidopsis thaliana cDNA clone FB101b04F 3', mRNA sequence [AV535721]	0.0168546	3.08067	-1.06073	Down	Down	Down	Down	Down	Down
A_84_P20449	AT4G22490	protease inhibitor/seed storage/lipid transfer protein (LTP) family protein (AT4G22490) mRNA, complete cds [NM_118375]	0.0169363	2.40152	1.00004	Down	Down		Down
A_84_P307290	AT1G54740	unknown protein (AT1G54740) mRNA, complete cds [NM_104350]	0.0229144	2.36341	-2.4297	Down		Down			Down	Up
A_84_P195714	AT1G67910	unknown protein (AT1G67910) mRNA, complete cds [NM_105461]	0.0304818	2.08731	-2.17384	Down		Down
A_84_P14372	AT1G31710	copper amine oxidase, putative (AT1G31710) mRNA, complete cds [NM_102906]	0.0183643	2.32652	-1.45464	Down		Down
A_84_P750651	AT1G59930	unknown protein (AT1G59930) mRNA, complete cds [NM_104685]	0.000731186	3.37991	-1.31783	Down			Up
A_84_P11353	AT1G23750	DNA-binding protein-related (AT1G23750) mRNA, complete cds [NM_102223]	0.0246932	1.54838	-1.38763	Down			Up
A_84_P12443	AT1G80440	kelch repeat-containing F-box family protein (AT1G80440) mRNA, complete cds [NM_106692]	0.0363784	1.94004	1.12572	Down				Up
A_84_P260410	AT1G78450	SOUL heme-binding family protein (AT1G78450) mRNA, complete cds [NM_106492]	0.00535664	6.78354	-1.63077	Down				Down	Down
A_84_P17881	AT5G62360	invertase/pectin methylesterase inhibitor family protein (AT5G62360) mRNA, complete cds [NM_125630]	0.0468253	1.77148	-1.16443	Down					Down
A_84_P142419	AT3G53310	transcriptional factor B3 family protein (AT3G53310) mRNA, complete cds [NM_115191]	0.0138435	1.50604	1.67631	Down
A_84_P18287	AT2G26870	phosphoesterase family protein (AT2G26870) mRNA, complete cds [NM_128244]	0.00192985	5.33057	-1.64004	Down						Down
A_84_P21154	AT1G01390	UDP-glucoronosyl/UDP-glucosyl transferase family protein (AT1G01390) mRNA, complete cds [NM_100021]	0.00378245	3.29148	-1.68115	Down
A_84_P238183	AT3G23880	F-box family protein (AT3G23880) mRNA, complete cds [NM_113293]	0.0456689	2.44483	-1.68038	Down						Down
A_84_P13379	AT1G52830	IAA6 (INDOLE-3-ACETIC ACID 6); transcription factor (IAA6) mRNA, complete cds [NM_104161]	0.0290141	2.05327	-2.29967	Down
A_84_P516051	AT1G12550	oxidoreductase family protein (AT1G12550) mRNA, complete cds [NM_101126]	0.00966025	1.84981	-1.5595	Down
A_84_P14215	AT1G70210	CYCD1;1 (CYCLIN D1;1); cyclin-dependent protein kinase regulator (CYCD1;1) mRNA, complete cds [NM_105689]	0.0152531	1.7251	-2.03184	Down
A_84_P17862	AT5G58520	protein kinase family protein (AT5G58520) mRNA, complete cds [NM_125238]	0.0214654	1.69263	-1.68262	Down
A_84_P15390	AT2G31320	PARP2 (POLY(ADP-RIBOSE) POLYMERASE 2); DNA binding / NAD or NADH binding / NAD+ ADP-ribosyltransferase/ zinc ion binding (PARP2) mRNA, complete cds [NM_179834]	0.0315631	1.67626	-2.05534	Down
A_84_P580300	AT3G17350	unknown protein (AT3G17350) mRNA, complete cds [NM_112613]	0.0206555	1.54927	-1.92092	Down
A_84_P21843	AT1G22430	alcohol dehydrogenase, putative (AT1G22430) mRNA, complete cds [NM_102092]	0.00945493	1.54875	-1.67693	Down
A_84_P283660	AT2G42040	unknown protein (AT2G42040) mRNA, complete cds [NM_129767]	0.0469803	5.13614	1.14023	Down
A_84_P21943	AT1G32170	XTR4 (XYLOGLUCAN ENDOTRANSGLYCOSYLASE 4); hydrolase, acting on glycosyl bonds / hydrolase, hydrolyzing O-glycosyl compounds / _ (XTR4) mRNA, complete cds [NM_102950]	0.0490018	3.0255	1.41363	Down
A_84_P177214	AT5G19600	SULTR3;5 (SULFATE TRANSPORTER 3;5); sulfate transmembrane transporter (SULTR3;5) mRNA, complete cds [NM_121965]	0.0259091	4.78047	-1.45466	Down
A_84_P18665	AT5G05890	UDP-glucoronosyl/UDP-glucosyl transferase family protein (AT5G05890) mRNA, complete cds [NM_120671]	0.017102	3.56726	-1.22461	Down
A_84_P21261	AT3G47540	chitinase, putative (AT3G47540) mRNA, complete cds [NM_114622]	0.00842558	3.4201	-1.0328	Down
A_84_P546751	AT4G21890	unknown protein (AT4G21890) mRNA, complete cds [NM_118310]	0.0459341	1.6497	-1.09323	Down
A_84_P293484	AT3G19800	unknown protein (AT3G19800) mRNA, complete cds [NM_001125194]	0.00305199	1.50926	-1.20095	Down
A_84_P21406	AT4G25100	FSD1 (FE SUPEROXIDE DISMUTASE 1); copper ion binding / superoxide dismutase (FSD1) mRNA, complete cds [NM_118642]	0.00466086	1.98428	-1.33103		Up			Up	Up
A_84_P273700	AT2G35810	unknown protein (AT2G35810) mRNA, complete cds [NM_129140]	0.0184705	2.0022	-2.01415		Up
A_84_P11177	AT5G39730	avirulence-responsive protein-related / avirulence induced gene (AIG) protein-related (AT5G39730) mRNA, complete cds [NM_123335]	0.0469701	1.52319	1.21289		Up
A_84_P15762	AT4G31910	transferase family protein (AT4G31910) mRNA, complete cds [NM_119342]	0.00486117	2.64649	-1.16714		Up
A_84_P305070	AT2G15020	unknown protein (AT2G15020) mRNA, complete cds [NM_127064]	0.000971756	2.10932	-1.35597		Up
A_84_P22400	AT4G35770	SEN1 (SENESCENCE 1) (SEN1) mRNA, complete cds [NM_119743]	0.0130827	10.1567	-1.15348		Down	Down
A_84_P846594	AT5G59050	unknown protein (AT5G59050) mRNA, complete cds [NM_203234]	0.0138992	1.97982	1.06091			Up		Up	Up	Up
A_84_P22214	AT3G49360	glucosamine/galactosamine-6-phosphate isomerase family protein (AT3G49360) mRNA, complete cds [NM_114796]	0.0479511	1.77471	-1.35882			Up			Up	Down
A_84_P12666	AT3G15510	ATNAC2 (ARABIDOPSIS NAC DOMAIN CONTAINING PROTEIN 2); transcription factor (ATNAC2) mRNA, complete cds [NM_112419]	0.00947937	2.2289	1.37176			Up
A_84_P12497	AT2G43820	UGT74F2 (UDP-GLUCOSYLTRANSFERASE 74F2); UDP-glucose:4-aminobenzoate acylglucosyltransferase/ UDP-glucosyltransferase/ UDP-glyc_ (UGT74F2) mRNA, complete cds [NM_129944]	0.000670214	2.181	1.96096			Down
A_84_P75644	AT2G05440	glycine-rich protein (AT2G05440) mRNA, complete cds [NM_179606]	0.0393596	2.04952	2.22673			Down
A_84_P18000	AT1G09960	SUT4 (SUCROSE TRANSPORTER 4); carbohydrate transmembrane transporter/ sucrose transmembrane transporter/ sucrose:hydrogen symp_ (SUT4) mRNA, complete cds [NM_100870]	0.000940007	5.3358	1.661				Up	Up		Up
A_84_P585313	AT1G16705	p300/CBP acetyltransferase-related protein-related (AT1G16705) mRNA, complete cds [NM_101531]	0.000862273	42.0596	1.3012				Up	Up
A_84_P14601	AT3G21090	ABC transporter family protein (AT3G21090) mRNA, complete cds [NM_113003]	0.011757	7.3564	1.17077				Up	Up
A_84_P18941	AT1G23000	heavy-metal-associated domain-containing protein (AT1G23000) mRNA, complete cds [NM_102148]	0.0499546	1.71673	-1.59792				Up	Down
A_84_P15232	AT1G49160	WNJ7; kinase/ protein kinase (WNJ7) mRNA, complete cds [NM_103806]	0.014217	2.68602	1.15101				Up	Down
A_84_P12585	AT2G37670	WD-40 repeat family protein (AT2G37670) mRNA, complete cds [NM_129323]	0.000182891	27.2375	1.60006				Up
A_84_P590991	AT3G12460	3'-5' exonuclease/ nucleic acid binding (AT3G12460) mRNA, complete cds [NM_112081]	0.000110191	8.86311	1.76786				Up
A_84_P194514	AT3G53370	DNA-binding S1FA family protein (AT3G53370) mRNA, complete cds [NM_115197]	0.010528	4.90987	2.483				Up
A_84_P11698	AT3G05630	PLDP2; phospholipase D (PLDP2) mRNA, complete cds [NM_111436]	0.0355191	3.86948	1.85007				Up
A_84_P204968	AT1G79360	ATOCT2 (ARABIDOPSIS THALIANA ORGANIC CATION/CARNITINE TRANSPORTER 2); carbohydrate transmembrane transporter/ sugar:hydrogen s_ (ATOCT2) mRNA, complete cds [NM_106584]	0.0171699	3.46024	2.08623				Up
A_84_P23891	AT2G32830	PHT5; inorganic phosphate transmembrane transporter/ phosphate transmembrane transporter (PHT5) mRNA, complete cds [NM_128843]	0.00291426	2.69221	1.74444				Up
A_84_P11214	AT5G49500	signal recognition particle 54 kDa protein 2 / SRP54 (SRP-54B) (AT5G49500) mRNA, complete cds [NM_124327]	0.0365215	1.81322	1.61916				Up
A_84_P763889	AT4G00380	XH/XS domain-containing protein / XS zinc finger domain-containing protein (AT4G00380) mRNA, complete cds [NM_116262]	0.00424474	4.00084	-1.72484				Up
A_84_P18950	AT1G04660	glycine-rich protein (AT1G04660) mRNA, complete cds [NM_100346]	0.00323612	2.86746	-2.22799				Up
A_84_P15376	AT2G43000	anac042 (Arabidopsis NAC domain containing protein 42); transcription factor (anac042) mRNA, complete cds [NM_129861]	0.00445073	1.63317	-1.81184				Up
A_84_P754788	AT1G74140	unknown protein (AT1G74140) mRNA, complete cds [NM_001084351]	0.00212949	302.191	1.09547				Up
A_84_P301610	AT3G12470	nucleic acid binding (AT3G12470) mRNA, complete cds [NM_112082]	0.0214637	68.0631	1.09163				Up
A_84_P593216	AT5G60250	zinc finger (C3HC4-type RING finger) family protein (AT5G60250) mRNA, complete cds [NM_125418]	0.00304065	45.7403	1.07813				Up
A_84_P15778	AT4G35650	isocitrate dehydrogenase, putative / NAD+ isocitrate dehydrogenase, putative (AT4G35650) mRNA, complete cds [NM_119730]	0.00200908	38.5548	1.05126				Up
A_84_P14739	AT4G10020	AtHSD5 (hydroxysteroid dehydrogenase 5); binding / catalytic/ oxidoreductase (AtHSD5) mRNA, complete cds [NM_117070]	0.00470982	32.5086	1.22618				Up
A_84_P22187	AT3G12203	scpl17 (serine carboxypeptidase-like 17); serine-type carboxypeptidase (scpl17) mRNA, complete cds [NM_112056]	0.00492332	24.1195	1.08596				Up
A_84_P543484	AT4G33280	DNA binding / transcription factor (AT4G33280) mRNA, complete cds [NM_119482]	0.0291377	9.05477	1.07907				Up
A_84_P22447	AT5G05420	immunophilin, putative / FJBP-type peptidyl-prolyl cis-trans isomerase, putative (AT5G05420) mRNA, complete cds [NM_120624]	0.0130585	8.43294	1.36983				Up
A_84_P11360	AT1G52040	MBP1 (MYROSINASE-BINDING PROTEIN 1); protein binding (MBP1) mRNA, complete cds [NM_104085]	0.0319132	6.41231	1.12495				Up
A_84_P19167	AT2G36660	PAB7 (POLY(A) BINDING PROTEIN 7); RNA binding / translation initiation factor (PAB7) mRNA, complete cds [NM_129221]	0.0414672	5.52516	1.19421				Up
A_84_P176434	AT5G25470	DNA binding (AT5G25470) mRNA, complete cds [NM_180743]	0.000215131	4.41225	1.20703				Up
A_84_P15886	AT5G27630	ACBP5 (ACYL-COA BINDING PROTEIN 5); acyl-CoA binding (ACBP5) mRNA, complete cds [NM_122645]	0.0227779	3.62011	1.14574				Up
A_84_P67354	AT5G63580	FLS2 (FLAVONOL SYNTHASE 2); flavonol synthase (FLS2) mRNA, complete cds [NM_125753]	0.0373334	3.16121	1.13052				Up
A_84_P828485	AT2G30580	DRIP2 (DREB2A-INTERACTING PROTEIN 2); protein binding / ubiquitin-protein ligase/ zinc ion binding (DRIP2) mRNA, complete cds [NM_128610]	0.00300354	2.99916	1.17042				Up
A_84_P15191	AT1G10520	DNA polymerase lambda (POLL) (AT1G10520) mRNA, complete cds [NM_100926]	0.0124005	2.50424	1.23507				Up
A_84_P832874	AT2G14520	CBS domain-containing protein (AT2G14520) mRNA, complete cds [NM_127015]	0.0261919	1.91518	1.48805				Up
A_84_P196364	AT1G15170	MATE efflux family protein (AT1G15170) mRNA, complete cds [NM_101385]	0.0440057	1.863	1.23502				Up
A_84_P150248	AT1G75110	RRA2 (REDUCED RESIDUAL ARABINOSE 2) (RRA2) mRNA, complete cds [NM_106167]	0.0136631	1.73097	1.37749				Up
A_84_P20655	AT5G45830	DOG1 (DELAY OF GERMINATION 1) (DOG1) mRNA, complete cds [NM_123951]	0.0176146	11.4852	-1.10952				Up
A_84_P20583	AT5G13790	AGL15 (AGAMOUS-LIJE 15); DNA binding / transcription factor (AGL15) mRNA, complete cds [NM_121382]	0.00164643	10.421	-1.05613				Up
A_84_P279270	AT4G03500	ankyrin repeat family protein (AT4G03500) mRNA, complete cds [NM_116588]	0.01638	9.91137	-1.09101				Up
A_84_P19743	AT5G55250	IAMT1 (IAA CARBOXYLMETHYLTRANSFERASE 1); S-adenosylmethionine-dependent methyltransferase/ indole acetic acid carboxyl methylt_ (IAMT1) mRNA, complete cds [NM_124907]	0.00926325	7.0449	-1.41899				Up
A_84_P18298	AT3G05150	sugar transporter family protein (AT3G05150) mRNA, complete cds [NM_111387]	0.0180679	4.43346	-1.03758				Up
A_84_P836789	AT1G18180	oxidoreductase, acting on the CH-CH group of donors (AT1G18180) mRNA, complete cds [NM_101678]	0.00924017	3.40808	-1.08112				Up
A_84_P830968	AT2G40030	NRPD1B; DNA binding / DNA-directed RNA polymerase (NRPD1B) mRNA, complete cds [NM_129561]	0.00461789	2.86134	-1.29123				Up
A_84_P17198	AT1G71690	unknown protein (AT1G71690) mRNA, complete cds [NM_105823]	0.0235239	2.76409	-1.00465				Up
A_84_P20731	AT5G65530	protein kinase, putative (AT5G65530) mRNA, complete cds [NM_125951]	0.0241174	2.09416	-1.387				Up
A_84_P567920	AT3G57950	unknown protein (AT3G57950) mRNA, complete cds [NM_115657]	0.0233669	1.99088	-1.07999				Up
A_84_P17296	AT2G42990	GDSL-motif lipase/hydrolase family protein (AT2G42990) mRNA, complete cds [NM_129860]	0.00644429	1.94484	-1.28716				Up
A_84_P23868	AT2G35160	SUVH5 (SU(VAR)3-9 HOMOLOG 5); histone methyltransferase (SUVH5) mRNA, complete cds [NM_129070]	0.0022858	1.55366	-1.05734				Up
A_84_P516993	AT1G30515	unknown protein (AT1G30515) mRNA, complete cds [NM_102788]	0.0112499	1.50808	-1.0282				Up
A_84_P246785	AT2G27370	integral membrane family protein (AT2G27370) mRNA, complete cds [NM_128296]	0.0249747	1.72243	1.09589				Down
A_84_P18875	AT1G28130	GH3.17; indole-3-acetic acid amido synthetase (GH3.17) mRNA, complete cds [NM_102578]	0.00087894	3.50748	-1.19976				Down
A_84_P20800	AT1G17700	PRA1.F1 (PRENYLATED RAB ACCEPTOR 1.F1) (PRA1.F1) mRNA, complete cds [NM_101632]	0.0313743	2.40334	-1.20934				Down
A_84_P23436	AT5G22500	FAR1 (FATTY ACID REDUCTASE 1); fatty acyl-CoA reductase (alcohol-forming)/ oxidoreductase, acting on the CH-CH group of donors (FAR1) mRNA, complete cds [NM_122155]	0.043366	1.95133	2.35708					Up
A_84_P14621	AT3G12520	SULTR4;2; sulfate transmembrane transporter (SULTR4;2) mRNA, complete cds [NM_112087]	0.0229067	1.65572	-1.63447					Up
A_84_P12890	AT4G24050	short-chain dehydrogenase/reductase (SDR) family protein (AT4G24050) mRNA, complete cds [NM_118537]	0.0465325	3.3055	1.24631					Up
A_84_P159405	AT2G29660	zinc finger (C2H2 type) family protein (AT2G29660) mRNA, complete cds [NM_128520]	0.00842275	2.18759	1.30425					Up
A_84_P539632	AT4G13990	exostosin family protein (AT4G13990) mRNA, complete cds [NM_117474]	0.0395964	1.52048	1.39152					Up
A_84_P559359	AT5G57785	unknown protein (AT5G57785) mRNA, complete cds [NM_125162]	0.0283297	16.2701	-1.28581					Up		Up
A_84_P764402	AT4G16740	ATTPS03; (E)-beta-ocimene synthase/ myrcene synthase (ATTPS03) mRNA, complete cds [NM_001036574]	0.0113146	3.14434	1.83765					Down
A_84_P11953	AT4G25780	pathogenesis-related protein, putative (AT4G25780) mRNA, complete cds [NM_118710]	0.000178944	8.12312	1.73408						Down
A_84_P11721	AT3G15500	ANAC055 (ARABIDOPSIS NAC DOMAIN CONTAINING PROTEIN 55); transcription factor (ANAC055) mRNA, complete cds [NM_112418]	0.0175162	2.81152	1.04534						Down	Up
A_84_P19368	AT3G47340	ASN1 (GLUTAMINE-DEPENDENT ASPARAGINE SYNTHASE 1); asparagine synthase (glutamine-hydrolyzing) (ASN1) mRNA, complete cds [NM_180333]	0.0356139	2.14451	1.43509						Down
A_84_P13376	AT1G74430	MYB95 (myb domain protein 95); DNA binding / transcription factor (MYB95) mRNA, complete cds [NM_106103]	0.0139494	2.09931	-1.24692						Down
A_84_P19763	AT5G60300	lectin protein kinase family protein (AT5G60300) mRNA, complete cds [NM_125423]	0.0320698	1.53966	-1.01136						Down
A_84_P16515	AT1G02770	unknown protein (AT1G02770) mRNA, complete cds [NM_100156]	0.000610491	139.764	2.21829
A_84_P17955	AT1G22380	AtUGT85A3 (UDP-glucosyl transferase 85A3); glucuronosyltransferase/ transcription factor/ transferase, transferring glycosyl g_ (AtUGT85A3) mRNA, complete cds [NM_102088]	0.0033828	18.8792	2.17921
A_84_P19657	AT5G23980	FRO4 (FERRIC REDUCTION OXIDASE 4); ferric-chelate reductase (FRO4) mRNA, complete cds [NM_122303]	0.0396306	6.14138	1.79572
A_84_P100706	AT5G23230	NIC2 (NICOTINAMIDASE 2); catalytic/ nicotinamidase (NIC2) mRNA, complete cds [NM_122229]	0.0465708	3.33749	1.97921
A_84_P546294	AT1G55050	unknown protein (AT1G55050) mRNA, complete cds [NM_104379]	0.027896	2.97712	1.69399
A_84_P14758	AT4G18660	unknown protein (AT4G18660) mRNA, complete cds [NM_117982]	0.0201555	2.77727	1.95264
A_84_P22369	AT4G28700	AMT1;4 (AMMONIUM TRANSPORTER 1;4); ammonium transmembrane transporter/ high affinity secondary active ammonium transmembrane t_ (AMT1;4) mRNA, complete cds [NM_119012]	0.0341994	2.71899	1.64653
A_84_P756407	AT2G35950	EDA12 (embryo sac development arrest 12) (EDA12) mRNA, complete cds [NM_129154]	0.0121188	2.36321	1.94025
A_84_P23039	AT3G09160	RNA recognition motif (RRM)-containing protein (AT3G09160) mRNA, complete cds [NM_111751]	0.00237444	2.32496	1.66642
A_84_P762848	AT3G19002	(AT3G19002) otherRNA [NR_022750]	0.0141717	1.87477	1.58554
A_84_P541342	AT3G61560	reticulon family protein (RTNLB6) (AT3G61560) mRNA, complete cds [NM_001035836]	0.0223798	1.83544	1.68056
A_84_P10667	AT2G27990	BLH8 (BEL1-LIJE HOMEODOMAIN 8); DNA binding / transcription factor (BLH8) mRNA, complete cds [NM_128358]	0.0341207	1.82116	1.63579
A_84_P834955	AT2G36380	PDR6; ATPase, coupled to transmembrane movement of substances (PDR6) mRNA, complete cds [NM_129195]	0.00442016	1.80594	1.52406
A_84_P298924	AT2G47820	unknown protein (AT2G47820) mRNA, complete cds [NM_130349]	0.00557668	1.77878	2.20863
A_84_P14870	AT5G02260	ATEXPA9 (ARABIDOPSIS THALIANA EXPANSIN A9) (ATEXPA9) mRNA, complete cds [NM_120304]	0.0496873	1.769	2.22972
A_84_P832673	AT3G20340	unknown protein (AT3G20340) mRNA, complete cds [NM_112925]	0.0091665	1.76045	2.13339
A_84_P790821	AT5G25990	11070590 CERES-AN65 Arabidopsis thaliana cDNA clone 1350175 5', mRNA sequence [DR355287]	0.0208111	1.74356	1.84543
A_84_P765122	AT3G56210	binding (AT3G56210) mRNA, complete cds [NM_001084834]	0.0181916	1.71425	2.46546
A_84_P760084	AT3G12915	GTP binding / GTPase (AT3G12915) mRNA, complete cds [NM_001161139]	0.0204494	1.65602	1.73546
A_84_P11535	AT1G58150	unknown protein (AT1G58150) mRNA, complete cds [NM_104596]	0.0183116	1.64288	2.2887
A_84_P198784	AT2G35600	BRXL1 (BREVIS RADIX LIJE 1) (BRXL1) mRNA, complete cds [NM_129113]	0.0068538	1.58859	1.50105
A_84_P202538	AT5G22550	unknown protein (AT5G22550) mRNA, complete cds [NM_203092]	0.000113071	1.53954	1.83429
A_84_P15476	AT3G10400	RNA recognition motif (RRM)-containing protein (AT3G10400) mRNA, complete cds [NM_111875]	0.0390023	1.53773	1.86801
A_84_P794095	AT5G25270	unknown protein (AT5G25270) mRNA, complete cds [NM_122436]	0.0292363	1.53293	1.67203
A_84_P840007	AT1G18460	lipase family protein (AT1G18460) mRNA, complete cds [NM_101703]	0.0456036	1.51191	1.522
A_84_P12945	AT4G36260	STY2 (STYLISH 2); transcription factor (STY2) mRNA, complete cds [NM_119794]	0.0490808	1.51177	1.5991
A_84_P22255	AT3G58710	WRJY69; transcription factor (WRJY69) mRNA, complete cds [NM_180689]	0.0204204	1.50122	1.88275
A_84_P13373	AT1G74000	SS3 (STRICTOSIDINE SYNTHASE 3); strictosidine synthase (SS3) mRNA, complete cds [NM_106059]	0.0160453	6.12335	-2.04327
A_84_P839203	AT1G70260	nodulin MtN21 family protein (AT1G70260) mRNA, complete cds [NM_105694]	0.0116637	5.27835	-2.05591
A_84_P23270	AT4G18250	receptor serine/threonine kinase, putative (AT4G18250) mRNA, complete cds [NM_117935]	0.0419765	4.15011	-1.9225
A_84_P568630	AT2G42170	actin, putative (AT2G42170) mRNA, complete cds [NM_180032]	0.00316359	3.45007	-2.07144
A_84_P585078	AT5G17780	hydrolase, alpha/beta fold family protein (AT5G17780) mRNA, complete cds [NM_001125769]	0.00231333	3.39545	-1.67706
A_84_P532253	AT2G29170	short-chain dehydrogenase/reductase (SDR) family protein / tropinone reductase, putative (AT2G29170) mRNA, complete cds [NM_128473]	0.00125836	2.77886	-1.84425
A_84_P10846	AT3G44350	anac061 (Arabidopsis NAC domain containing protein 61); transcription factor (anac061) mRNA, complete cds [NM_001125299]	0.00935313	2.74044	-2.01881
A_84_P174131	AT5G14730	unknown protein (AT5G14730) mRNA, complete cds [NM_121477]	0.0244615	2.7159	-2.32549
A_84_P92099	AT2G32880	meprin and TRAF homology domain-containing protein / MATH domain-containing protein (AT2G32880) mRNA, complete cds [NM_128848]	0.027337	2.70089	-1.59116
A_84_P504728	AT2G18120	SRS4 (SHI-RELATED SEQUENCE 4) (SRS4) mRNA, complete cds [NM_127369]	0.0277874	2.60531	-1.67848
A_84_P70284	AT2G43920	thiol methyltransferase, putative (AT2G43920) mRNA, complete cds [NM_001125049]	0.00898581	2.27478	-1.86629
A_84_P524292	AT2G32530	ATCSLB03; cellulose synthase/ transferase/ transferase, transferring glycosyl groups (ATCSLB03) mRNA, complete cds [NM_179859]	0.0125014	2.20376	-1.70123
A_84_P555923	AT1G11120	unknown protein (AT1G11120) mRNA, complete cds [NM_100985]	0.0416007	2.15048	-1.5669
A_84_P14468	AT1G75450	CJX5 (CYTOJININ OXIDASE 5); cytokinin dehydrogenase (CJX5) mRNA, complete cds [NM_106199]	0.0189909	2.08327	-1.77061
A_84_P511862	AT2G32550	rcd1-like cell differentiation family protein (AT2G32550) mRNA, complete cds [NM_128814]	0.032678	2.06965	-1.52668
A_84_P10482	AT1G14210	ribonuclease T2 family protein (AT1G14210) mRNA, complete cds [NM_101287]	0.00757727	2.06244	-2.24205
A_84_P102996	AT5G24580	copper-binding family protein (AT5G24580) mRNA, complete cds [NM_203101]	0.0187989	1.81154	-1.92263
A_84_P763684	AT4G03965	protein binding / zinc ion binding (AT4G03965) mRNA, complete cds [NM_148213]	0.000790528	1.80671	-1.94403
A_84_P172221	AT4G27860	integral membrane family protein (AT4G27860) mRNA, complete cds [NM_118924]	0.0397879	1.70681	-2.27784
A_84_P18717	AT1G01110	IQD18 (IQ-domain 18) (IQD18) mRNA, complete cds [NM_099993]	0.00505606	1.65598	-1.80832
A_84_P827866	AT5G16230	acyl-(acyl-carrier-protein) desaturase, putative / stearoyl-ACP desaturase, putative (AT5G16230) mRNA, complete cds [NM_121628]	0.0159722	1.65057	-1.50755
A_84_P21671	AT5G63990	3'(2'),5'-bisphosphate nucleotidase, putative / inositol polyphosphate 1-phosphatase, putative (AT5G63990) mRNA, complete cds [NM_203259]	0.0161561	1.64769	-1.5737
A_84_P765013	AT4G22233	(AT4G22233) otherRNA [NR_022990]	0.0219721	1.64629	-1.57495
A_84_P19142	AT2G47750	GH3.9 (PUTATIVE INDOLE-3-ACETIC ACID-AMIDO SYNTHETASE GH3.9) (GH3.9) mRNA, complete cds [NM_130342]	0.0235737	1.64383	-2.20269
A_84_P548712	AT5G49800	unknown protein (AT5G49800) mRNA, complete cds [NM_124358]	0.0464746	1.60661	-1.53415
A_84_P18836	AT5G64700	nodulin MtN21 family protein (AT5G64700) mRNA, complete cds [NM_125866]	0.0292681	1.59678	-2.26694
A_84_P12695	AT3G25730	AP2 domain-containing transcription factor, putative (AT3G25730) mRNA, complete cds [NM_113472]	0.0394143	1.59077	-1.58308
A_84_P12643	AT3G05620	pectinesterase family protein (AT3G05620) mRNA, complete cds [NM_111435]	0.0397712	1.54537	-1.70146
A_84_P12286	AT1G19060	unknown protein (AT1G19060) mRNA, complete cds [NM_101764]	0.0160283	130.235	1.29582
A_84_P576295	AT1G03106	unknown protein (AT1G03106) mRNA, complete cds [NM_202021]	0.00228193	73.1594	1.43325
A_84_P786320	AT5G35935	Full-length cDNA Complete sequence from clone GSLTPGH48ZB02 of Hormone Treated Callus of strain col-0 of Arabidopsis thaliana (thale cress) [BX832035]	0.000704985	42.888	1.28923
A_84_P506017	AT5G05430	unknown protein (AT5G05430) mRNA, complete cds [NM_120625]	0.00661496	9.03201	1.10604
A_84_P539957	AT5G66830	F-box family protein (AT5G66830) mRNA, complete cds [NM_126082]	0.0428396	7.08972	1.05958
A_84_P787387	AT4G29550	unknown protein (AT4G29550) mRNA, complete cds [NM_119100]	0.0241671	6.62969	1.11915
A_84_P14235	AT1G61820	BGLU46 (BETA GLUCOSIDASE 46); catalytic/ cation binding / hydrolase, hydrolyzing O-glycosyl compounds (BGLU46) mRNA, complete cds [NM_180637]	0.000841396	5.88406	1.49461
A_84_P18265	AT2G18480	mannitol transporter, putative (AT2G18480) mRNA, complete cds [NM_127404]	0.00632261	5.66456	1.04582
A_84_P13815	AT4G19030	NLM1; arsenite transmembrane transporter/ water channel (NLM1) mRNA, complete cds [NM_118021]	3.20501e-05	5.45118	1.07474
A_84_P281390	AT4G01140	unknown protein (AT4G01140) mRNA, complete cds [NM_116344]	0.0346854	5.35339	1.42445
A_84_P781467	AT5G12000	kinase (AT5G12000) mRNA, complete cds [NM_121238]	0.0372368	4.38474	1.01338
A_84_P20844	AT1G09480	cinnamyl-alcohol dehydrogenase family / CAD family (AT1G09480) mRNA, complete cds [NM_100819]	0.0143865	4.24558	1.01934
A_84_P109182	AT1G58400	disease resistance protein (CC-NBS-LRR class), putative (AT1G58400) mRNA, complete cds [NM_104620]	0.024726	4.22049	1.16111
A_84_P21157	AT3G07120	zinc finger (C3HC4-type RING finger) family protein (AT3G07120) mRNA, complete cds [NM_111592]	0.0270124	4.07397	1.04505
A_84_P758455	AT2G07042	(AT2G07042) otherRNA [NR_022467]	0.0161336	3.88176	1.08411
A_84_P11710	AT1G53080	legume lectin family protein (AT1G53080) mRNA, complete cds [NM_104187]	0.0238881	3.83781	1.42269
A_84_P14147	AT2G17050	disease resistance protein (TIR-NBS-LRR class), putative (AT2G17050) mRNA, complete cds [NM_127260]	0.0267012	3.56516	1.08136
A_84_P511950	AT3G10510	kelch repeat-containing F-box family protein (AT3G10510) mRNA, complete cds [NM_111886]	0.00680371	3.41825	1.07055
A_84_P712636	AT3G27415	unknown protein (AT3G27415) mRNA, complete cds [NM_001125247]	0.0240577	3.33485	1.2372
A_84_P168383	AT5G49130	MATE efflux family protein (AT5G49130) mRNA, complete cds [NM_124290]	0.0285373	3.23977	1.07219
A_84_P786235	AT5G26260	meprin and TRAF homology domain-containing protein / MATH domain-containing protein (AT5G26260) mRNA, complete cds [NM_122527]	0.0164611	3.21664	1.12078
A_84_P148558	AT5G64490	binding (AT5G64490) mRNA, complete cds [NM_125845]	0.0252797	3.2006	1.13392
A_84_P14537	AT3G07260	forkhead-associated domain-containing protein / FHA domain-containing protein (AT3G07260) mRNA, complete cds [NM_111606]	0.0294696	3.18508	1.01699
A_84_P515549	AT3G21490	copper-binding family protein (AT3G21490) mRNA, complete cds [NM_113044]	0.0420558	3.12761	1.07544
A_84_P12296	AT1G05020	epsin N-terminal homology (ENTH) domain-containing protein / clathrin assembly protein-related (AT1G05020) mRNA, complete cds [NM_100381]	0.0180953	3.00815	1.07239
A_84_P291394	AT2G41370	BOP2 (BLADE ON PETIOLE2); protein binding (BOP2) mRNA, complete cds [NM_129700]	0.00335754	2.92005	1.09757
A_84_P19406	AT1G23970	unknown protein (AT1G23970) mRNA, complete cds [NM_179371]	0.0252517	2.87937	1.20065
A_84_P506502	AT2G22050	unknown protein (AT2G22050) mRNA, complete cds [NM_127774]	0.0346663	2.69003	1.0201
A_84_P11049	AT4G34970	ADF9 (ACTIN DEPOLYMERIZING FACTOR 9); actin binding (ADF9) mRNA, complete cds [NM_119663]	0.00336944	2.63415	1.24081
A_84_P530576	AT3G09340	amino acid transporter family protein (AT3G09340) mRNA, complete cds [NM_111768]	0.0359635	2.5677	1.20036
A_84_P791252	AT1G28700	unknown protein (AT1G28700) mRNA, complete cds [NM_102637]	0.0290406	2.52669	1.06267
A_84_P845642	AT4G27590	copper-binding protein-related (AT4G27590) mRNA, complete cds [NM_001160799]	0.0272522	2.51025	1.46952
A_84_P570699	AT4G24730	calcineurin-like phosphoesterase family protein (AT4G24730) mRNA, complete cds [NM_118606]	0.0344165	2.38265	1.35563
A_84_P12968	AT4G16940	ATP binding / nucleoside-triphosphatase/ nucleotide binding / protein binding / transmembrane receptor (AT4G16940) mRNA, complete cds [NM_117797]	0.00427592	2.38028	1.21784
A_84_P23825	AT1G54470	RPP27 (resistance to Peronospora parasitica 27); protein binding (RPP27) mRNA, complete cds [NM_104325]	0.0468593	2.24037	1.01005
A_84_P753944	AT1G55045	unknown protein (AT1G55045) mRNA, complete cds [NM_001124020]	0.0464804	2.22187	1.03481
A_84_P18639	AT4G16270	peroxidase 40 (PER40) (P40) (AT4G16270) mRNA, complete cds [NM_117724]	0.0367495	2.20998	1.05237
A_84_P575359	AT5G56990	unknown protein (AT5G56990) mRNA, complete cds [NM_125081]	0.000807607	2.15572	1.06371
A_84_P532027	AT1G21360	GLTP2 (glycolipid transfer protein 2); glycolipid binding / glycolipid transporter (GLTP2) mRNA, complete cds [NM_101988]	0.0383738	2.13346	1.03029
A_84_P840536	AT1G43980	pentatricopeptide (PPR) repeat-containing protein (AT1G43980) mRNA, complete cds [NM_103524]	0.0354468	2.13278	1.34768
A_84_P15839	AT5G09540	DNAJ heat shock N-terminal domain-containing protein (AT5G09540) mRNA, complete cds [NM_120991]	0.00713328	2.12145	1.14861
A_84_P510181	AT3G09162	unknown protein (AT3G09162) mRNA, complete cds [NM_202536]	0.0373445	2.11216	1.44579
A_84_P611437	AT3G05550	hypoxia-responsive family protein (AT3G05550) mRNA, complete cds [NM_111428]	0.00943185	2.07999	1.1602
A_84_P10523	AT1G34040	alliinase family protein (AT1G34040) mRNA, complete cds [NM_103126]	0.0470409	1.99675	1.37099
A_84_P13946	AT5G08070	TCP17 (TCP DOMAIN PROTEIN 17); transcription factor (TCP17) mRNA, complete cds [NM_120889]	0.00920591	1.98869	1.49627
A_84_P833928	AT5G67570	DG1 (DELAYED GREENING 1) (DG1) mRNA, complete cds [NM_126157]	0.0141325	1.95653	1.22672
A_84_P18672	AT5G07520	GRP18 (GLYCINE-RICH PROTEIN 18); lipid binding / nutrient reservoir (GRP18) mRNA, complete cds [NM_120834]	0.0035503	1.93979	1.02911
A_84_P22552	AT5G47130	Bax inhibitor-1 family / BI-1 family (AT5G47130) mRNA, complete cds [NM_124084]	0.0485305	1.88616	1.10903
A_84_P799229	AT2G47130	96-E012994-019-004-P23-SP6r MPIZ-ADIS-019 Arabidopsis thaliana cDNA clone MPIZp768P234Q 3-PRIME, mRNA sequence [CB253475]	0.0262889	1.88503	1.0421
A_84_P20477	AT4G28670	protein kinase family protein (AT4G28670) mRNA, complete cds [NM_119009]	0.00385371	1.8658	1.03788
A_84_P290194	AT2G13660	unknown protein (AT2G13660) mRNA, complete cds [NM_126945]	0.0497744	1.82228	1.10342
A_84_P20941	AT1G68540	oxidoreductase family protein (AT1G68540) mRNA, complete cds [NM_105525]	0.0334966	1.74134	1.15794
A_84_P11104	AT5G06710	HAT14 (HOMEOBOX FROM ARABIDOPSIS THALIANA); DNA binding / transcription factor (HAT14) mRNA, complete cds [NM_203014]	0.00502001	1.71861	1.01162
A_84_P832670	AT4G11110	SPA2 (SPA1-RELATED 2); protein binding / signal transducer (SPA2) mRNA, complete cds [NM_117181]	0.0273546	1.71169	1.30227
A_84_P20393	AT4G01910	DC1 domain-containing protein (AT4G01910) mRNA, complete cds [NM_116422]	0.00501218	1.70807	1.32873
A_84_P863621	AT2G22630	AGL17 (agamous-like 17); transcription factor (AGL17) mRNA, complete cds [NM_127828]	0.0184394	1.6837	1.02628
A_84_P17624	AT4G25434	ATNUDT10 (Arabidopsis thaliana Nudix hydrolase homolog 10); ADP-ribose diphosphatase/ NAD or NADH binding / catalytic (ATNUDT10) mRNA, complete cds [NM_179112]	0.0210748	1.68154	1.07956
A_84_P530345	AT1G60110	unknown protein (AT1G60110) mRNA, complete cds [NM_104703]	0.044035	1.67918	1.03197
A_84_P515453	AT2G41390	unknown protein (AT2G41390) mRNA, complete cds [NM_129702]	0.0422923	1.63079	1.02552
A_84_P589724	AT1G09995	unknown protein (AT1G09995) mRNA, complete cds [NM_148454]	0.0446288	1.62605	1.35227
A_84_P842922	AT3G13980	unknown protein (AT3G13980) mRNA, complete cds [NM_112252]	0.0469022	1.62322	1.18331
A_84_P15165	AT1G09040	unknown protein (AT1G09040) mRNA, complete cds [NM_100775]	0.0388138	1.62293	1.11308
A_84_P284990	AT4G15610	integral membrane family protein (AT4G15610) mRNA, complete cds [NM_117652]	0.000791037	1.62038	1.45996
A_84_P21649	AT1G01670	U-box domain-containing protein (AT1G01670) mRNA, complete cds [NM_100049]	0.0467032	1.61884	1.10429
A_84_P870208	AT5G50340	ATP binding / damaged DNA binding / nucleoside-triphosphatase/ nucleotide binding (AT5G50340) mRNA, complete cds [NM_124415]	0.0234262	1.6134	1.13082
A_84_P569367	AT1G67420	peptidase (AT1G67420) mRNA, complete cds [NM_105409]	0.0258169	1.59724	1.19565
A_84_P17433	AT3G20080	CYP705A15; electron carrier/ heme binding / iron ion binding / monooxygenase/ oxygen binding (CYP705A15) mRNA, complete cds [NM_112899]	0.0265804	1.58417	1.39925
A_84_P11320	AT5G59100	subtilase family protein (AT5G59100) mRNA, complete cds [NM_125300]	0.00816508	1.56302	1.3818
A_84_P19689	AT5G40270	metal-dependent phosphohydrolase HD domain-containing protein (AT5G40270) mRNA, complete cds [NM_123391]	0.0169843	1.52667	1.38684
A_84_P603728	AT5G02600	heavy-metal-associated domain-containing protein (AT5G02600) mRNA, complete cds [NM_202994]	0.031829	1.52092	1.07006
A_84_P521358	AT1G10095	protein prenyltransferase (AT1G10095) mRNA, complete cds [NM_179299]	0.0301566	1.50818	1.12962
A_84_P11651	AT2G21260	mannose 6-phosphate reductase (NADPH-dependent), putative (AT2G21260) mRNA, complete cds [NM_127698]	0.00361883	1.50238	1.07724
A_84_P23095	AT3G20360	meprin and TRAF homology domain-containing protein / MATH domain-containing protein (AT3G20360) mRNA, complete cds [NM_112927]	0.015423	25.5224	-1.12369
A_84_P151098	AT1G70690	HWI1 (HOPW1-1-INDUCED GENE1) (HWI1) mRNA, complete cds [NM_105737]	0.0168577	6.54205	-1.40509
A_84_P10328	AT5G65070	MAF4 (MADS AFFECTING FLOWERING 4); transcription factor (MAF4) mRNA, complete cds [NM_001126027]	0.00230218	6.05135	-1.46238
A_84_P787999	AT3G29370	unknown protein (AT3G29370) mRNA, complete cds [NM_113862]	0.00866227	5.88557	-1.47918
A_84_P832916	AT2G44380	DC1 domain-containing protein (AT2G44380) mRNA, complete cds [NM_130001]	0.00181633	5.47627	-1.42459
A_84_P19812	AT5G20710	BGAL7 (beta-galactosidase 7); beta-galactosidase (BGAL7) mRNA, complete cds [NM_122078]	0.0115055	5.31852	-1.10207
A_84_P10586	AT1G54530	calcium-binding EF hand family protein (AT1G54530) mRNA, complete cds [NM_104331]	0.0264704	4.49529	-1.05216
A_84_P19829	AT5G58390	peroxidase, putative (AT5G58390) mRNA, complete cds [NM_125225]	0.00823121	4.13548	-1.42023
A_84_P22019	AT2G44390	DC1 domain-containing protein (AT2G44390) mRNA, complete cds [NM_130002]	0.0417523	4.04669	-1.24843
A_84_P21181	AT3G26760	short-chain dehydrogenase/reductase (SDR) family protein (AT3G26760) mRNA, complete cds [NM_113588]	0.0111726	3.97936	-1.13909
A_84_P10765	AT3G09780	CCR1 (ARABIDOPSIS THALIANA CRINJLY4 RELATED 1); ATP binding / kinase/ protein kinase/ protein serine/threonine kinase/ receptor (CCR1) mRNA, complete cds [NM_111813]	0.0084403	3.95674	-1.20524
A_84_P829914	AT1G20480	4-coumarate--CoA ligase family protein / 4-coumaroyl-CoA synthase family protein (AT1G20480) mRNA, complete cds [NM_101898]	0.0107884	3.63265	-1.15921
A_84_P17213	AT1G58410	disease resistance protein (CC-NBS-LRR class), putative (AT1G58410) mRNA, complete cds [NM_104621]	0.0404618	3.5687	-1.07565
A_84_P591780	AT2G26695	binding / zinc ion binding (AT2G26695) mRNA, complete cds [NM_201808]	0.0330796	3.47591	-1.04753
A_84_P611961	AT5G35120	unknown protein (AT5G35120) mRNA, complete cds [NM_122903]	0.0152236	3.47307	-1.20504
A_84_P21936	AT1G77330	1-aminocyclopropane-1-carboxylate oxidase, putative / ACC oxidase, putative (AT1G77330) mRNA, complete cds [NM_106382]	0.00768723	3.23363	-1.29732
A_84_P19474	AT4G11310	cysteine proteinase, putative (AT4G11310) mRNA, complete cds [NM_117202]	0.0153907	3.12204	-1.02403
A_84_P12164	AT5G51030	short-chain dehydrogenase/reductase (SDR) family protein (AT5G51030) mRNA, complete cds [NM_124482]	0.029355	3.06849	-1.33557
A_84_P843216	AT1G48640	lysine and histidine specific transporter, putative (AT1G48640) mRNA, complete cds [NM_103760]	0.0476807	3.0496	-1.17931
A_84_P14905	AT1G18350	ATMJJ7; MAP kinase kinase/ kinase (ATMJJ7) mRNA, complete cds [NM_101693]	0.0269549	3.03384	-1.13102
A_84_P15809	AT4G37010	caltractin, putative / centrin, putative (CEN2) mRNA, complete cds [NM_119864]	0.0265298	2.95141	-1.25387
A_84_P11318	AT1G35310	MLP168 (MLP-LIJE PROTEIN 168) (MLP168) mRNA, complete cds [NM_103228]	0.0154488	2.82076	-1.11809
A_84_P216568	AT1G78030	unknown protein (AT1G78030) mRNA, complete cds [NM_106452]	0.0257342	2.80583	-1.03202
A_84_P13496	AT2G25150	transferase family protein (AT2G25150) mRNA, complete cds [NM_128072]	0.000435776	2.77061	-1.07885
A_84_P181494	AT3G48280	CYP71A25; electron carrier/ heme binding / iron ion binding / monooxygenase/ oxygen binding (CYP71A25) mRNA, complete cds [NM_148854]	0.0111314	2.76162	-1.28736
A_84_P582409	AT5G23800	agenet domain-containing protein (AT5G23800) mRNA, complete cds [NM_122285]	0.0191918	2.64041	-1.03902
A_84_P590126	AT3G22540	unknown protein (AT3G22540) mRNA, complete cds [NM_113153]	0.0213639	2.55101	-1.33545
A_84_P235043	AT4G10310	HJT1 (HIGH-AFFINITY J+ TRANSPORTER 1); sodium ion transmembrane transporter (HJT1) mRNA, complete cds [NM_117099]	0.0330208	2.50179	-1.24062
A_84_P769609	AT5G53048	(AT5G53048) otherRNA [NR_023249]	0.0340535	2.44172	-1.0546
A_84_P102076	AT5G64690	neurofilament triplet H protein-related (AT5G64690) mRNA, complete cds [NM_125865]	0.0122512	2.38311	-1.03061
A_84_P813638	AT1G75300	isoflavone reductase, putative (AT1G75300) mRNA, complete cds [NM_106185]	0.00922255	2.37015	-1.11631
A_84_P19093	AT1G78490	CYP708A3; electron carrier/ heme binding / iron ion binding / monooxygenase/ oxygen binding (CYP708A3) mRNA, complete cds [NM_106496]	0.0175119	2.36732	-1.26561
A_84_P186864	AT5G03960	IQD12 (IQ-domain 12); calmodulin binding (IQD12) mRNA, complete cds [NM_120478]	0.0137601	2.30978	-1.00313
A_84_P837770	AT4G18530	unknown protein (AT4G18530) mRNA, complete cds [NM_117967]	0.0127415	2.3039	-1.15799
A_84_P258200	AT2G05300	At2g05300 mRNA sequence [AY080586]	0.00463169	2.2459	-1.07171
A_84_P22778	AT1G17190	ATGSTU26 (ARABIDOPSIS THALIANA GLUTATHIONE S-TRANSFERASE TAU 26); glutathione transferase (ATGSTU26) mRNA, complete cds [NM_101580]	0.00154209	2.22578	-1.01527
A_84_P544996	AT4G28485	unknown protein (AT4G28485) mRNA, complete cds [NM_148380]	0.0214731	2.16584	-1.10981
A_84_P18975	AT1G10560	PUB18 (PLANT U-BOX 18); ubiquitin-protein ligase (PUB18) mRNA, complete cds [NM_100931]	0.0423972	2.13382	-1.18482
A_84_P565488	AT5G28463	unknown protein (AT5G28463) mRNA, complete cds [NM_147930]	0.00665728	2.11235	-1.02917
A_84_P750646	AT1G59920	unknown protein (AT1G59920) mRNA, complete cds [NM_104684]	0.0406612	2.05945	-1.28147
A_84_P16477	AT3G26590	MATE efflux family protein (AT3G26590) mRNA, complete cds [NM_113567]	0.00814664	2.02812	-1.20863
A_84_P83309	AT3G07000	DC1 domain-containing protein (AT3G07000) mRNA, complete cds [NM_111580]	0.000876642	2.01104	-1.12472
A_84_P217598	AT4G36570	myb family transcription factor (AT4G36570) mRNA, complete cds [NM_119820]	0.0309536	1.98121	-1.01027
A_84_P18578	AT4G27070	TSB2 (TRYPTOPHAN SYNTHASE BETA-SUBUNIT 2); tryptophan synthase (TSB2) mRNA, complete cds [NM_118841]	0.00532093	1.96428	-1.10263
A_84_P831044	AT1G53250	endonuclease (AT1G53250) mRNA, complete cds [NM_104203]	0.0472853	1.89731	-1.01923
A_84_P12630	AT3G01490	protein kinase, putative (AT3G01490) mRNA, complete cds [NM_111015]	0.00446408	1.88922	-1.04105
A_84_P787864	AT3G48640	unknown protein (AT3G48640) mRNA, complete cds [NM_114723]	0.0215102	1.88505	-1.45955
A_84_P261020	AT3G10150	PAP16 (PURPLE ACID PHOSPHATASE 16); acid phosphatase/ protein serine/threonine phosphatase (PAP16) mRNA, complete cds [NM_111850]	0.0484732	1.85613	-1.40652
A_84_P19941	AT1G17060	CYP72C1 (CYTOCHROME P450 72C1); electron carrier/ heme binding / iron ion binding / monooxygenase/ oxygen binding (CYP72C1) mRNA, complete cds [NM_101566]	0.0270457	1.84853	-1.20169
A_84_P23274	AT1G29290	unknown protein (AT1G29290) mRNA, complete cds [NM_102669]	0.00500943	1.8036	-1.07556
A_84_P759067	AT3G09190	sugar binding (AT3G09190) mRNA, complete cds [NM_001161127]	0.00490491	1.77867	-1.31688
A_84_P13952	AT5G10570	basic helix-loop-helix (bHLH) family protein (AT5G10570) mRNA, complete cds [NM_121095]	0.0486332	1.77652	-1.43334
A_84_P19773	AT5G62380	ANAC101 (ARABIDOPSIS NAC-DOMAIN PROTEIN 101); transcription activator/ transcription factor/ transcription regulator (ANAC101) mRNA, complete cds [NM_125632]	0.038879	1.76849	-1.30706
A_84_P587896	AT1G05420	OFP12 (OVATE FAMILY PROTEIN 12) (OFP12) mRNA, complete cds [NM_100421]	0.0183162	1.74648	-1.04701
A_84_P96816	AT4G25760	AtGDU2 (Arabidopsis thaliana GLUTAMINE DUMPER 2) (AtGDU2) mRNA, complete cds [NM_118708]	0.039184	1.74336	-1.1882
A_84_P757840	AT2G05995	(AT2G05995) otherRNA [NR_022464]	0.00220372	1.72673	-1.27429
A_84_P12412	AT1G60890	phosphatidylinositol-4-phosphate 5-kinase family protein (AT1G60890) mRNA, complete cds [NM_104770]	0.0271038	1.70443	-1.0841
A_84_P18986	AT1G11800	endonuclease/exonuclease/phosphatase family protein (AT1G11800) mRNA, complete cds [NM_101052]	0.00539431	1.6862	-1.45198
A_84_P10897	AT3G55950	CCR3 (ARABIDOPSIS THALIANA CRINJLY4 RELATED 3); kinase (CCR3) mRNA, complete cds [NM_115453]	0.0252778	1.66337	-1.49446
A_84_P524502	AT3G59900	ARGOS (AUXIN-REGULATED GENE INVOLVED IN ORGAN SIZE) (ARGOS) mRNA, complete cds [NM_115853]	0.0162619	1.65828	-1.16564
A_84_P16621	AT4G05170	DNA binding / transcription factor (AT4G05170) mRNA, complete cds [NM_116756]	0.0264684	1.65594	-1.10405
A_84_P15620	AT3G55370	OBP3 (OBF-BINDING PROTEIN 3); DNA binding / transcription factor (OBP3) mRNA, complete cds [NM_202713]	0.00672415	1.65162	-1.06956
A_84_P17860	AT5G57850	aminotransferase class IV family protein (AT5G57850) mRNA, complete cds [NM_125170]	0.00426897	1.60564	-1.41409
A_84_P11254	AT5G60450	ARF4 (AUXIN RESPONSE FACTOR 4); transcription factor (ARF4) mRNA, complete cds [NM_125438]	0.0115128	1.56776	-1.01186
A_84_P12165	AT5G51310	gibberellin 20-oxidase-related (AT5G51310) mRNA, complete cds [NM_124510]	0.0359148	1.56024	-1.0604
A_84_P814660	AT5G39130	germin-like protein, putative (AT5G39130) mRNA, complete cds [NM_123275]	0.00383833	1.55732	-1.1072
A_84_P16398	AT2G24300	calmodulin-binding protein (AT2G24300) mRNA, complete cds [NM_127992]	0.0102351	1.54064	-1.12182
A_84_P23078	AT3G21500	1-deoxy-D-xylulose-5-phosphate synthase (DXPS1) mRNA, complete cds [NM_113045]	0.026868	1.52806	-1.39153
A_84_P98666	AT4G26710	ATP synthase subunit H family protein (AT4G26710) mRNA, complete cds [NM_202894]	0.0264868	1.50109	-1.23799

## Sheet: Stage 2
ID	AGI	Description	p-value	hsi2-2 vs. Col-0	Col-0 Stage2/Col-0 Stage 0	pDrought (Harb et al., 2010)	Drought (Huang et al., 2007)	Core Drought (Wilkins et al., 2010)	Drought DEGs Col-0 Suzuki (Suzuki et al., 2007)	mDr1 (Harb et al., 2010)	mDr10 (Harb et al., 2010)	ABA (Harb et al., 2010)
A_84_P127161	AT3G51895	SULTR3;1 (SULFATE TRANSPORTER 3;1); secondary active sulfate transmembrane transporter/ sulfate transmembrane transporter/ tra_ (SULTR3;1) mRNA, complete cds [NM_115049]	0.017612	-1.81892	4.51605	Up	Up	Up		Up	Up	Up
A_84_P19414	AT3G57680	peptidase S41 family protein (AT3G57680) mRNA, complete cds [NM_115628]	0.0402765	-1.94996	63.4011	Up	Up	Up		Up	Up
A_84_P15441	AT2G18050	HIS1-3 (HISTONE H1-3); DNA binding / nucleosomal DNA binding (HIS1-3) mRNA, complete cds [NM_127361]	0.0253659	-1.6416	108.192	Up	Up			Up	Up	Up
A_84_P18754	AT5G43450	2-oxoglutarate-dependent dioxygenase, putative (AT5G43450) mRNA, complete cds [NM_123711]	0.0299945	-1.92628	9.56319	Up	Up			Up	Up	Up
A_84_P185254	AT5G45310	unknown protein (AT5G45310) mRNA, complete cds [NM_123899]	0.03509	-2.11952	34.4461	Up	Up			Up	Up	Up
A_84_P811915	AT5G66400	RAB18 (RESPONSIVE TO ABA 18) (RAB18) mRNA, complete cds [NM_126038]	0.0450278	-1.72433	68.0971	Up	Up		Up	Up		Up
A_84_P217518	AT1G79270	ECT8 (evolutionarily conserved C-terminal region 8) (ECT8) mRNA, complete cds [NM_106577]	0.0325484	-1.5916	5.87719	Up	Up			Up		Up
A_84_P11515	AT1G58360	AAP1 (AMINO ACID PERMEASE 1); amino acid transmembrane transporter/ neutral amino acid transmembrane transporter (AAP1) mRNA, complete cds [NM_104616]	0.0308468	-1.69322	5.22011	Up	Up			Up		Up
A_84_P11484	AT1G63840	zinc finger (C3HC4-type RING finger) family protein (AT1G63840) mRNA, complete cds [NM_105059]	0.0375729	-2.12196	6.96833	Up	Up			Up		Up
A_84_P867201	AT5G23750	remorin family protein (AT5G23750) mRNA, complete cds [NM_122280]	0.0424789	-1.53388	13.7679	Up	Up		Down	Up
A_84_P13368	AT1G20160	ATSBT5.2; identical protein binding / serine-type endopeptidase (ATSBT5.2) mRNA, complete cds [NM_101870]	0.0103259	-1.94841	7.32826	Up	Up		Down	Up
A_84_P786987	AT1G46768	RAP2.1 (related to AP2 1); DNA binding / transcription factor (RAP2.1) mRNA, complete cds [NM_103607]	0.0121651	-1.58188	6.95948	Up	Up			Up
A_84_P22095	AT1G01240	unknown protein (AT1G01240) mRNA, complete cds [NM_202007]	0.00870744	-1.56166	7.48975	Up	Up				Up	Up
A_84_P15196	AT1G03080	unknown protein (AT1G03080) mRNA, complete cds [NM_100190]	0.0182893	-1.50852	3.12554	Up	Up					Up
A_84_P11733	AT3G14690	CYP72A15; electron carrier/ heme binding / iron ion binding / monooxygenase/ oxygen binding (CYP72A15) mRNA, complete cds [NM_112330]	0.0327932	-1.56451	3.36382	Up	Up					Up
A_84_P855983	AT1G47128	RD21 (responsive to dehydration 21); cysteine-type endopeptidase/ cysteine-type peptidase (RD21) mRNA, complete cds [NM_103612]	0.0459854	-1.65825	3.43518	Up	Up					Up
A_84_P531229	AT1G58180	carbonic anhydrase family protein / carbonate dehydratase family protein (BCA6) mRNA, complete cds [NM_179492]	0.0129639	-1.69018	3.91366	Up	Up					Up
A_84_P823500	AT2G16720	MYB7 (MYB DOMAIN PROTEIN 7); DNA binding / transcription factor (MYB7) mRNA, complete cds [NM_127224]	0.00902184	-1.97541	6.34191	Up	Up					Up
A_84_P11303	AT5G20830	SUS1 (SUCROSE SYNTHASE 1); UDP-glycosyltransferase/ sucrose synthase (SUS1) mRNA, complete cds [NM_122090]	0.0430178	-2.54855	10.3678	Up	Up					Up
A_84_P845921	AT3G20100	CYP705A19; electron carrier/ heme binding / iron ion binding / monooxygenase/ oxygen binding (CYP705A19) mRNA, complete cds [NM_112901]	0.000962317	-7.27409	7.21906	Up	Up					Up
A_84_P860356	AT1G80920	J8; heat shock protein binding / unfolded protein binding (J8) mRNA, complete cds [NM_106740]	0.00149211	-1.55698	3.92744	Up	Up
A_84_P858464	AT3G10020	unknown protein (AT3G10020) mRNA, complete cds [NM_111837]	0.0205293	-1.88242	21.9	Up	Up
A_84_P19363	AT3G46230	ATHSP17.4 (ATHSP17.4) mRNA, complete cds [NM_114492]	0.0401633	-1.9368	13.7969	Up	Up
A_84_P14264	AT1G15310	ATHSRP54A (ARABIDOPSIS THALIANA SIGNAL RECOGNITION PARTICLE 54 KDA SUBUNIT); 7S RNA binding / GTP binding / mRNA binding / nuc_ (ATHSRP54A) mRNA, complete cds [NM_101400]	0.023318	-2.80483	8.67553	Up	Up
A_84_P12186	AT5G57480	AAA-type ATPase family protein (AT5G57480) mRNA, complete cds [NM_125129]	0.0453404	-2.99695	5.00636	Up	Up
A_84_P826776	AT4G12400	stress-inducible protein, putative (AT4G12400) mRNA, complete cds [NM_001036543]	0.0277494	-3.61769	4.74246	Up	Up
A_84_P14543	AT3G08690	UBC11 (UBIQUITIN-CONJUGATING ENZYME 11); ubiquitin-protein ligase (UBC11) mRNA, complete cds [NM_111703]	0.0058107	-2.24027	3.51901	Up		Up		Up
A_84_P94209	AT4G02410	lectin protein kinase family protein (AT4G02410) mRNA, complete cds [NM_116474]	0.0122443	-1.63512	5.50866	Up		Up			Up	Up
A_84_P849522	AT3G63010	GID1B (GA INSENSITIVE DWARF1B); hydrolase (GID1B) mRNA, complete cds [NM_116166]	0.0308017	-1.50233	7.2363	Up		Up
A_84_P21007	AT2G43570	chitinase, putative (AT2G43570) mRNA, complete cds [NM_129919]	0.00585101	-2.49051	3.98255	Up		Down				Up
A_84_P845713	AT1G30820	CTP synthase, putative / UTP--ammonia ligase, putative (AT1G30820) mRNA, complete cds [NM_102819]	0.00682072	-1.67506	2.83819	Up		Down	Down
A_84_P87399	AT3G06520	agenet domain-containing protein (AT3G06520) mRNA, complete cds [NM_111528]	0.00706963	-2.28433	3.04458	Up		Down
A_84_P786969	AT1G52890	Full-length cDNA Complete sequence from clone GSLTFB14ZF09 of Flowers and buds of strain col-0 of Arabidopsis thaliana (thale cress) [BX813389]	0.0359841	-2.05318	32.4172	Up				Up	Down	Up
A_84_P256260	AT2G41190	amino acid transporter family protein (AT2G41190) mRNA, complete cds [NM_129684]	0.0177489	-2.40591	78.2574	Up			Up	Up		Up
A_84_P10152	AT5G04760	myb family transcription factor (AT5G04760) mRNA, complete cds [NM_120558]	0.0443199	-1.64989	11.1004	Up				Up		Up
A_84_P19943	AT1G49450	transducin family protein / WD-40 repeat family protein (AT1G49450) mRNA, complete cds [NM_103834]	0.00282179	-1.71822	13.9525	Up				Up		Up
A_84_P785283	AT1G78070	unknown protein (AT1G78070) mRNA, complete cds [NM_106456]	0.0185612	-1.78537	12.5082	Up				Up		Up
A_84_P275050	AT3G27210	unknown protein (AT3G27210) mRNA, complete cds [NM_113635]	0.0398845	-1.78676	11.3482	Up				Up		Up
A_84_P21219	AT3G19580	AZF2 (ARABIDOPSIS ZINC-FINGER PROTEIN 2); DNA binding / nucleic acid binding / transcription factor/ transcription repressor/ _ (AZF2) mRNA, complete cds [NM_112848]	0.0461224	-2.02327	7.8738	Up				Up		Up
A_84_P21625	AT5G52300	LTI65 (LOW-TEMPERATURE-INDUCED 65) (LTI65) mRNA, complete cds [NM_124609]	0.0269096	-2.37235	267.603	Up				Up		Up
A_84_P18213	AT2G41380	embryo-abundant protein-related (AT2G41380) mRNA, complete cds [NM_129701]	0.0466298	-2.88745	3.34876	Up			Down	Up
A_84_P309313	AT5G65380	ripening-responsive protein, putative (AT5G65380) mRNA, complete cds [NM_125936]	0.0430052	-1.51501	3.32016	Up				Up
A_84_P178234	AT4G13800	permease-related (AT4G13800) mRNA, complete cds [NM_117454]	0.000211224	-1.719	8.60345	Up				Up
A_84_P15025	AT5G58700	phosphoinositide-specific phospholipase C family protein (AT5G58700) mRNA, complete cds [NM_125257]	0.0356702	-1.76592	5.10424	Up				Up
A_84_P15140	AT1G52080	AR791; actin binding (AR791) mRNA, complete cds [NM_104089]	0.0265089	-2.0296	12.0657	Up				Up
A_84_P24136	AT3G55940	phosphoinositide-specific phospholipase C, putative (AT3G55940) mRNA, complete cds [NM_115452]	0.0082275	-2.06941	8.91774	Up				Up
A_84_P19272	AT1G53100	acetylglucosaminyltransferase (AT1G53100) mRNA, complete cds [NM_104189]	0.0127405	-2.07869	9.18634	Up				Up
A_84_P15235	AT1G69790	protein kinase, putative (AT1G69790) mRNA, complete cds [NM_105647]	0.0123254	-2.10145	3.82239	Up				Up
A_84_P18823	AT5G61560	protein kinase family protein (AT5G61560) mRNA, complete cds [NM_125549]	0.0220443	-1.7293	2.90705	Up				Down
A_84_P21297	AT3G55640	mitochondrial substrate carrier family protein (AT3G55640) mRNA, complete cds [NM_115422]	0.0396553	-1.61003	2.79423	Up					Down
A_84_P20386	AT3G51860	CAX3 (CATION EXCHANGER 3); calcium:cation antiporter/ calcium:hydrogen antiporter/ cation:cation antiporter (CAX3) mRNA, complete cds [NM_115045]	0.0252838	-2.92554	3.04392	Up			Up			Up
A_84_P15803	AT4G16760	ACX1 (ACYL-COA OXIDASE 1); acyl-CoA oxidase (ACX1) mRNA, complete cds [NM_117778]	0.0134973	-1.55016	3.24261	Up						Up
A_84_P542156	AT3G27270	unknown protein (AT3G27270) mRNA, complete cds [NM_113641]	0.00700915	-1.58641	3.46049	Up						Up
A_84_P108482	AT1G68490	unknown protein (AT1G68490) mRNA, complete cds [NM_105520]	0.00316516	-1.59165	3.73864	Up						Up
A_84_P286360	AT3G03310	lecithin:cholesterol acyltransferase family protein / LACT family protein (AT3G03310) mRNA, complete cds [NM_111202]	0.0434843	-1.59617	7.8785	Up						Up
A_84_P16991	AT5G58380	SIP1 (SOS3-INTERACTING PROTEIN 1); ATP binding / kinase/ protein kinase/ protein serine/threonine kinase (SIP1) mRNA, complete cds [NM_125224]	0.0220966	-1.60488	3.41265	Up						Up
A_84_P16464	AT1G53570	MAP3KA; ATP binding / kinase/ protein kinase/ protein serine/threonine kinase (MAP3KA) mRNA, complete cds [NM_001036104]	0.0274318	-1.61403	2.73035	Up						Up
A_84_P70804	AT5G63130	octicosapeptide/Phox/Bem1p (PB1) domain-containing protein (AT5G63130) mRNA, complete cds [NM_125707]	0.0415688	-1.66392	7.53268	Up						Up
A_84_P592130	AT4G33905	peroxisomal membrane protein 22 kDa, putative (AT4G33905) mRNA, complete cds [NM_119549]	0.0429962	-1.68023	23.8717	Up						Up
A_84_P15388	AT2G29300	tropinone reductase, putative / tropine dehydrogenase, putative (AT2G29300) mRNA, complete cds [NM_128484]	0.0166173	-1.70097	3.38893	Up						Up
A_84_P20174	AT2G27150	AAO3 (Abscisic ALDEHYDE OXIDASE 3); abscisic aldehyde oxidase/ aldehyde oxidase/ indole-3-acetaldehyde oxidase (AAO3) mRNA, complete cds [NM_128273]	0.00508908	-1.74532	5.06491	Up						Up
A_84_P603792	AT5G22860	serine carboxypeptidase S28 family protein (AT5G22860) mRNA, complete cds [NM_122191]	0.0184032	-1.75137	9.53809	Up						Up
A_84_P17854	AT5G56150	UBC30 (ubiquitin-conjugating enzyme 30); ubiquitin-protein ligase (UBC30) mRNA, complete cds [NM_180867]	0.0011541	-1.7779	3.70155	Up						Up
A_84_P292874	AT5G17210	unknown protein (AT5G17210) mRNA, complete cds [NM_203065]	0.018234	-1.78187	3.132	Up						Up
A_84_P843138	AT1G50630	unknown protein (AT1G50630) mRNA, complete cds [NM_001036090]	0.0149959	-1.83352	3.88168	Up						Up
A_84_P586330	AT1G69480	EXS family protein / ERD1/XPR1/SYG1 family protein (AT1G69480) mRNA, complete cds [NM_105615]	0.0336827	-1.95869	5.22288	Up						Up
A_84_P11148	AT5G24080	protein kinase family protein (AT5G24080) mRNA, complete cds [NM_122313]	0.00119849	-2.31926	2.63773	Up						Up
A_84_P19543	AT4G31240	unknown protein (AT4G31240) mRNA, complete cds [NM_119273]	0.00225418	-3.67094	5.79272	Up						Up
A_84_P282640	AT2G23170	GH3.3; indole-3-acetic acid amido synthetase (GH3.3) mRNA, complete cds [NM_127881]	0.0247261	-4.21498	3.10882	Up						Up
A_84_P13542	AT2G41070	EEL (ENHANCED EM LEVEL); DNA binding / transcription factor (EEL) mRNA, complete cds [NM_201926]	0.040166	-1.83515	2.79542	Up			Up
A_84_P11781	AT3G11050	ATFER2 (ferritin 2); binding / ferric iron binding / oxidoreductase/ transition metal ion binding (ATFER2) mRNA, complete cds [NM_111942]	0.0493376	-2.55478	15.4914	Up			Up
A_84_P21041	AT2G18340	late embryogenesis abundant domain-containing protein / LEA domain-containing protein (AT2G18340) mRNA, complete cds [NM_127391]	0.0415934	-3.88669	2.5419	Up			Up
A_84_P16865	AT5G44310	late embryogenesis abundant domain-containing protein / LEA domain-containing protein (AT5G44310) mRNA, complete cds [NM_180798]	0.0453633	-4.58552	88.4737	Up			Up
A_84_P18041	AT1G32690	unknown protein (AT1G32690) mRNA, complete cds [NM_103003]	0.011247	-1.79161	3.69049	Up			Down
A_84_P785134	AT1G36070	WD-40 repeat family protein (AT1G36070) mRNA, complete cds [NM_103303]	0.00728331	-5.52569	2.60582	Up			Down
A_84_P20026	AT1G20100	unknown protein (AT1G20100) mRNA, complete cds [NM_101864]	0.000618228	-1.53913	2.93125	Up
A_84_P14250	AT1G03070	glutamate binding (AT1G03070) mRNA, complete cds [NM_100189]	0.0142276	-1.54397	3.76467	Up
A_84_P18838	AT5G65210	TGA1; DNA binding / calmodulin binding / transcription factor (TGA1) mRNA, complete cds [NM_125919]	0.0418595	-1.56042	3.19665	Up
A_84_P23447	AT5G25560	zinc finger (C3HC4-type RING finger) family protein (AT5G25560) mRNA, complete cds [NM_122467]	0.00757288	-1.5679	5.46448	Up
A_84_P829039	AT4G19515	disease resistance family protein (AT4G19515) mRNA, complete cds [NM_148357]	0.00897793	-1.57735	3.98448	Up
A_84_P851186	AT5G16450	dimethylmenaquinone methyltransferase family protein (AT5G16450) mRNA, complete cds [NM_180499]	0.00166914	-1.5775	4.15216	Up
A_84_P20439	AT4G19960	potassium ion transmembrane transporter (AT4G19960) mRNA, complete cds [NM_118114]	0.0334611	-1.61289	4.58175	Up
A_84_P52180	AT5G60910	AGL8 (agamous-like 8); transcription factor (AGL8) mRNA, complete cds [NM_125484]	0.0010377	-1.63513	7.6876	Up
A_84_P15969	AT5G58040	ATFIP1[V] (Arabidopsis homolog of yeast Fip1 [V]); RNA binding / protein binding (ATFIP1[V]) mRNA, complete cds [NM_125189]	0.00504057	-1.6654	2.76721	Up
A_84_P17787	AT5G37670	15.7 kDa class I-related small heat shock protein-like (HSP15.7-CI) (AT5G37670) mRNA, complete cds [NM_123126]	0.028986	-1.67767	3.38862	Up
A_84_P13978	AT5G22690	disease resistance protein (TIR-NBS-LRR class), putative (AT5G22690) mRNA, complete cds [NM_122175]	0.026336	-1.81973	2.96767	Up
A_84_P16378	AT2G41210	PIP5K5 (PHOSPHATIDYLINOSITOL- 4-PHOSPHATE 5-KINASE 5); 1-phosphatidylinositol-4-phosphate 5-kinase (PIP5K5) mRNA, complete cds [NM_129686]	0.0220697	-1.82376	8.72953	Up
A_84_P820504	AT3G23030	IAA2 (INDOLE-3-ACETIC ACID INDUCIBLE 2); transcription factor (IAA2) mRNA, complete cds [NM_113203]	0.00146555	-1.85572	4.91441	Up
A_84_P18840	AT5G65750	2-oxoglutarate dehydrogenase E1 component, putative / oxoglutarate decarboxylase, putative / alpha-ketoglutaric dehydrogenase,_ (AT5G65750) mRNA, complete cds [NM_125972]	0.0326558	-1.88571	3.35085	Up
A_84_P20203	AT3G01770	ATBET10 (Arabidopsis thaliana BROMODOMAIN AND EXTRATERMINAL DOMAIN PROTEIN 10); DNA binding (ATBET10) mRNA, complete cds [NM_111043]	0.00404562	-2.061	2.90374	Up
A_84_P22231	AT3G53230	cell division cycle protein 48, putative / CDC48, putative (AT3G53230) mRNA, complete cds [NM_115183]	0.0407048	-2.07029	10.4726	Up
A_84_P21298	AT3G55910	unknown protein (AT3G55910) mRNA, complete cds [NM_115449]	0.0363	-2.0743	3.69846	Up
A_84_P550101	AT3G14660	CYP72A13; electron carrier/ heme binding / iron ion binding / monooxygenase/ oxygen binding (CYP72A13) mRNA, complete cds [NM_112327]	0.0460151	-2.07436	3.01006	Up
A_84_P17357	AT3G10300	calcium-binding EF hand family protein (AT3G10300) mRNA, complete cds [NM_180667]	0.0242333	-2.14792	10.1184	Up
A_84_P20061	AT2G43580	chitinase, putative (AT2G43580) mRNA, complete cds [NM_129920]	0.0484496	-2.18501	3.33199	Up
A_84_P11659	AT2G39400	hydrolase, alpha/beta fold family protein (AT2G39400) mRNA, complete cds [NM_129497]	0.0447087	-2.25033	4.05437	Up
A_84_P10262	AT5G47880	ERF1-1 (EUKARYOTIC RELEASE FACTOR 1-1); translation release factor (ERF1-1) mRNA, complete cds [NM_124162]	0.0275005	-2.33722	7.33666	Up
A_84_P581851	AT1G69610	structural constituent of ribosome (AT1G69610) mRNA, complete cds [NM_105629]	0.0413408	-2.33902	9.84971	Up
A_84_P12093	AT5G24090	acidic endochitinase (CHIB1) (AT5G24090) mRNA, complete cds [NM_122314]	0.0452479	-2.36265	3.78972	Up
A_84_P516825	AT5G56160	transporter (AT5G56160) mRNA, complete cds [NM_124998]	0.0043893	-2.37916	3.97224	Up
A_84_P21453	AT4G35500	protein kinase family protein (AT4G35500) mRNA, complete cds [NM_119715]	0.040969	-2.51658	2.65277	Up
A_84_P19231	AT2G26150	ATHSFA2; DNA binding / transcription factor (ATHSFA2) mRNA, complete cds [NM_001124916]	0.0146053	-2.63265	3.75239	Up
A_84_P304640	AT5G04850	VPS60.2 (VPS60.2) mRNA, complete cds [NM_120567]	0.011436	-2.91535	4.13252	Up
A_84_P828477	AT3G10450	SCPL7 (SERINE CARBOXYPEPTIDASE-LIKE 7); serine-type carboxypeptidase (SCPL7) mRNA, complete cds [NM_001035592]	0.0275936	-2.93893	3.10054	Up
A_84_P275630	AT5G04000	unknown protein (AT5G04000) mRNA, complete cds [NM_120482]	0.0374272	-2.94509	4.20542	Up
A_84_P17396	AT3G16030	CES101 (CALLUS EXPRESSION OF RBCS 101); ATP binding / carbohydrate binding / kinase/ protein kinase/ protein serine/threonine _ (CES101) mRNA, complete cds [NM_112473]	0.00401185	-3.68708	5.64436	Up
A_84_P20243	AT3G25990	DNA-binding protein GT-1-related (AT3G25990) mRNA, complete cds [NM_113503]	0.0178621	-3.88641	3.03942	Up
A_84_P158475	AT2G41640	transferase, transferring glycosyl groUps (AT2G41640) mRNA, complete cds [NM_129727]	0.0167566	-4.0936	5.6429	Up
A_84_P20690	AT5G55560	protein kinase family protein (AT5G55560) mRNA, complete cds [NM_124938]	0.0172598	-6.82897	2.8842	Up
A_84_P16215	AT1G52920	GPCR (G PROTEIN COUpLED RECEPTOR); abscisic acid binding / catalytic (GPCR) mRNA, complete cds [NM_104170]	0.0166616	-10.2144	3.31657	Up
A_84_P807994	AT5G01530	chlorophyll A-B binding protein CP29 (LHCB4) (AT5G01530) mRNA, complete cds [NM_120231]	0.040705	-1.63995	4.48062	Down
A_84_P795523	AT5G12130	42-E015330-019-005-C11-T7R MPIZ-ADIS-019 Arabidopsis thaliana cDNA clone MPIZp768C115Q 5-PRIME, mRNA sequence [CB255389]	0.0025299	-1.65427	4.28857	Down
A_84_P850845	AT2G11890	mRNA for hypothetical protein, complete cds, clone: RAFL19-71-C11 [AK229646]	0.049832	-2.48515	5.15319	Down
A_84_P16662	AT4G21570	unknown protein (AT4G21570) mRNA, complete cds [NM_118277]	0.0240913	-1.6328	7.05273		Up
A_84_P255480	AT2G35070	unknown protein (AT2G35070) mRNA, complete cds [NM_129059]	0.011004	-1.84054	75.0559		Up
A_84_P796803	AT4G32210	clone asmbl_13273 unknown mRNA sequence [EF183092]	0.0157002	-3.67884	4.52321		Up
A_84_P78199	AT5G25240	unknown protein (AT5G25240) mRNA, complete cds [NM_122433]	0.0490612	-1.71769	3.31388					Up		Up
A_84_P166723	AT2G02350	SKIP3 (SKP1 INTERACTING PARTNER 3); carbohydrate binding (SKIP3) mRNA, complete cds [NM_126292]	0.0421134	-2.11004	3.29127					Up
A_84_P23236	AT4G03230	ATP binding / kinase/ protein kinase/ protein serine/threonine kinase/ protein tyrosine kinase/ sugar binding (AT4G03230) mRNA, complete cds [NM_116561]	0.00688615	-2.0009	2.75184					Down
A_84_P16821	AT5G24470	APRR5 (ARABIDOPSIS PSEUDO-RESPONSE REGULATOR 5); transcription regulator/ two-component response regulator (APRR5) mRNA, complete cds [NM_122355]	0.0447684	-2.00814	38.8848					Down
A_84_P22507	AT5G27520	PNC2 (PEROXISOMAL ADENINE NUCLEOTIDE CARRIER 2); ADP transmembrane transporter/ ATP transmembrane transporter/ binding (PNC2) mRNA, complete cds [NM_122634]	0.0382425	-1.81064	5.32471						Down	Up
A_84_P23347	AT4G36010	pathogenesis-related thaumatin family protein (AT4G36010) mRNA, complete cds [NM_001036715]	0.00632697	-1.84849	14.7532						Down	Up
A_84_P22843	AT1G76790	O-methyltransferase family 2 protein (AT1G76790) mRNA, complete cds [NM_106329]	0.0248105	-2.0612	4.22952						Down	Down
A_84_P22914	AT2G15490	UGT73B4 (UDP-GLYCOSYLTRANSFERASE 73B4); UDP-glucosyltransferase/ UDP-glycosyltransferase/ quercetin 3-O-glucosyltransferase/ q_ (UGT73B4) mRNA, complete cds [NM_127109]	0.0432344	-4.66371	3.19325				Up
A_84_P613305	AT3G48050	DNA binding / protein binding / transcription regulator (AT3G48050) mRNA, complete cds [NM_114674]	0.00360637	-1.5049	3.07814
A_84_P790167	AT5G23410	unknown protein (AT5G23410) mRNA, complete cds [NM_122248]	0.0149188	-1.51148	9.32238
A_84_P90939	AT5G43400	unknown protein (AT5G43400) mRNA, complete cds [NM_123706]	0.0341154	-1.52094	2.63112
A_84_P765381	AT4G31351	unknown protein (AT4G31351) mRNA, complete cds [NM_001125615]	0.0202163	-1.53178	5.97214
A_84_P17617	AT4G23840	leucine-rich repeat family protein (AT4G23840) mRNA, complete cds [NM_118515]	0.00811448	-1.53801	2.54284
A_84_P171853	AT1G13390	unknown protein (AT1G13390) mRNA, complete cds [NM_101209]	0.00828375	-1.58971	2.95579
A_84_P817189	AT1G80890	unknown protein (AT1G80890) mRNA, complete cds [NM_106737]	0.0180554	-1.65997	3.32504
A_84_P563378	AT3G15357	unknown protein (AT3G15357) mRNA, complete cds [NM_112403]	0.028155	-1.66392	2.9025
A_84_P796756	AT1G79245	mRNA for hypothetical protein, complete cds, clone: RAFL09-28-L17 [AK226945]	0.0203694	-1.67889	2.84206
A_84_P828117	AT1G72120	transporter (AT1G72120) mRNA, complete cds [NM_105870]	0.0351129	-1.70278	3.51342
A_84_P224609	AT3G19470	F-box family protein (AT3G19470) mRNA, complete cds [NM_112834]	0.0180901	-1.7039	2.8732
A_84_P93489	AT4G01670	unknown protein (AT4G01670) mRNA, complete cds [NM_116397]	0.0175518	-1.70506	2.99924
A_84_P599444	AT5G57565	protein kinase family protein (AT5G57565) mRNA, complete cds [NM_203223]	0.0299913	-1.71428	4.70293
A_84_P757501	AT2G31280	basic helix-loop-helix (bHLH) protein-related (CPUORF7) mRNA, complete cds [NM_001036376]	0.0304598	-1.71767	3.21391
A_84_P10269	AT1G29640	unknown protein (AT1G29640) mRNA, complete cds [NM_102704]	0.0300811	-1.73832	3.12422
A_84_P521835	AT3G55880	unknown protein (AT3G55880) mRNA, complete cds [NM_180688]	0.0083238	-1.79628	2.56615
A_84_P90769	AT2G24240	potassium channel tetramerisation domain-containing protein (AT2G24240) mRNA, complete cds [NM_127985]	0.0332035	-1.80894	2.93051
A_84_P23899	AT2G29500	17.6 kDa class I small heat shock protein (HSP17.6B-CI) (AT2G29500) mRNA, complete cds [NM_128504]	0.0300077	-1.81282	3.33409
A_84_P21308	AT1G21550	calcium-binding protein, putative (AT1G21550) mRNA, complete cds [NM_102004]	0.0260045	-1.88031	5.42174
A_84_P16832	AT5G27660	catalytic/ protein binding / serine-type endopeptidase/ serine-type peptidase (AT5G27660) mRNA, complete cds [NM_122648]	0.0269492	-1.88514	2.64146
A_84_P825610	AT3G59020	binding / protein transporter (AT3G59020) mRNA, complete cds [NM_001035811]	0.0397387	-1.99273	2.87717
A_84_P17379	AT3G09640	APX2 (ASCORBATE PEROXIDASE 2); L-ascorbate peroxidase (APX2) mRNA, complete cds [NM_111798]	0.0106976	-2.01833	2.53834
A_84_P10536	AT1G69870	proton-dependent oligopeptide transport (POT) family protein (AT1G69870) mRNA, complete cds [NM_105655]	0.0444016	-2.03617	16.7015
A_84_P290344	AT2G02560	CAND1 (CULLIN-ASSOCIATED AND NEDDYLATION DISSOCIATED); binding (CAND1) mRNA, complete cds [NM_126312]	0.00998498	-2.05177	2.81331
A_84_P91299	AT4G33980	unknown protein (AT4G33980) mRNA, complete cds [NM_119559]	0.0115891	-2.10401	13.2365
A_84_P821447	AT2G36800	DOGT1 (DON-GLUCOSYLTRANSFERASE 1); UDP-glycosyltransferase/ cis-zeatin O-beta-D-glucosyltransferase/ glucosyltransferase/ quer_ (DOGT1) mRNA, complete cds [NM_129235]	0.0357078	-2.11533	11.0726
A_84_P14200	AT1G76980	unknown protein (AT1G76980) mRNA, complete cds [NM_106349]	0.0447997	-2.13578	2.81897
A_84_P17208	AT1G25250	AtIDD16 (Arabidopsis thaliana Indeterminate(ID)-Domain 16); nucleic acid binding / transcription factor/ zinc ion binding (AtIDD16) mRNA, complete cds [NM_102334]	0.0348848	-2.17086	4.39672
A_84_P21714	AT2G17280	phosphoglycerate/bisphosphoglycerate mutase family protein (AT2G17280) mRNA, complete cds [NM_001084437]	0.0175316	-2.23808	10.8552
A_84_P765637	AT4G31248	(AT4G31248) otherRNA [NR_023033]	0.00662879	-2.26938	7.68276
A_84_P227239	AT5G13210	unknown protein (AT5G13210) mRNA, complete cds [NM_121324]	0.0381752	-2.29141	8.06428
A_84_P766910	AT5G63300	structural constituent of ribosome (AT5G63300) mRNA, complete cds [NM_001126011]	0.0426171	-2.29521	2.50546
A_84_P600095	AT4G19645	unknown protein (AT4G19645) mRNA, complete cds [NM_179214]	0.0324251	-2.32777	2.55153
A_84_P169783	AT3G59210	F-box family protein (AT3G59210) mRNA, complete cds [NM_115783]	0.00760018	-2.37156	5.08422
A_84_P754667	AT1G31485	(AT1G31485) otherRNA [NR_022191]	0.0431431	-2.3762	2.9298
A_84_P769395	AT5G40382	cytochrome-c oxidase (AT5G40382) mRNA, complete cds [NM_001125868]	0.0379057	-2.58333	3.97766
A_84_P18720	AT5G26340	MSS1; carbohydrate transmembrane transporter/ hexose:hydrogen symporter/ high-affinity hydrogen:glucose symporter/ sugar:hydro_ (MSS1) mRNA, complete cds [NM_122535]	0.0383093	-2.84098	15.0205
A_84_P12691	AT3G27440	uracil phosphoribosyltransferase, putative / UMP pyrophosphorylase, putative / UpRTase, putative (AT3G27440) mRNA, complete cds [NM_113659]	0.0368463	-2.90677	2.67479
A_84_P21802	AT1G78780	pathogenesis-related family protein (AT1G78780) mRNA, complete cds [NM_001084373]	0.023281	-3.5615	2.65863
A_84_P752697	AT1G64107	unknown protein (AT1G64107) mRNA, complete cds [NM_001036149]	0.0490324	-3.66737	4.38652
A_84_P526021	AT2G25680	MOT1 (molybdate transporter 1); molybdate ion transmembrane transporter/ sulfate transmembrane transporter (MOT1) mRNA, complete cds [NM_128127]	0.00995855	-3.99677	2.87313
A_84_P751803	AT1G52430	ubiquitin carboxyl-terminal hydrolase-related (AT1G52430) mRNA, complete cds [NM_104121]	0.0339281	-4.11116	7.14637
A_84_P759011	AT3G20080	CYP705A15; electron carrier/ heme binding / iron ion binding / monooxygenase/ oxygen binding (CYP705A15) mRNA, complete cds [NM_202615]	0.0131481	-4.12818	7.43493
A_84_P16945	AT5G64990	AtRABH1a (Arabidopsis Rab GTPase homolog H1a); GTP binding (AtRABH1a) mRNA, complete cds [NM_125898]	0.0166855	-4.28995	2.70605
A_84_P15503	AT3G22830	AT-HSFA6B; DNA binding / transcription factor (AT-HSFA6B) mRNA, complete cds [NM_113182]	0.0146628	-4.41765	2.82926
A_84_P255170	AT5G42010	WD-40 repeat family protein (AT5G42010) mRNA, complete cds [NM_123566]	0.0218516	-4.63777	2.7389
A_84_P14381	AT1G14490	DNA-binding protein-related (AT1G14490) mRNA, complete cds [NM_101316]	0.0103163	-4.69283	5.02894
A_84_P144479	AT5G47590	heat shock protein-related (AT5G47590) mRNA, complete cds [NM_124132]	0.0355834	-4.78566	4.12788
A_84_P848497	AT5G55560.1		0.0141911	-5.67314	3.22008
A_84_P23481	AT5G42580	CYP705A12; electron carrier/ heme binding / iron ion binding / monooxygenase/ oxygen binding (CYP705A12) mRNA, complete cds [NM_123622]	0.00362488	-5.78155	5.64622
A_84_P12392	AT1G28430	CYP705A24; electron carrier/ heme binding / iron ion binding / monooxygenase/ oxygen binding (CYP705A24) mRNA, complete cds [NM_102611]	0.00445846	-6.04883	4.70183
A_84_P589027	AT2G04190	meprin and TRAF homology domain-containing protein / MATH domain-containing protein (AT2G04190) mRNA, complete cds [NM_126455]	0.039561	-12.0196	3.0353
A_84_P13256	AT1G60470	AtGolS4 (Arabidopsis thaliana galactinol synthase 4); transferase, transferring glycosyl groUps / transferase, transferring he_ (AtGolS4) mRNA, complete cds [NM_104734]	0.0256598	-13.8392	4.0914
A_84_P570962	AT1G03340	unknown protein (AT1G03340) mRNA, complete cds [NM_100216]	9.52083e-05	-14.2582	4.05481
A_84_P539380	AT2G35075	unknown protein (AT2G35075) mRNA, complete cds [NM_129060]	0.0218379	-16.0482	2.58516
A_84_P188274	AT2G12190	cytochrome P450, putative (AT2G12190) mRNA, complete cds [NM_126878]	0.00349881	-55.2166	6.92289
A_84_P842322	AT5G50100	unknown protein (AT5G50100) mRNA, complete cds [NM_124389]	0.0270377	-1.61426	2.43906	Up	Up			Up		Up
A_84_P790250	AT3G48020	Full-length cDNA Complete sequence from clone GSLTSIL93ZD05 of Silique of strain col-0 of Arabidopsis thaliana (thale cress) [BX822031]	0.0237944	-1.66645	1.63096	Up	Up			Up
A_84_P10326	AT5G64570	XYL4; hydrolase, hydrolyzing O-glycosyl compounds / xylan 1,4-beta-xylosidase (XYL4) mRNA, complete cds [NM_125853]	0.00101781	-1.87537	-1.4069	Up	Up			Down
A_84_P19886	AT1G22930	T-complex protein 11 (AT1G22930) mRNA, complete cds [NM_102140]	0.0215835	-1.57133	2.09775	Up	Up					Up
A_84_P23657	AT1G47270	AtTLP6 (TUBBY LIKE PROTEIN 6); phosphoric diester hydrolase/ transcription factor (AtTLP6) mRNA, complete cds [NM_103621]	0.0196551	-1.74838	1.5661	Up	Up					Up
A_84_P500838	AT5G58140	PHOT2 (PHOTOTROPIN 2); FMN binding / blue light photoreceptor/ kinase/ protein serine/threonine kinase (PHOT2) mRNA, complete cds [NM_180880]	0.0236141	-2.45642	1.98016	Up	Up
A_84_P601885	AT4G25640	MATE efflux family protein (AT4G25640) mRNA, complete cds [NM_118696]	0.0216145	-1.51225	1.4679	Up	Up
A_84_P16923	AT5G59820	RHL41 (RESPONSIVE TO HIGH LIGHT 41); nucleic acid binding / transcription factor/ zinc ion binding (RHL41) mRNA, complete cds [NM_125374]	0.0436587	-3.86698	1.7959	Up	Down					Up
A_84_P15710	AT4G20110	vacuolar sorting receptor, putative (AT4G20110) mRNA, complete cds [NM_118130]	0.0267525	-2.64037	1.58585	Up	Down		Down
A_84_P811064	AT3G17770	dihydroxyacetone kinase family protein (AT3G17770) mRNA, complete cds [NM_112658]	0.0183793	-1.6315	1.09947	Up		Down		Down
A_84_P849739	AT4G37180	myb family transcription factor (AT4G37180) mRNA, complete cds [NM_179182]	0.0333535	-1.71203	1.69928	Up		Down				Up
A_84_P856591	AT5G63790	ANAC102 (ARABIDOPSIS NAC DOMAIN CONTAINING PROTEIN 102); transcription factor (ANAC102) mRNA, complete cds [NM_125774]	0.0355057	-1.52946	1.35244	Up				Up		Up
A_84_P516656	AT4G35985	senescence/dehydration-associated protein-related (AT4G35985) mRNA, complete cds [NM_119765]	0.0216555	-3.30645	1.53248	Up				Up
A_84_P22768	AT1G20920	DEAD box RNA helicase, putative (AT1G20920) mRNA, complete cds [NM_001084102]	0.0135198	-1.50565	1.3904	Up				Up
A_84_P795008	AT2G05710	BP615659 RAFL16 Arabidopsis thaliana cDNA clone RAFL16-16-L02 3', mRNA sequence [BP615659]	0.00347146	-1.88373	1.07513	Up				Up
A_84_P19559	AT1G15010	unknown protein (AT1G15010) mRNA, complete cds [NM_101370]	0.00999747	-1.74621	-1.18701	Up				Up
A_84_P835631	AT3G56410	unknown protein (AT3G56410) mRNA, complete cds [NM_180378]	0.0172307	-1.6863	1.63036	Up				Down
A_84_P860389	AT1G22360	AtUGT85A2 (UDP-glucosyl transferase 85A2); UDP-glycosyltransferase/ glucuronosyltransferase/ transferase, transferring glycosy_ (AtUGT85A2) mRNA, complete cds [NM_001036001]	0.0107396	-1.81831	1.08562	Up				Down
A_84_P22967	AT2G22500	UCP5 (UNCOUpLING PROTEIN 5); binding (UCP5) mRNA, complete cds [NM_127816]	0.0189059	-1.6138	-2.00196	Up					Down	Up
A_84_P20006	AT1G76380	DNA-binding bromodomain-containing protein (AT1G76380) mRNA, complete cds [NM_106287]	0.00184435	-1.68875	2.01128	Up					Down
A_84_P829373	AT5G67080	MAPKKK19; ATP binding / kinase/ protein kinase/ protein serine/threonine kinase (MAPKKK19) mRNA, complete cds [NM_126108]	0.0348854	-2.73806	1.32677	Up					Down
A_84_P823227	AT5G17300	myb family transcription factor (AT5G17300) mRNA, complete cds [NM_121736]	0.030693	-2.40003	-1.91239	Up			Down			Up
A_84_P12029	AT4G37220	stress-responsive protein, putative (AT4G37220) mRNA, complete cds [NM_119885]	0.0328875	-1.54887	2.44578	Up						Up
A_84_P12143	AT5G45340	CYP707A3; (+)-abscisic acid 8'-hydroxylase/ oxygen binding (CYP707A3) mRNA, complete cds [NM_180805]	0.00207475	-1.62139	1.75734	Up						Up
A_84_P750263	AT1G17230	ATP binding / protein binding / protein kinase/ protein serine/threonine kinase/ protein tyrosine kinase (AT1G17230) mRNA, complete cds [NM_101584]	0.041681	-1.68098	2.27854	Up						Up
A_84_P16259	AT1G54290	eukaryotic translation initiation factor SUI1, putative (AT1G54290) mRNA, complete cds [NM_104307]	0.0220231	-1.80345	1.7008	Up						Up
A_84_P22075	AT2G29080	ftsh3 (FtsH protease 3); ATP-dependent peptidase/ ATPase (ftsh3) mRNA, complete cds [NM_179798]	0.0342051	-1.51969	1.43907	Up						Up
A_84_P826943	AT4G40080	epsin N-terminal homology (ENTH) domain-containing protein / clathrin assembly protein-related (AT4G40080) mRNA, complete cds [NM_120173]	0.00627869	-1.56677	2.13364	Up			Down			Down
A_84_P854414	AT1G15670	kelch repeat-containing F-box family protein (AT1G15670) mRNA, complete cds [NM_101435]	0.0300925	-1.76049	1.41552	Up						Down
A_84_P178904	AT2G28305	unknown protein (AT2G28305) mRNA, complete cds [NM_128389]	0.0198975	-2.02949	1.64143	Up			Down
A_84_P788312	AT2G27950	unknown protein (AT2G27950) mRNA, complete cds [NM_128354]	0.0272377	-1.50499	1.90997	Up
A_84_P148938	AT3G22260	OTU-like cysteine protease family protein (AT3G22260) mRNA, complete cds [NM_113124]	0.00185192	-1.53049	1.53273	Up
A_84_P67014	AT1G21580	hydroxyproline-rich glycoprotein family protein (AT1G21580) mRNA, complete cds [NM_102007]	0.0317572	-1.53058	1.60909	Up
A_84_P752442	AT1G48310	CHR18; ATP binding / DNA binding / helicase/ nucleic acid binding (CHR18) mRNA, complete cds [NM_103728]	0.00192183	-1.53388	1.55103	Up
A_84_P97706	AT2G27490	ATCOAE; ATP binding / dephospho-CoA kinase (ATCOAE) mRNA, complete cds [NM_179771]	0.0398629	-1.5363	2.31526	Up
A_84_P66704	AT5G05680	nuclear pore complex protein-related (AT5G05680) mRNA, complete cds [NM_120650]	0.0239618	-1.55484	1.61334	Up
A_84_P609697	AT3G21430	DNA binding (AT3G21430) mRNA, complete cds [NM_001084728]	0.0339374	-1.55547	2.05958	Up
A_84_P843626	AT2G45920	U-box domain-containing protein (AT2G45920) mRNA, complete cds [NM_130155]	0.0425733	-1.56642	2.33183	Up
A_84_P858131	AT3G59910	unknown protein (AT3G59910) mRNA, complete cds [NM_115854]	0.0275127	-1.65135	1.64444	Up
A_84_P828124	AT1G72360	ethylene-responsive element-binding protein, putative (AT1G72360) mRNA, complete cds [NM_001124115]	0.0310774	-1.71495	2.03095	Up
A_84_P824554	AT5G10650	zinc finger (C3HC4-type RING finger) family protein (AT5G10650) mRNA, complete cds [NM_001036792]	0.0092578	-1.86035	2.15565	Up
A_84_P834205	AT1G50970	membrane trafficking VPS53 family protein (AT1G50970) mRNA, complete cds [NM_103977]	0.0376724	-1.8905	1.8639	Up
A_84_P828851	AT1G25370	unknown protein (AT1G25370) mRNA, complete cds [NM_102347]	0.0038601	-1.92548	1.86914	Up
A_84_P839958	AT1G80970	XH domain-containing protein (AT1G80970) mRNA, complete cds [NM_106745]	0.0314617	-2.0177	2.34886	Up
A_84_P10912	AT3G59700	ATHLECRK (ARABIDOPSIS THALIANA LECTIN-RECEPTOR KINASE); kinase (ATHLECRK) mRNA, complete cds [NM_115832]	0.0345337	-3.18183	1.90882	Up
A_84_P824268	AT1G56660	unknown protein (AT1G56660) mRNA, complete cds [NM_104542]	0.0348398	-4.00402	1.64218	Up
A_84_P16041	AT5G04150	BHLH101; DNA binding / transcription factor (BHLH101) mRNA, complete cds [NM_120497]	0.0310035	-4.93243	1.55091	Up
A_84_P10904	AT3G57770	protein kinase, putative (AT3G57770) mRNA, complete cds [NM_115637]	0.0122161	-12.4533	2.10449	Up
A_84_P187474	AT3G15770	unknown protein (AT3G15770) mRNA, complete cds [NM_001035628]	0.0294917	-1.99055	-2.39312	Up
A_84_P594418	AT2G17660	nitrate-responsive NOI protein, putative (AT2G17660) mRNA, complete cds [NM_127320]	0.0262679	-1.61944	1.40373	Up
A_84_P12284	AT1G15790	unknown protein (AT1G15790) mRNA, complete cds [NM_101447]	0.00778542	-1.66764	1.15484	Up
A_84_P13255	AT1G76970	VHS domain-containing protein / GAT domain-containing protein (AT1G76970) mRNA, complete cds [NM_106348]	0.0302909	-1.67882	1.46	Up
A_84_P546142	AT2G32930	ZFN2 (ZINC FINGER NUCLEASE 2); DNA binding / nuclease/ nucleic acid binding (ZFN2) mRNA, complete cds [NM_128853]	0.0399581	-1.71297	1.14634	Up
A_84_P825627	AT4G08110	Full-length cDNA Complete sequence from clone GSLTLS87ZB03 of Adult vegetative tissue of strain col-0 of Arabidopsis thaliana (thale cress) [BX827626]	0.0274325	-2.30461	1.41149	Up
A_84_P792153	AT5G51990	85-L024233-065-011-E10-SeLB MPIZ-ADIS-065d Arabidopsis thaliana cDNA clone 011-E10, mRNA sequence [DR749901]	0.0323204	-2.50203	1.09278	Up
A_84_P305230	AT5G18780	F-box family protein (AT5G18780) mRNA, complete cds [NM_121883]	0.0121586	-4.09312	1.4623	Up
A_84_P241663	AT3G58540	unknown protein (AT3G58540) mRNA, complete cds [NM_115716]	0.00726514	-4.73183	1.26994	Up
A_84_P819099	AT1G74310		0.0479949	-1.7711	-1.00904	Up
A_84_P600850	AT3G28540	AAA-type ATPase family protein (AT3G28540) mRNA, complete cds [NM_113774]	0.0175378	-2.36115	-1.44148	Up
A_84_P17828	AT5G48570	peptidyl-prolyl cis-trans isomerase, putative / FK506-binding protein, putative (AT5G48570) mRNA, complete cds [NM_124233]	0.0192711	-2.74916	-1.2116	Up
A_84_P853447	AT5G19140	AT5G19140 mRNA, complete cds, clone: RAFL09-41-C16 [AK318630]	0.0491565	-2.67598	1.50495	Down	Up
A_84_P288654	AT1G22530	PATL2 (PATELLIN 2); transporter (PATL2) mRNA, complete cds [NM_102102]	0.0100785	-1.75753	-1.1606	Down	Down	Down		Down	Down
A_84_P824947	AT1G23480	ATCSLA03 (CELLULOSE SYNTHASE-LIKE A3); cellulose synthase/ transferase, transferring glycosyl groUps (ATCSLA03) mRNA, complete cds [NM_102197]	0.0202858	-1.64916	-1.16639	Down	Down		Down	Down	Down	Down
A_84_P82029	AT2G29180	unknown protein (AT2G29180) mRNA, complete cds [NM_128474]	0.0203045	-1.93775	-5.25988	Down	Down		Down	Down
A_84_P15442	AT2G16280	KCS9 (3-KETOACYL-COA SYNTHASE 9); acyltransferase/ catalytic/ transferase, transferring acyl groUps other than amino-acyl grou_ (KCS9) mRNA, complete cds [NM_127184]	0.0335127	-1.66575	1.28537	Down	Down					Up
A_84_P10928	AT3G43600	AAO2 (ALDEHYDE OXIDASE 2); aldehyde oxidase (AAO2) mRNA, complete cds [NM_114228]	0.0240698	-3.91531	-1.20585	Down	Down					Down
A_84_P870348	AT2G41100	TCH3 (TOUCH 3); calcium ion binding (TCH3) mRNA, complete cds [NM_180012]	0.00380139	-2.81617	-38.1779	Down		Down		Down		Down
A_84_P10193	AT5G18600	glutaredoxin family protein (AT5G18600) mRNA, complete cds [NM_121865]	0.0032211	-1.89331	-2.16129	Down		Down		Down
A_84_P796487	AT1G23390	kelch repeat-containing F-box family protein (AT1G23390) mRNA, complete cds [NM_102188]	0.0141287	-1.74788	-2.10586	Down		Down	Down
A_84_P15214	AT1G34760	GRF11 (GENERAL REGULATORY FACTOR 11); ATPase binding / amino acid binding / protein binding / protein phosphorylated amino aci_ (GRF11) mRNA, complete cds [NM_001084180]	0.0237975	-3.25663	-2.07436	Down		Down	Down
A_84_P10190	AT5G17880	CSA1 (constitutive shade-avoidance1); ATP binding / transmembrane receptor (CSA1) mRNA, complete cds [NM_121794]	0.0194615	-1.85003	-1.76156	Down				Down		Down
A_84_P168683	AT2G40960	nucleic acid binding (AT2G40960) mRNA, complete cds [NM_129661]	0.0480079	-1.66463	-1.78647	Down				Down
A_84_P12589	AT2G37470	histone H2B, putative (AT2G37470) mRNA, complete cds [NM_129302]	0.0258874	-1.7043	-3.21802	Down				Down
A_84_P133825	AT3G54750	unknown protein (AT3G54750) mRNA, complete cds [NM_180372]	0.00356291	-2.1363	-3.07628	Down				Down
A_84_P787996	AT3G29375	XH domain-containing protein (AT3G29375) mRNA, complete cds [NM_113863]	0.0332549	-2.24714	-1.71955	Down				Down
A_84_P750006	AT1G75250	ATRL6 (ARABIDOPSIS RAD-LIKE 6); transcription factor (ATRL6) mRNA, complete cds [NM_106181]	0.00524644	-1.71636	-1.26902	Down				Down
A_84_P10114	AT4G38400	ATEXLA2 (ARABIDOPSIS THALIANA EXPANSIN-LIKE A2) (ATEXLA2) mRNA, complete cds [NM_120002]	0.0385322	-2.41647	1.28712	Down					Down
A_84_P799779	AT1G30120	BP567697 RAFL14 Arabidopsis thaliana cDNA clone RAFL14-59-A21 3', mRNA sequence [BP567697]	0.025079	-1.93289	1.05623	Down						Up
A_84_P784171	AT5G43910	pfkB-type carbohydrate kinase family protein (AT5G43910) mRNA, complete cds [NM_123758]	0.000255758	-1.53534	-2.48227	Down						Down
A_84_P866839	AT3G02490	pentatricopeptide (PPR) repeat-containing protein (AT3G02490) mRNA, complete cds [NM_111116]	0.0322433	-2.17008	1.09335	Down						Down
A_84_P528334	AT5G50915	basic helix-loop-helix (bHLH) family protein (AT5G50915) mRNA, complete cds [NM_180832]	0.0445703	-2.56571	-11.1682	Down			Down
A_84_P809539	AT2G34620	mitochondrial transcription termination factor-related / mTERF-related (AT2G34620) mRNA, complete cds [NM_129016]	0.0217077	-2.8393	-2.51666	Down			Down
A_84_P818446	AT3G22850	unknown protein (AT3G22850) mRNA, complete cds [NM_113185]	0.00249771	-2.44555	1.70119	Down
A_84_P16104	AT1G80770	PDE318 (pigment defective 318); GTP binding (PDE318) mRNA, complete cds [NM_106725]	0.0269524	-1.52639	-1.80808	Down
A_84_P265370	AT2G01860	EMB975 (EMBRYO DEFECTIVE 975) (EMB975) mRNA, complete cds [NM_126247]	0.0471867	-1.53862	-2.79528	Down
A_84_P16635	AT4G11080	high mobility groUp (HMG1/2) family protein (AT4G11080) mRNA, complete cds [NM_117178]	0.00343711	-1.60262	-1.72792	Down
A_84_P11543	AT1G27880	ATP-dependent DNA helicase, putative (AT1G27880) mRNA, complete cds [NM_102553]	0.0166082	-1.6797	-1.62663	Down
A_84_P862259	AT1G62380	ACO2 (ACC OXIDASE 2); 1-aminocyclopropane-1-carboxylate oxidase (ACO2) mRNA, complete cds [NM_104918]	0.0243681	-1.71191	-6.79033	Down
A_84_P22043	AT2G37560	ORC2 (ORIGIN RECOGNITION COMPLEX SECOND LARGEST SUBUNIT 2); DNA replication origin binding / protein binding (ORC2) mRNA, complete cds [NM_129311]	0.00264236	-1.90419	-2.02105	Down
A_84_P18333	AT3G07040	RPM1 (RESISTANCE TO P. SYRINGAE PV MACULICOLA 1); nucleotide binding / protein binding (RPM1) mRNA, complete cds [NM_111584]	0.000495886	-1.56752	1.10787	Down
A_84_P786308	AT3G17210	mRNA for hypothetical protein, complete cds, clone: RAFL26-03-H08 [AK230465]	0.00322992	-1.59124	1.40685	Down
A_84_P845699	AT3G18830	ATPLT5 (POLYOL TRANSPORTER 5); D-ribose transmembrane transporter/ D-xylose transmembrane transporter/ carbohydrate transmembr_ (ATPLT5) mRNA, complete cds [NM_112769]	0.0314806	-1.81986	1.46303	Down
A_84_P13605	AT3G06950	tRNA pseudouridine synthase family protein (AT3G06950) mRNA, complete cds [NM_111575]	0.00661902	-1.86606	1.36841	Down
A_84_P715100	AT1G06240	Full-length cDNA Complete sequence from clone GSLTLS20ZD08 of Adult vegetative tissue of strain col-0 of Arabidopsis thaliana (thale cress) [BX814959]	0.0218481	-2.26199	1.3667	Down
A_84_P16531	AT3G47460	ATSMC2; transporter (ATSMC2) mRNA, complete cds [NM_114614]	0.0144853	-2.41895	1.35072	Down
A_84_P833578	AT3G04960	unknown protein (AT3G04960) mRNA, complete cds [NM_111368]	0.0325623	-3.66574	1.07313	Down
A_84_P269820	AT3G10940	protein phosphatase-related (AT3G10940) mRNA, complete cds [NM_111931]	0.0351619	-3.69305	1.35084	Down
A_84_P728581	AT3G01980	Full-length cDNA Complete sequence from clone GSLTPGH39ZF11 of Hormone Treated Callus of strain col-0 of Arabidopsis thaliana (thale cress) [BX820486]	0.0369202	-4.21932	1.22083	Down
A_84_P57780	AT1G62422	unknown protein (AT1G62422) mRNA, complete cds [NM_001084290]	0.0324296	-1.5068	-1.14492	Down
A_84_P506672	AT3G24495	MSH7 (MUTS HOMOLOG 7); ATP binding / damaged DNA binding / mismatched DNA binding (MSH7) mRNA, complete cds [NM_180299]	0.00994259	-1.54181	-1.40687	Down
A_84_P10522	AT1G77720	protein kinase family protein (AT1G77720) mRNA, complete cds [NM_106421]	0.0310816	-1.70955	-1.02376	Down
A_84_P23999	AT3G11750	dihydroneopterin aldolase, putative (AT3G11750) mRNA, complete cds [NM_112008]	0.0216594	-1.79029	-1.33137	Down
A_84_P21665	AT5G62410	SMC2 (STRUCTURAL MAINTENANCE OF CHROMOSOMES 2); transporter (SMC2) mRNA, complete cds [NM_125635]	0.0059466	-1.80004	-1.49024	Down
A_84_P845745	AT4G38370	phosphoglycerate/bisphosphoglycerate mutase family protein (AT4G38370) mRNA, complete cds [NM_119999]	0.0454273	-1.97943	-1.39708	Down
A_84_P826301	AT3G01410	RNase H domain-containing protein (AT3G01410) mRNA, complete cds [NM_001084618]	0.0445735	-2.30085	-1.11674	Down
A_84_P260420	AT4G39860	unknown protein (AT4G39860) mRNA, complete cds [NM_120149]	0.00285646	-2.38	-1.11411	Down
A_84_P13392	AT1G13790	XH/XS domain-containing protein / XS zinc finger domain-containing protein (AT1G13790) mRNA, complete cds [NM_101247]	0.0176793	-3.43886	-1.4998	Down
A_84_P839240	AT4G01270	zinc finger (C3HC4-type RING finger) family protein (AT4G01270) mRNA, complete cds [NM_116357]	0.000943576	-3.56206	-1.41422	Down
A_84_P831724	AT5G44010	unknown protein (AT5G44010) mRNA, complete cds [NM_123768]	0.00476573	-3.88052	-1.02823	Down
A_84_P23403	AT5G07810	SNF2 domain-containing protein / helicase domain-containing protein / HNH endonuclease domain-containing protein (AT5G07810) mRNA, complete cds [NM_120863]	0.0208385	-4.19337	-1.24375	Down
A_84_P17365	AT3G08970	ATERDJ3A; oxidoreductase (ATERDJ3A) mRNA, complete cds [NM_111731]	2.59438e-05	-3.46954	1.31758		Up		Up
A_84_P551000	AT3G23100	XRCC4; protein C-terminus binding (XRCC4) mRNA, complete cds [NM_113211]	0.000873644	-4.0433	-1.90215		Up		Down
A_84_P12775	AT3G53280	CYP71B5 (CYTOCHROME P450 71B5); electron carrier/ heme binding / iron ion binding / monooxygenase/ oxygen binding (CYP71B5) mRNA, complete cds [NM_115188]	0.00270814	-1.50604	1.40692		Up
A_84_P228209	AT1G77320	MEI1 (meiosis defective 1); transcription coactivator (MEI1) mRNA, complete cds [NM_106381]	0.0200787	-1.7914	1.33106		Up
A_84_P821719	AT4G00755	F-box family protein (AT4G00755) mRNA, complete cds [NM_116301]	0.031232	-1.85036	1.02196		Up
A_84_P274590	AT3G53650	histone H2B, putative (AT3G53650) mRNA, complete cds [NM_115225]	0.0383895	-4.16055	-2.05519		Down		Down	Down
A_84_P17220	AT2G30470	HSI2 (HIGH-LEVEL EXPRESSION OF SUGAR-INDUCIBLE GENE 2); transcription factor/ transcription repressor (HSI2) mRNA, complete cds [NM_179815]	0.0323648	-21.9198	1.40374		Down		Down	Down
A_84_P18028	AT1G04280	unknown protein (AT1G04280) mRNA, complete cds [NM_100309]	0.000376591	-1.97702	-1.74919		Down
A_84_P239035	AT1G14205	ribosomal protein L18 family protein (AT1G14205) mRNA, complete cds [NM_148464]	0.00583717	-1.59314	1.07034		Down
A_84_P795671	AT4G04770	ATABC1 (ATP BINDING CASSETTE PROTEIN 1); ATPase, coUpled to transmembrane movement of substances / protein binding / transport_ (ATABC1) mRNA, complete cds [NM_116715]	0.00242163	-1.7719	1.20811			Up		Up
A_84_P17332	AT2G01850	EXGT-A3; hydrolase, acting on glycosyl bonds / xyloglucan:xyloglucosyl transferase (EXGT-A3) mRNA, complete cds [NM_126246]	0.0408751	-2.16936	1.88373			Down			Down
A_84_P18064	AT1G15580	IAA5 (INDOLE-3-ACETIC ACID INDUCIBLE 5); transcription factor (IAA5) mRNA, complete cds [NM_101427]	0.0301924	-1.60398	1.14427			Down
A_84_P214628	AT5G52900	unknown protein (AT5G52900) mRNA, complete cds [NM_124668]	0.0263969	-3.32904	1.28302			Down
A_84_P17822	AT5G47070	protein kinase, putative (AT5G47070) mRNA, complete cds [NM_124078]	0.0252999	-1.52128	-1.04499			Down
A_84_P14348	AT1G13700	glucosamine/galactosamine-6-phosphate isomerase family protein (AT1G13700) mRNA, complete cds [NM_101239]	0.045044	-2.67108	-1.3683			Down
A_84_P23496	AT5G46640	DNA-binding family protein (AT5G46640) mRNA, complete cds [NM_124034]	0.00704807	-1.82102	2.00159					Up
A_84_P19170	AT2G29420	ATGSTU7 (ARABIDOPSIS THALIANA GLUTATHIONE S-TRANSFERASE TAU 7); glutathione transferase (ATGSTU7) mRNA, complete cds [NM_128496]	0.0280669	-2.18063	1.80204					Up
A_84_P16657	AT4G20350	unknown protein (AT4G20350) mRNA, complete cds [NM_118154]	0.0120276	-2.47494	1.62676					Up
A_84_P22495	AT1G01010	ANAC001 (Arabidopsis NAC domain containing protein 1); transcription factor (ANAC001) mRNA, complete cds [NM_099983]	0.000252093	-1.80571	1.08916					Up
A_84_P176334	AT1G79220	mitochondrial transcription termination factor family protein / mTERF family protein (AT1G79220) mRNA, complete cds [NM_106573]	0.0333491	-1.90486	1.32099					Up
A_84_P10660	AT2G29490	ATGSTU1 (GLUTATHIONE S-TRANSFERASE TAU 1); glutathione transferase (ATGSTU1) mRNA, complete cds [NM_128503]	0.031063	-2.85545	-1.11					Up
A_84_P786857	AT4G26600	nucleolar protein, putative (AT4G26600) mRNA, complete cds [NM_118794]	0.0446965	-1.62457	1.63572					Down
A_84_P12986	AT5G04020	calmodulin binding (AT5G04020) mRNA, complete cds [NM_120484]	0.00772375	-2.05256	-2.06463					Down
A_84_P16087	AT1G61500	S-locus protein kinase, putative (AT1G61500) mRNA, complete cds [NM_104831]	0.0236878	-1.54745	1.01583					Down
A_84_P826365	AT3G50650	scarecrow-like transcription factor 7 (SCL7) (AT3G50650) mRNA, complete cds [NM_114925]	0.00698437	-1.68112	1.43037					Down
A_84_P23005	AT2G39360	protein kinase family protein (AT2G39360) mRNA, complete cds [NM_129493]	0.0393085	-1.70561	1.02214					Down
A_84_P14710	AT3G56710	SIB1 (SIGMA FACTOR BINDING PROTEIN 1); binding / protein binding (SIB1) mRNA, complete cds [NM_115530]	0.0470156	-1.51605	1.19514				Up		Up
A_84_P10160	AT5G07100	WRKY26; transcription factor (WRKY26) mRNA, complete cds [NM_203017]	0.0228391	-3.96235	1.39153						Up
A_84_P831180	AT1G77680	ribonuclease II family protein (AT1G77680) mRNA, complete cds [NM_106417]	0.0292702	-1.57665	1.14296						Down	Up
A_84_P12418	AT1G49530	GGPS6 (geranylgeranyl pyrophosphate synthase 6); farnesyltranstransferase (GGPS6) mRNA, complete cds [NM_103841]	0.0213219	-1.76936	1.54553						Down
A_84_P854693	AT5G63970	copine-related (AT5G63970) mRNA, complete cds [NM_125793]	0.0215099	-2.21031	1.86125						Down
A_84_P22452	AT5G06860	PGIP1 (POLYGALACTURONASE INHIBITING PROTEIN 1); protein binding (PGIP1) mRNA, complete cds [NM_120769]	0.0204117	-2.31358	1.45333						Down
A_84_P15826	AT5G05600	oxidoreductase, 2OG-Fe(II) oxygenase family protein (AT5G05600) mRNA, complete cds [NM_120642]	0.000656465	-3.85831	1.23198						Down
A_84_P54290	AT3G19970	unknown protein (AT3G19970) mRNA, complete cds [NM_112887]	0.0394093	-1.66121	-1.26239						Down
A_84_P17984	AT1G60730	aldo/keto reductase family protein (AT1G60730) mRNA, complete cds [NM_104756]	3.86796e-05	-2.36239	1.90376				Up
A_84_P98716	AT4G00390	transcription regulator (AT4G00390) mRNA, complete cds [NM_116263]	0.0072363	-3.03349	1.59118				Up
A_84_P12717	AT3G18610	ATRANGAP1 (RAN GTPASE-ACTIVATING PROTEIN 1); nucleic acid binding / nucleotide binding (ATRANGAP1) mRNA, complete cds [NM_112747]	0.049015	-3.1051	1.79717				Up
A_84_P10444	AT1G09420	G6PD4 (GLUCOSE-6-PHOSPHATE DEHYDROGENASE 4); glucose-6-phosphate dehydrogenase (G6PD4) mRNA, complete cds [NM_100813]	0.0133066	-5.20632	2.41455				Up
A_84_P17479	AT3G47950	AHA4; ATPase/ hydrogen-exporting ATPase, phosphorylative mechanism (AHA4) mRNA, complete cds [NM_114664]	0.00340869	-8.73486	2.21678				Up
A_84_P10267	AT5G49190	SUS2 (SUCROSE SYNTHASE 2); UDP-glycosyltransferase/ sucrose synthase/ transferase, transferring glycosyl groUps (SUS2) mRNA, complete cds [NM_124296]	0.0172487	-1.9464	1.45376				Up
A_84_P21213	AT3G13090	ATMRP8; ATPase, coUpled to transmembrane movement of substances (ATMRP8) mRNA, complete cds [NM_112148]	0.0316397	-4.05586	1.10574				Up
A_84_P70844	AT3G58200	meprin and TRAF homology domain-containing protein / MATH domain-containing protein (AT3G58200) mRNA, complete cds [NM_115682]	0.00136945	-4.48709	1.29148				Up
A_84_P296724	AT5G51190	AP2 domain-containing transcription factor, putative (AT5G51190) mRNA, complete cds [NM_124498]	0.0327852	-2.40927	-1.47303				Up
A_84_P14276	AT1G22550	proton-dependent oligopeptide transport (POT) family protein (AT1G22550) mRNA, complete cds [NM_102104]	0.0382919	-3.82578	2.36656				Down
A_84_P14926	AT5G23580	CDPK9 (CALMODULIN-LIKE DOMAIN PROTEIN KINASE 9); ATP binding / calcium ion binding / calmodulin-dependent protein kinase/ kina_ (CDPK9) mRNA, complete cds [NM_122264]	0.0276382	-2.27447	-3.73259				Down
A_84_P15398	AT2G03710	SEP4 (SEPALLATA 4); DNA binding / transcription factor (SEP4) mRNA, complete cds [NM_179599]	0.013263	-2.57352	1.23443				Down
A_84_P194094	AT5G56910	unknown protein (AT5G56910) mRNA, complete cds [NM_125073]	0.0308522	-5.37864	1.20453				Down
A_84_P23009	AT2G48020	sugar transporter, putative (AT2G48020) mRNA, complete cds [NM_130369]	0.0122677	-2.11904	-1.42134				Down
A_84_P558991	AT3G29280	unknown protein (AT3G29280) mRNA, complete cds [NM_113853]	0.00558002	-5.49117	-1.36468				Down
A_84_P544341	AT5G65687	transporter-related (AT5G65687) mRNA, complete cds [NM_148164]	0.0458356	-1.50023	1.70475
A_84_P861581	AT2G17787	unknown protein (AT2G17787) mRNA, complete cds [NM_201753]	0.00340385	-1.50924	1.85173
A_84_P14287	AT1G49180	protein kinase family protein (AT1G49180) mRNA, complete cds [NM_103808]	0.00653408	-1.51409	1.56787
A_84_P140999	AT1G19400	unknown protein (AT1G19400) mRNA, complete cds [NM_180615]	0.0456395	-1.5143	2.36584
A_84_P19251	AT3G02210	COBL1 (COBRA-LIKE PROTEIN 1 PRECURSOR) (COBL1) mRNA, complete cds [NM_111088]	0.00331383	-1.51543	1.54518
A_84_P273560	AT5G52530	dentin sialophosphoprotein-related (AT5G52530) mRNA, complete cds [NM_180845]	0.022875	-1.52555	1.82761
A_84_P514604	AT3G07530	unknown protein (AT3G07530) mRNA, complete cds [NM_111631]	0.00573624	-1.52801	1.54933
A_84_P209278	AT1G68340	unknown protein (AT1G68340) mRNA, complete cds [NM_105505]	0.00841615	-1.53981	2.34442
A_84_P275740	AT4G25690	unknown protein (AT4G25690) mRNA, complete cds [NM_118701]	0.0472701	-1.54553	2.34502
A_84_P17432	AT3G20130	CYP705A22; electron carrier/ heme binding / iron ion binding / monooxygenase/ oxygen binding (CYP705A22) mRNA, complete cds [NM_112904]	0.0284243	-1.54588	1.69721
A_84_P179084	AT5G35735	auxin-responsive family protein (AT5G35735) mRNA, complete cds [NM_122964]	0.0382096	-1.54598	2.18949
A_84_P590606	AT1G05730	unknown protein (AT1G05730) mRNA, complete cds [NM_100453]	0.0489232	-1.56007	1.97326
A_84_P786139	AT5G37740	C2 domain-containing protein (AT5G37740) mRNA, complete cds [NM_123133]	0.0259322	-1.57495	1.58578
A_84_P134835	AT5G26760	unknown protein (AT5G26760) mRNA, complete cds [NM_203110]	0.0271627	-1.57654	1.54212
A_84_P173341	AT1G12290	disease resistance protein (CC-NBS-LRR class), putative (AT1G12290) mRNA, complete cds [NM_001160857]	0.0145273	-1.60229	1.72112
A_84_P16102	AT1G61460	S-locus protein kinase, putative (AT1G61460) mRNA, complete cds [NM_104827]	0.0229169	-1.61979	1.67122
A_84_P503797	AT1G77310	unknown protein (AT1G77310) mRNA, complete cds [NM_106380]	0.023953	-1.63711	1.66902
A_84_P592063	AT4G14746	unknown protein (AT4G14746) mRNA, complete cds [NM_148321]	0.0198507	-1.64616	2.01215
A_84_P23529	AT5G55920	nucleolar protein, putative (OLI2) mRNA, complete cds [NM_180596]	0.0175623	-1.64922	1.55001
A_84_P11454	AT1G55730	ATCAX5; calcium:cation antiporter/ cation:cation antiporter (ATCAX5) mRNA, complete cds [NM_104449]	0.0284244	-1.65929	1.87694
A_84_P266080	AT1G80810	binding (AT1G80810) mRNA, complete cds [NM_001084391]	0.0348904	-1.66485	1.64613
A_84_P11921	AT4G18010	AT5PTASE2 (MYO-INOSITOL POLYPHOSPHATE 5-PHOSPHATASE 2); inositol-polyphosphate 5-phosphatase (AT5PTASE2) mRNA, complete cds [NM_179071]	0.0389797	-1.66901	1.92751
A_84_P764475	AT4G17020	transcription factor-related (AT4G17020) mRNA, complete cds [NM_117806]	0.0149169	-1.67745	1.5887
A_84_P20694	AT5G56750	Ndr family protein (AT5G56750) mRNA, complete cds [NM_125058]	0.0458409	-1.68189	1.71345
A_84_P177254	AT1G64690	unknown protein (AT1G64690) mRNA, complete cds [NM_105144]	0.00265403	-1.68402	2.15126
A_84_P17719	AT5G05880	UDP-glucoronosyl/UDP-glucosyl transferase family protein (AT5G05880) mRNA, complete cds [NM_120670]	0.0487325	-1.68704	1.57131
A_84_P280870	AT5G40640	unknown protein (AT5G40640) mRNA, complete cds [NM_123428]	0.00532431	-1.70374	2.22692
A_84_P862418	AT1G44750.2		0.0316086	-1.70609	1.7002
A_84_P843194	AT1G26310	CAL (CAULIFLOWER); DNA binding / transcription factor (CAL) mRNA, complete cds [NM_102395]	0.0485387	-1.72369	2.04736
A_84_P20278	AT3G24660	TMKL1 (transmembrane kinase-like 1); ATP binding / kinase/ protein serine/threonine kinase (TMKL1) mRNA, complete cds [NM_113377]	0.0100324	-1.77204	2.38946
A_84_P21432	AT4G30570	GDP-mannose pyrophosphorylase, putative (AT4G30570) mRNA, complete cds [NM_119203]	0.00501065	-1.7805	2.18475
A_84_P564226	AT3G04750	pentatricopeptide (PPR) repeat-containing protein (AT3G04750) mRNA, complete cds [NM_111347]	0.00631086	-1.78191	1.55137
A_84_P821099	AT1G75860	unknown protein (AT1G75860) mRNA, complete cds [NM_106236]	0.0280331	-1.78291	1.89648
A_84_P22548	AT5G46080	protein kinase family protein (AT5G46080) mRNA, complete cds [NM_123976]	0.0179443	-1.80075	2.08567
A_84_P768458	AT5G39645	unknown protein (AT5G39645) mRNA, complete cds [NM_001085214]	0.00871442	-1.80491	1.52189
A_84_P849491	AT1G54217	Expressed protein (AT1G54217) mRNA, complete cds [NM_001160951]	0.00989124	-1.80738	1.6462
A_84_P202508	AT1G73210	unknown protein (AT1G73210) mRNA, complete cds [NM_105980]	0.00328912	-1.84413	2.35458
A_84_P856809	AT5G45310.1		0.0463914	-1.86252	1.83171
A_84_P123632	AT1G70782	CPuORF28 (Conserved peptide Upstream open reading frame 28) (CPuORF28) mRNA, complete cds [NM_001124106]	0.016548	-1.86462	1.9421
A_84_P13359	AT1G50520	CYP705A27; electron carrier/ heme binding / iron ion binding / monooxygenase/ oxygen binding (CYP705A27) mRNA, complete cds [NM_103935]	0.0149122	-1.9177	1.50854
A_84_P14645	AT3G48830	polynucleotide adenylyltransferase family protein / RNA recognition motif (RRM)-containing protein (AT3G48830) mRNA, complete cds [NM_114742]	0.02247	-1.94465	1.52541
A_84_P17113	AT1G22490	basic helix-loop-helix (bHLH) family protein (AT1G22490) mRNA, complete cds [NM_102098]	0.0187261	-1.96168	1.66419
A_84_P15363	AT1G11270	F-box family protein (AT1G11270) mRNA, complete cds [NM_101000]	0.0227108	-1.96754	2.34829
A_84_P792607	AT4G04220	11451341 CERES-AN65 Arabidopsis thaliana cDNA clone 1340319 3', mRNA sequence [DR383936]	0.00229558	-2.00224	1.51587
A_84_P236993	AT5G06190	unknown protein (AT5G06190) mRNA, complete cds [NM_120701]	0.000243671	-2.0023	2.40616
A_84_P12452	AT1G69540	AGL94 (AGAMOUS-LIKE 94); DNA binding / transcription factor (AGL94) mRNA, complete cds [NM_105623]	0.0246693	-2.01081	1.85544
A_84_P19754	AT5G58540	protein kinase family protein (AT5G58540) mRNA, complete cds [NM_203231]	0.0443797	-2.04656	2.17081
A_84_P10838	AT3G11080	AtRLP35 (Receptor Like Protein 35); kinase/ protein binding (AtRLP35) mRNA, complete cds [NM_111945]	0.0130527	-2.07428	1.91982
A_84_P857796	AT5G55070	2-oxoacid dehydrogenase family protein (AT5G55070) mRNA, complete cds [NM_124889]	0.0470355	-2.07758	1.50032
A_84_P514578	AT2G48060	unknown protein (AT2G48060) mRNA, complete cds [NM_130373]	0.0260573	-2.10926	1.59092
A_84_P24113	AT3G50960	PLP3a (Phosducin-like protein 3 homolog); beta-tubulin binding (PLP3a) mRNA, complete cds [NM_114956]	0.000964021	-2.11045	1.61155
A_84_P550559	AT1G68030	PHD finger protein-related (AT1G68030) mRNA, complete cds [NM_105473]	0.000382258	-2.11061	1.86812
A_84_P258730	AT5G07400	forkhead-associated domain-containing protein / FHA domain-containing protein (AT5G07400) mRNA, complete cds [NM_120822]	0.0248817	-2.16374	1.53168
A_84_P569295	AT1G34110	leucine-rich repeat transmembrane protein kinase, putative (AT1G34110) mRNA, complete cds [NM_103134]	0.014111	-2.16655	1.66485
A_84_P534766	AT1G55320	AAE18 (ACYL-ACTIVATING ENZYME 18); catalytic/ ligase (AAE18) mRNA, complete cds [NM_001084254]	0.00213807	-2.17561	1.85695
A_84_P91909	AT5G64710	unknown protein (AT5G64710) mRNA, complete cds [NM_125867]	0.0216942	-2.29282	1.89345
A_84_P848934	AT2G13960	myb family transcription factor (AT2G13960) mRNA, complete cds [NM_001084417]	0.0239303	-2.30301	2.0183
A_84_P160423	AT1G16820	vacuolar ATP synthase catalytic subunit-related / V-ATPase-related / vacuolar proton pump-related (AT1G16820) mRNA, complete cds [NM_101543]	0.0474209	-2.36685	1.55046
A_84_P564178	AT2G38430	unknown protein (AT2G38430) mRNA, complete cds [NM_129399]	0.0301187	-2.37066	1.66104
A_84_P844018	AT2G27630	ubiquitin carboxyl-terminal hydrolase-related (AT2G27630) mRNA, complete cds [NM_128322]	0.0101421	-2.37267	1.55434
A_84_P16647	AT4G13900	putative disease resistance protein (At4g13900) mRNA, complete cds [BT000466]	0.0352533	-2.41967	1.81341
A_84_P764162	AT4G27660	unknown protein (AT4G27660) mRNA, complete cds [NM_118905]	0.0181362	-2.49812	1.50521
A_84_P594944	AT5G47635	unknown protein (AT5G47635) mRNA, complete cds [NM_124137]	0.0246122	-2.50803	1.75854
A_84_P530324	AT1G52460	hydrolase (AT1G52460) mRNA, complete cds [NM_104124]	0.00826164	-2.57199	1.58091
A_84_P23544	AT5G59720	HSP18.2 (heat shock protein 18.2) (HSP18.2) mRNA, complete cds [NM_125364]	0.00713643	-2.60315	1.51455
A_84_P20795	AT1G15890	disease resistance protein (CC-NBS-LRR class), putative (AT1G15890) mRNA, complete cds [NM_101457]	0.0249985	-2.64711	2.03457
A_84_P21716	AT2G17900	SDG37; zinc ion binding (SDG37) mRNA, complete cds [NM_179638]	0.00847992	-2.70168	1.94722
A_84_P76084	AT3G25430	CAF1 family ribonuclease (AT3G25430) mRNA, complete cds [NM_113439]	0.043847	-2.85481	1.51882
A_84_P787132	AT5G51160	ankyrin repeat family protein (AT5G51160) mRNA, complete cds [NM_124495]	0.0311515	-3.03272	1.60621
A_84_P12384	AT1G52540	protein kinase, putative (AT1G52540) mRNA, complete cds [NM_104132]	0.0240481	-3.06942	1.58875
A_84_P760804	AT3G26165	mRNA for hypothetical protein, complete cds, clone: RAFL21-14-O08 [AK229696]	0.002198	-3.08071	1.78218
A_84_P23284	AT4G21680	proton-dependent oligopeptide transport (POT) family protein (AT4G21680) mRNA, complete cds [NM_118288]	0.0407723	-3.28796	2.37405
A_84_P197914	AT5G27750	F-box family protein (AT5G27750) mRNA, complete cds [NM_122657]	0.018313	-3.29691	1.92335
A_84_P280890	AT3G10320	transferase, transferring glycosyl groUps (AT3G10320) mRNA, complete cds [NM_111867]	0.0485081	-3.44639	1.98221
A_84_P176054	AT5G23570	SGS3 (SUpPRESSOR OF GENE SILENCING 3) (SGS3) mRNA, complete cds [NM_122263]	0.0313562	-3.54624	1.91986
A_84_P792861	AT1G64600	copper ion binding / methyltransferase (AT1G64600) mRNA, complete cds [NM_105135]	0.0103983	-3.55288	1.65389
A_84_P18130	AT1G20550	unknown protein (AT1G20550) mRNA, complete cds [NM_101905]	0.00408285	-3.59532	1.63962
A_84_P607410	AT5G52290	SHOC1 (SHORTAGE IN CHIASMATA 1) (SHOC1) mRNA, complete cds [NM_124608]	0.0254545	-3.61322	1.84434
A_84_P592005	AT3G57380	transferase, transferring glycosyl groUps (AT3G57380) mRNA, complete cds [NM_115598]	0.0327807	-3.6726	1.92212
A_84_P89009	AT2G43420	3-beta hydroxysteroid dehydrogenase/isomerase family protein (AT2G43420) mRNA, complete cds [NM_129903]	0.0116744	-3.86117	1.59979
A_84_P12622	AT2G27300	NTL8 (NTM1-LIKE 8); transcription factor (NTL8) mRNA, complete cds [NM_128289]	0.0425822	-4.18144	2.04671
A_84_P271180	AT1G53490	DNA binding (AT1G53490) mRNA, complete cds [NM_104227]	0.00185822	-4.31805	1.6974
A_84_P558224	AT4G15990	unknown protein (AT4G15990) mRNA, complete cds [NM_117692]	0.00768849	-4.51004	1.66515
A_84_P759269	AT3G43790	ZIFL2 (ZINC INDUCED FACILITATOR-like 2); carbohydrate transmembrane transporter/ sugar:hydrogen symporter (ZIFL2) mRNA, complete cds [NM_114247]	0.0205731	-4.86217	2.07726
A_84_P709842	AT1G73687	(MIR159A) otherRNA [NR_022403]	0.038284	-4.86379	1.6184
A_84_P556555	AT5G02490	heat shock cognate 70 kDa protein 2 (HSC70-2) (HSP70-2) (AT5G02490) mRNA, complete cds [NM_120327]	0.0401257	-5.42665	1.60465
A_84_P572188	AT2G36340	DNA-binding storekeeper protein-related (AT2G36340) mRNA, complete cds [NM_129191]	0.00442711	-5.53365	1.67991
A_84_P525505	AT4G37420	unknown protein (AT4G37420) mRNA, complete cds [NM_119905]	0.000390083	-5.56047	1.8533
A_84_P11648	AT1G67650	7S RNA binding (AT1G67650) mRNA, complete cds [NM_105433]	0.00626859	-6.11332	1.78785
A_84_P515930	AT5G53780	unknown protein (AT5G53780) mRNA, complete cds [NM_124757]	0.0150096	-6.3246	2.00189
A_84_P14279	AT1G16120	WAKL1 (wall associated kinase-like 1); kinase (WAKL1) mRNA, complete cds [NM_101479]	0.0279554	-6.36684	1.86482
A_84_P21552	AT5G24880	unknown protein (AT5G24880) mRNA, complete cds [NM_122397]	0.00872589	-6.54294	1.60762
A_84_P17717	AT5G05320	monooxygenase, putative (MO3) (AT5G05320) mRNA, complete cds [NM_120614]	0.031389	-7.09597	1.50816
A_84_P21536	AT5G17680	disease resistance protein (TIR-NBS-LRR class), putative (AT5G17680) mRNA, complete cds [NM_121774]	0.0432866	-7.68486	1.55885
A_84_P503581	AT3G14880	unknown protein (AT3G14880) mRNA, complete cds [NM_112350]	0.031083	-7.95175	1.64295
A_84_P13610	AT3G16650	PP1/PP2A phosphatases pleiotropic regulator 2 (PRL2) (AT3G16650) mRNA, complete cds [NM_112538]	0.00102984	-9.16905	2.40495
A_84_P17683	AT4G39580	kelch repeat-containing F-box family protein (AT4G39580) mRNA, complete cds [NM_120118]	0.0247942	-9.38177	2.27516
A_84_P20277	AT3G22490	late embryogenesis abundant protein, putative / LEA protein, putative (AT3G22490) mRNA, complete cds [NM_113148]	0.0184837	-9.77217	2.12539
A_84_P791976	AT1G05894	unknown protein (AT1G05894) mRNA, complete cds [NM_001035900]	0.0335889	-13.0102	1.93507
A_84_P809484	AT5G15950	adenosylmethionine decarboxylase family protein (AT5G15950) mRNA, complete cds [NM_121600]	0.0341929	-1.50539	-3.592
A_84_P833327	AT1G69545	mRNA for putative disease resistance protein, complete cds, clone: RAFL07-75-G09 [AK226752]	0.00178956	-1.51202	-2.17236
A_84_P815863	AT5G62680	proton-dependent oligopeptide transport (POT) family protein (AT5G62680) mRNA, complete cds [NM_125663]	0.0472321	-1.57146	-2.20808
A_84_P10803	AT3G26220	CYP71B3; electron carrier/ heme binding / iron ion binding / monooxygenase/ oxygen binding (CYP71B3) mRNA, complete cds [NM_113529]	0.0457236	-1.63084	-1.57515
A_84_P17424	AT3G14470	disease resistance protein (NBS-LRR class), putative (AT3G14470) mRNA, complete cds [NM_112307]	0.0313667	-1.66604	-1.73477
A_84_P133345	AT5G45470	unknown protein (AT5G45470) mRNA, complete cds [NM_123915]	0.00483227	-1.71411	-4.67119
A_84_P14908	AT5G13960	SUVH4 (SU(VAR)3-9 HOMOLOG 4); double-stranded methylated DNA binding / histone methyltransferase(H3-K9 specific) / methyl-CpG _ (SUVH4) mRNA, complete cds [NM_121399]	0.00199745	-1.8888	-1.73105
A_84_P554108	AT4G04700	CPK27; ATP binding / calcium ion binding / kinase/ protein kinase/ protein serine/threonine kinase/ protein tyrosine kinase (CPK27) mRNA, complete cds [NM_116708]	0.0168229	-1.93659	-1.75108
A_84_P14866	AT5G01340	mitochondrial substrate carrier family protein (AT5G01340) mRNA, complete cds [NM_120212]	0.00481354	-1.95891	-2.85419
A_84_P23478	AT5G41750	disease resistance protein (TIR-NBS-LRR class), putative (AT5G41750) mRNA, complete cds [NM_123540]	0.0189165	-2.24422	-3.54695
A_84_P765572	AT4G13495	(AT4G13495) otherRNA [NR_022955]	0.024625	-2.40025	-2.18396
A_84_P10452	AT1G03210	phenazine biosynthesis PhzC/PhzF family protein (AT1G03210) mRNA, complete cds [NM_100203]	0.00457642	-2.47605	-2.23701
A_84_P580265	AT3G07195	proline-rich family protein (AT3G07195) mRNA, complete cds [NM_148695]	0.0318979	-2.57659	-2.03017
A_84_P751391	AT1G21525	clone 31878 mRNA, complete sequence [AY087114]	0.0365637	-2.89428	-3.28492
A_84_P115962	AT4G04695	CPK31; ATP binding / calcium ion binding / calmodulin-dependent protein kinase/ kinase/ protein kinase/ protein serine/threoni_ (CPK31) mRNA, complete cds [NM_148230]	0.0124223	-3.3749	-3.91596
A_84_P825802	AT5G25250	unknown protein (AT5G25250) mRNA, complete cds [NM_122434]	0.0296402	-3.42494	-4.8106
A_84_P65404	AT5G44490	F-box family protein (AT5G44490) mRNA, complete cds [NM_123816]	0.0319773	-3.58647	-1.69901
A_84_P870484	AT1G66040	VIM4 (VARIANT IN METHYLATION 4); protein binding / zinc ion binding (VIM4) mRNA, complete cds [NM_105275]	0.0166713	-3.7488	-1.65145
A_84_P14836	AT4G37530	peroxidase, putative (AT4G37530) mRNA, complete cds [NM_001085039]	0.0361121	-4.51213	-2.04882
A_84_P65264	AT3G15356	legume lectin family protein (AT3G15356) mRNA, complete cds [NM_148726]	0.022925	-4.55977	-4.84226
A_84_P869841	AT3G63240	endonuclease/exonuclease/phosphatase family protein (AT3G63240) mRNA, complete cds [NM_116189]	0.0362467	-8.82151	-1.69399
A_84_P12584	AT2G04450	ATNUDT6 (Arabidopsis thaliana Nudix hydrolase homolog 6); ADP-ribose diphosphatase/ NAD or NADH binding / hydrolase (ATNUDT6) mRNA, complete cds [NM_126478]	0.0436643	-11.2613	-16.7252
A_84_P17414	AT3G26630	pentatricopeptide (PPR) repeat-containing protein (AT3G26630) mRNA, complete cds [NM_113574]	0.0334868	-1.50066	1.06253
A_84_P143879	AT2G27180	unknown protein (AT2G27180) mRNA, complete cds [NM_128276]	0.0191768	-1.50111	1.39954
A_84_P803494	AT3G27906	clone 24962 mRNA sequence [DQ108787]	0.0267096	-1.50203	1.10219
A_84_P73504	AT1G51520	nucleic acid binding / nucleotide binding (AT1G51520) mRNA, complete cds [NM_104030]	0.028669	-1.50472	1.33853
A_84_P13111	AT5G51590	DNA-binding protein-related (AT5G51590) mRNA, complete cds [NM_124538]	0.0217354	-1.5091	1.06774
A_84_P15204	AT1G10730	clathrin adaptor complexes medium subunit family protein (AT1G10730) mRNA, complete cds [NM_100949]	0.00496536	-1.51258	1.43765
A_84_P14869	AT5G02050	mitochondrial glycoprotein family protein / MAM33 family protein (AT5G02050) mRNA, complete cds [NM_120283]	0.0257523	-1.51282	1.10249
A_84_P23586	AT5G17550	PEX19-2 (PEX19-2) mRNA, complete cds [NM_121761]	0.00404207	-1.53256	1.20913
A_84_P599288	AT5G01730	ATSCAR4 (ATSCAR4) mRNA, complete cds [NM_120251]	0.00386794	-1.53821	1.13711
A_84_P570978	AT3G22650	CEG (CEGENDUO) (CEG) mRNA, complete cds [NM_113164]	0.0262228	-1.54139	1.10757
A_84_P308203	AT4G09250	unknown protein (AT4G09250) mRNA, complete cds [NM_116993]	0.0087884	-1.54298	1.06805
A_84_P18520	AT4G09200	SPla/RYanodine receptor (SPRY) domain-containing protein (AT4G09200) mRNA, complete cds [NM_116989]	0.0440891	-1.54996	1.17851
A_84_P22004	AT2G36790	UGT73C6 (UDP-glucosyl transferase 73C6); UDP-glucosyltransferase/ UDP-glycosyltransferase/ quercetin 3-O-glucosyltransferase/ _ (UGT73C6) mRNA, complete cds [NM_129234]	0.0495435	-1.55034	1.18858
A_84_P790886	AT1G69340	appr-1-p processing enzyme family protein (AT1G69340) mRNA, complete cds [NM_105601]	0.0304171	-1.55624	1.25207
A_84_P755077	AT2G41440	unknown protein (AT2G41440) mRNA, complete cds [NM_001125024]	0.0216906	-1.55723	1.39976
A_84_P754404	AT1G22403	(AT1G22403) otherRNA [NR_022125]	0.0128243	-1.56198	1.37108
A_84_P754234	AT1G21651	protein binding / zinc ion binding (AT1G21651) mRNA, complete cds [NM_001123853]	0.0149124	-1.57472	1.33949
A_84_P751611	AT1G07620	unknown protein (AT1G07620) mRNA, complete cds [NM_100635]	0.0382219	-1.57953	1.08319
A_84_P584214	AT5G26720	unknown protein (AT5G26720) mRNA, complete cds [NM_180542]	0.0480824	-1.58162	1.25756
A_84_P841805	AT5G09690	magnesium transporter CorA-like family protein (MRS2-7) (AT5G09690) mRNA, complete cds [NM_001085088]	0.017176	-1.59441	1.39045
A_84_P558681	AT1G53903	unknown protein (AT1G53903) mRNA, complete cds [NM_001124015]	0.0371785	-1.60271	1.19296
A_84_P12387	AT1G22600	unknown protein (AT1G22600) mRNA, complete cds [NM_102107]	0.027762	-1.61496	1.10097
A_84_P584357	AT3G16160	transcription factor (AT3G16160) mRNA, complete cds [NM_112486]	0.0471256	-1.62276	1.49444
A_84_P18167	AT2G40090	ATATH9; transporter (ATATH9) mRNA, complete cds [NM_129567]	0.0459701	-1.6313	1.2555
A_84_P270000	AT3G27930	unknown protein (AT3G27930) mRNA, complete cds [NM_113710]	0.0167938	-1.6352	1.31335
A_84_P12276	AT1G34460	CYCB1;5 (CYCLIN B1;5); cyclin-dependent protein kinase regulator (CYCB1;5) mRNA, complete cds [NM_103168]	0.0293656	-1.64734	1.23602
A_84_P752382	AT1G43145	unknown protein (AT1G43145) mRNA, complete cds [NM_001160929]	0.0439702	-1.66224	1.0375
A_84_P564918	AT1G69280	unknown protein (AT1G69280) mRNA, complete cds [NM_105595]	0.0194385	-1.66338	1.31193
A_84_P23743	AT1G32850	UBP11 (UBIQUITIN-SPECIFIC PROTEASE 11); cysteine-type endopeptidase/ ubiquitin thiolesterase (UBP11) mRNA, complete cds [NM_103019]	0.0343094	-1.66591	1.23264
A_84_P851295	AT3G04670	WRKY39; calmodulin binding / transcription factor (WRKY39) mRNA, complete cds [NM_111339]	0.0328438	-1.66614	1.17481
A_84_P700272	AT1G56510	WRR4 (WHITE RUST RESISTANCE 4); ATP binding / nucleoside-triphosphatase/ nucleotide binding / transmembrane receptor (WRR4) mRNA, complete cds [NM_104527]	0.0400387	-1.67014	1.25153
A_84_P792311	AT5G66450	clone 154859 mRNA sequence [DQ108740]	0.0482922	-1.67431	1.43988
A_84_P138169	AT2G13350	C2 domain-containing protein (AT2G13350) mRNA, complete cds [NM_126924]	0.018936	-1.67464	1.05391
A_84_P767886	AT5G18630	lipase class 3 family protein (AT5G18630) mRNA, complete cds [NM_203076]	0.00777839	-1.68773	1.02835
A_84_P10404	AT1G30455	protein binding / transcription activator/ transcription regulator/ translation initiation factor/ zinc ion binding (AT1G30455) mRNA, complete cds [NM_001123917]	0.0297491	-1.69253	1.15674
A_84_P19960	AT1G78390	NCED9 (NINE-CIS-EPOXYCAROTENOID DIOXYGENASE 9); 9-cis-epoxycarotenoid dioxygenase (NCED9) mRNA, complete cds [NM_106486]	0.00491113	-1.69504	1.11407
A_84_P12248	AT5G19490	DNA binding / sequence-specific DNA binding (AT5G19490) mRNA, complete cds [NM_121954]	0.0446754	-1.69999	1.30709
A_84_P18858	AT5G19870	unknown protein (AT5G19870) mRNA, complete cds [NM_121993]	0.0233169	-1.7078	1.00592
A_84_P787835	AT1G69400	transducin family protein / WD-40 repeat family protein (AT1G69400) mRNA, complete cds [NM_202384]	0.026393	-1.72587	1.4069
A_84_P144519	AT2G03260	EXS family protein / ERD1/XPR1/SYG1 family protein (AT2G03260) mRNA, complete cds [NM_126377]	0.0359279	-1.73935	1.19001
A_84_P23171	AT3G51910	AT-HSFA7A; DNA binding / transcription factor (HSFA7A) mRNA, complete cds [NM_115050]	0.016304	-1.73953	1.00267
A_84_P587403	AT3G05110	unknown protein (AT3G05110) mRNA, complete cds [NM_111383]	0.0490178	-1.76702	1.14305
A_84_P561991	AT5G48610	unknown protein (AT5G48610) mRNA, complete cds [NM_124237]	0.0159818	-1.77277	1.31793
A_84_P17200	AT1G16110	WAKL6 (wall associated kinase-like 6); kinase (WAKL6) mRNA, complete cds [NM_101478]	0.0271455	-1.78029	1.19145
A_84_P22754	AT1G02110	proline-rich family protein (AT1G02110) mRNA, complete cds [NM_100091]	0.0435261	-1.82107	1.41753
A_84_P509156	AT2G19240	RabGAP/TBC domain-containing protein (AT2G19240) mRNA, complete cds [NM_127481]	0.032429	-1.82417	1.3654
A_84_P526196	AT3G30841	2,3-biphosphoglycerate-independent phosphoglycerate mutase-related / phosphoglyceromutase-related (AT3G30841) mRNA, complete cds [NM_180320]	0.0197742	-1.82937	1.26592
A_84_P13748	AT3G59740	receptor lectin kinase 3 (lecRK3) (AT3G59740) mRNA, complete cds [NM_115836]	0.0359774	-1.83009	1.16279
A_84_P515570	AT3G28850	glutaredoxin family protein (AT3G28850) mRNA, complete cds [NM_113806]	0.0321873	-1.83773	1.46969
A_84_P754495	AT1G62886	DNA binding (AT1G62886) mRNA, complete cds [NM_001124065]	0.0235622	-1.84433	1.42428
A_84_P10360	AT5G09260	VPS20.2 (VACUOLAR PROTEIN SORTING-ASSOCIATED PROTEIN 20.2) (VPS20.2) mRNA, complete cds [NM_120962]	0.0221201	-1.84434	1.2273
A_84_P600382	AT1G05400	unknown protein (AT1G05400) mRNA, complete cds [NM_001160833]	0.0142717	-1.8549	1.49797
A_84_P16624	AT4G08250	scarecrow transcription factor family protein (AT4G08250) mRNA, complete cds [NM_116894]	0.0452916	-1.86288	1.28729
A_84_P784748	AT5G37055	Full-length cDNA Complete sequence from clone GSLTPGH86ZC04 of Hormone Treated Callus of strain col-0 of Arabidopsis thaliana (thale cress) [BX842297]	0.0478548	-1.87308	1.12542
A_84_P21539	AT5G18360	disease resistance protein (TIR-NBS-LRR class), putative (AT5G18360) mRNA, complete cds [NM_121841]	0.0200897	-1.89218	1.28502
A_84_P769600	AT5G18245	(AT5G18245) otherRNA [NR_023150]	0.011744	-1.91582	1.02686
A_84_P97826	AT1G55170	unknown protein (AT1G55170) mRNA, complete cds [NM_104390]	0.0418232	-1.92847	1.43765
A_84_P752750	AT1G35435	unknown protein (AT1G35435) mRNA, complete cds [NM_001036064]	0.00724477	-1.93228	1.08186
A_84_P203848	AT2G19380	RNA recognition motif (RRM)-containing protein (AT2G19380) mRNA, complete cds [NM_127495]	0.0251074	-1.93946	1.27347
A_84_P18938	AT1G08800	unknown protein (AT1G08800) mRNA, complete cds [NM_001123778]	0.0272118	-1.94069	1.35166
A_84_P11516	AT1G20380	prolyl oligopeptidase, putative / prolyl endopeptidase, putative / post-proline cleaving enzyme, putative (AT1G20380) mRNA, complete cds [NM_101889]	0.02241	-1.94774	1.28029
A_84_P19359	AT3G45440	lectin protein kinase family protein (AT3G45440) mRNA, complete cds [NM_114413]	0.0209904	-1.96786	1.09801
A_84_P20178	AT2G26790	pentatricopeptide (PPR) repeat-containing protein (AT2G26790) mRNA, complete cds [NM_128236]	0.0256716	-1.97671	1.17843
A_84_P555359	AT3G02800	phosphatase/ phosphoprotein phosphatase/ protein tyrosine phosphatase (AT3G02800) mRNA, complete cds [NM_111148]	0.0323128	-1.97913	1.26842
A_84_P189814	AT3G52670	F-box family protein (AT3G52670) mRNA, complete cds [NM_115127]	0.00161277	-2.01697	1.20486
A_84_P16633	AT4G10550	subtilase family protein (AT4G10550) mRNA, complete cds [NM_117123]	0.00851243	-2.01865	1.09304
A_84_P799358	AT3G04640	AV536391 Arabidopsis thaliana liquid-cultured seedlings Columbia Arabidopsis thaliana cDNA clone pAZNII1027F 3', mRNA sequence [AV536391]	0.0175314	-2.02213	1.07091
A_84_P14110	AT5G65350	histone H3 (AT5G65350) mRNA, complete cds [NM_125933]	0.0375517	-2.03128	1.19395
A_84_P120252	AT1G27110	binding (AT1G27110) mRNA, complete cds [NM_102473]	0.0420741	-2.0333	1.05135
A_84_P22441	AT5G03250	phototropic-responsive NPH3 family protein (AT5G03250) mRNA, complete cds [NM_120403]	0.010743	-2.06173	1.19265
A_84_P784782	AT5G16950	AV781610 RAFL3 Arabidopsis thaliana cDNA clone RAFL03-04-E02 3', mRNA sequence [AV781610]	0.0357717	-2.0672	1.13318
A_84_P17977	AT1G04030	unknown protein (AT1G04030) mRNA, complete cds [NM_100284]	0.00714714	-2.07486	1.40628
A_84_P22796	AT1G79800	plastocyanin-like domain-containing protein (AT1G79800) mRNA, complete cds [NM_106629]	0.034206	-2.08515	1.00988
A_84_P826039	AT2G29525	unknown protein (AT2G29525) mRNA, complete cds [NM_179803]	0.0380763	-2.08748	1.44323
A_84_P532500	AT4G02140	unknown protein (AT4G02140) mRNA, complete cds [NM_116446]	0.0202507	-2.08783	1.25936
A_84_P10345	AT5G16850	ATTERT (TELOMERASE REVERSE TRANSCRIPTASE); telomerase/ telomeric template RNA reverse transcriptase (ATTERT) mRNA, complete cds [NM_121691]	0.0492777	-2.09358	1.05585
A_84_P18631	AT4G13920	AtRLP50 (Receptor Like Protein 50); kinase/ protein binding (AtRLP50) mRNA, complete cds [NM_117466]	0.00532251	-2.10435	1.156
A_84_P14509	AT2G29120	ATGLR2.7; intracellular ligand-gated ion channel (ATGLR2.7) mRNA, complete cds [NM_128469]	0.0149434	-2.15616	1.19773
A_84_P856766	AT3G09950	unknown protein (AT3G09950) mRNA, complete cds [NM_111830]	0.0362089	-2.16622	1.13832
A_84_P20838	AT1G09650	F-box family protein (AT1G09650) mRNA, complete cds [NM_100837]	0.0316727	-2.18063	1.15774
A_84_P787067	AT5G63135	AYAOX70TF pooled cDNA populations Arabidopsis thaliana cDNA, mRNA sequence [EG500823]	0.0033	-2.18755	1.06597
A_84_P578094	AT3G23260	F-box family protein (AT3G23260) mRNA, complete cds [NM_113227]	0.0322597	-2.18878	1.44993
A_84_P581022	AT2G16340	unknown protein (AT2G16340) mRNA, complete cds [NM_127188]	0.0239058	-2.19211	1.2441
A_84_P787231	AT5G37750	heat shock protein binding / unfolded protein binding (AT5G37750) mRNA, complete cds [NM_123134]	0.00826232	-2.20636	1.47354
A_84_P20268	AT3G27190	uracil phosphoribosyltransferase, putative / UMP pyrophosphorylase, putative / UpRTase, putative (AT3G27190) mRNA, complete cds [NM_113633]	0.0234359	-2.21818	1.28028
A_84_P13550	AT2G18000	TAF14 (TBP-associated factor 14) (TAF14) mRNA, complete cds [NM_127356]	0.0488862	-2.25435	1.03178
A_84_P765024	AT4G38545	(AT4G38545) otherRNA [NR_023060]	0.0418368	-2.27569	1.45001
A_84_P799624	AT2G17830	F-box family protein (AT2G17830) mRNA, complete cds [NM_127336]	0.0381601	-2.27849	1.24842
A_84_P17648	AT4G30540	glutamine amidotransferase class-I domain-containing protein (AT4G30540) mRNA, complete cds [NM_119200]	0.0446621	-2.28482	1.39008
A_84_P11341	AT1G33820	unknown protein (AT1G33820) mRNA, complete cds [NM_103104]	0.0180958	-2.29876	1.11611
A_84_P20011	AT1G64320	myosin heavy chain-related (AT1G64320) mRNA, complete cds [NM_105106]	0.00507565	-2.30019	1.48135
A_84_P849797	AT3G43690	mRNA for hypothetical protein, complete cds, clone: RAFL15-10-B06 [AK228488]	0.0147717	-2.32752	1.18781
A_84_P760791	AT3G54060	unknown protein (AT3G54060) mRNA, complete cds [NM_001035779]	0.0287857	-2.33163	1.30971
A_84_P15308	AT1G16090	WAKL7 (wall associated kinase-like 7); protein serine/threonine kinase (WAKL7) mRNA, complete cds [NM_101477]	0.0198981	-2.36614	1.2916
A_84_P131786	AT5G56370	F-box family protein (AT5G56370) mRNA, complete cds [NM_203213]	0.0178601	-2.3773	1.21063
A_84_P520827	AT3G13020	hAT dimerisation domain-containing protein (AT3G13020) mRNA, complete cds [NM_112139]	0.0437078	-2.38989	1.2115
A_84_P790950	AT2G03520	ATUpS4 (Arabidopsis thaliana ureide permease 4) (ATUpS4) mRNA, complete cds [NM_126402]	0.0150192	-2.40046	1.0616
A_84_P233849	AT5G18770	F-box family protein (AT5G18770) mRNA, complete cds [NM_121882]	0.00172922	-2.4622	1.36216
A_84_P608994	AT4G28005	unknown protein (AT4G28005) mRNA, complete cds [NM_148379]	0.0329797	-2.46694	1.45498
A_84_P16325	AT2G26650	AKT1 (ARABIDOPSIS K TRANSPORTER 1); cyclic nucleotide binding / inward rectifier potassium channel (AKT1) mRNA, complete cds [NM_128222]	0.00634562	-2.49527	1.14104
A_84_P20166	AT2G39200	MLO12 (MILDEW RESISTANCE LOCUS O 12); calmodulin binding (MLO12) mRNA, complete cds [NM_129478]	0.00948054	-2.50684	1.08969
A_84_P608822	AT3G26360	ribosomal protein-related (AT3G26360) mRNA, complete cds [NM_113543]	0.00646952	-2.51931	1.45814
A_84_P757712	AT2G24755	(AT2G24755) otherRNA [NR_022547]	0.00751168	-2.53902	1.05758
A_84_P753866	AT1G20132	hydrolase, acting on ester bonds / lipase (AT1G20132) mRNA, complete cds [NM_001123845]	0.0422349	-2.5425	1.11682
A_84_P761927	AT3G33528	unknown protein (AT3G33528) mRNA, complete cds [NM_001084761]	0.0266135	-2.6352	1.38795
A_84_P209868	AT2G32130	unknown protein (AT2G32130) mRNA, complete cds [NM_128772]	0.00745073	-2.74107	1.29925
A_84_P769485	AT5G60142	DNA binding (AT5G60142) mRNA, complete cds [NM_001125991]	0.0261991	-2.74909	1.30803
A_84_P792687	AT1G48145	AYAWO94TR pooled cDNA populations Arabidopsis thaliana cDNA, mRNA sequence [EG457224]	0.0499637	-2.74946	1.13071
A_84_P216348	AT3G29790	unknown protein (AT3G29790) mRNA, complete cds [NM_113906]	0.032119	-2.8655	1.20244
A_84_P16276	AT1G63530	unknown protein (AT1G63530) mRNA, complete cds [NM_105031]	0.00669108	-2.90173	1.11454
A_84_P22399	AT4G35520	MLH3 (MUTL PROTEIN HOMOLOG 3); ATP binding / mismatched DNA binding (MLH3) mRNA, complete cds [NM_119717]	0.000869904	-2.91323	1.33511
A_84_P512438	AT3G20710	F-box protein-related (AT3G20710) mRNA, complete cds [NM_112962]	0.00779538	-2.9423	1.07048
A_84_P842862	AT5G19840	transcription factor jumonji (jmjC) domain-containing protein (AT5G19840) mRNA, complete cds [NM_121989]	0.0424753	-3.03054	1.45733
A_84_P796396	AT1G57835	(AT1G57835) otherRNA [NR_027723]	0.0060665	-3.10809	1.00998
A_84_P10430	AT1G61310	ATP binding / protein binding (AT1G61310) mRNA, complete cds [NM_104812]	0.0325795	-3.15239	1.03179
A_84_P829642	AT1G30160	unknown protein (AT1G30160) mRNA, complete cds [NM_001036036]	0.0174333	-3.16237	1.25113
A_84_P799250	AT4G28070	AFG1-like ATPase family protein (AT4G28070) mRNA, complete cds [NM_118946]	0.043142	-3.22188	1.34303
A_84_P145709	AT1G13130	glycosyl hydrolase family 5 protein / cellulase family protein (AT1G13130) mRNA, complete cds [NM_101183]	0.0155004	-3.36051	1.10652
A_84_P832888	AT5G54570	BGLU41 (BETA GLUCOSIDASE 41); catalytic/ cation binding / hydrolase, hydrolyzing O-glycosyl compounds (BGLU41) mRNA, complete cds [NM_124837]	0.0138079	-3.37046	1.17653
A_84_P17818	AT5G45990	crooked neck protein, putative / cell cycle protein, putative (AT5G45990) mRNA, complete cds [NM_123967]	0.0309876	-3.4292	1.22393
A_84_P560214	AT5G45095	unknown protein (AT5G45095) mRNA, complete cds [NM_180590]	0.0207926	-3.43753	1.22089
A_84_P18048	AT1G34180	anac016 (Arabidopsis NAC domain containing protein 16); transcription factor (anac016) mRNA, complete cds [NM_103141]	0.0448998	-3.62141	1.21914
A_84_P80789	AT3G62320	nucleic acid binding (AT3G62320) mRNA, complete cds [NM_116097]	0.0399645	-3.79125	1.33465
A_84_P12990	AT5G05490	SYN1 (SYNAPTIC 1) (SYN1) mRNA, complete cds [NM_180442]	0.0473296	-3.85926	1.34636
A_84_P18101	AT1G73910	ATARP4A (Actin-related proteins 4A); protein binding / structural constituent of cytoskeleton (ATARP4A) mRNA, complete cds [NM_106050]	0.0130252	-3.8714	1.13435
A_84_P585947	AT5G09610	APUM21 (Arabidopsis Pumilio 21); RNA binding / binding (APUM21) mRNA, complete cds [NM_120998]	0.0298681	-3.91954	1.30226
A_84_P804017	AT5G10336	Full-length cDNA Complete sequence from clone GSLTLS37ZE06 of Adult vegetative tissue of strain col-0 of Arabidopsis thaliana (thale cress) [BX830896]	0.0441192	-3.93914	1.4955
A_84_P298854	AT4G14465	DNA-binding protein-related (AT4G14465) mRNA, complete cds [NM_117526]	0.00631405	-4.03432	1.11574
A_84_P834079	AT1G27752	unknown protein (AT1G27752) mRNA, complete cds [NM_001084142]	0.0238508	-4.11127	1.33463
A_84_P786622	AT2G11140	putative retroelement pol polyprotein (At2g11140) mRNA, complete cds [AY114658]	0.0236662	-4.11748	1.39173
A_84_P23094	AT3G12860	nucleolar protein Nop56, putative (AT3G12860) mRNA, complete cds [NM_112122]	0.0375449	-4.13884	1.34927
A_84_P210248	AT5G42460	unknown protein (AT5G42460) mRNA, complete cds [NM_123611]	0.0089014	-4.46068	1.31055
A_84_P16782	AT5G07880	SNAP29; SNAP receptor (SNAP29) mRNA, complete cds [NM_120870]	0.0117008	-4.46318	1.3262
A_84_P756412	AT2G15029	hypothetical protein (At2g15030 [AY231410]	0.0498018	-4.52715	1.17124
A_84_P271080	AT3G56600	inositol or phosphatidylinositol kinase/ phosphotransferase, alcohol groUp as acceptor (AT3G56600) mRNA, complete cds [NM_115519]	0.00689517	-4.56419	1.38589
A_84_P765891	AT4G12382	unknown protein (AT4G12382) mRNA, complete cds [NM_001125498]	0.0466775	-4.56774	1.35169
A_84_P792801	AT3G18530	binding (AT3G18530) mRNA, complete cds [NM_112739]	0.026089	-4.69005	1.23819
A_84_P23725	AT1G17260	AHA10 (Autoinhibited H(+)-ATPase isoform 10); ATPase/ ATPase, coUpled to transmembrane movement of ions, phosphorylative mecha_ (AHA10) mRNA, complete cds [NM_101587]	0.0176242	-4.82718	1.19631
A_84_P19313	AT3G26160	CYP71B17; electron carrier/ heme binding / iron ion binding / monooxygenase/ oxygen binding (CYP71B17) mRNA, complete cds [NM_113523]	0.0320069	-4.83035	1.17626
A_84_P10486	AT1G17240	AtRLP2 (Receptor Like Protein 2); protein binding / protein kinase (AtRLP2) mRNA, complete cds [NM_101585]	0.00752136	-5.08059	1.38371
A_84_P73804	AT5G62165	AGL42 (AGAMOUS LIKE 42); transcription factor (AGL42) mRNA, complete cds [NM_180916]	0.0319269	-5.36009	1.04588
A_84_P19337	AT3G20960	CYP705A33; electron carrier/ heme binding / iron ion binding / monooxygenase/ oxygen binding (CYP705A33) mRNA, complete cds [NM_112988]	0.00511045	-5.41406	1.35225
A_84_P561092	AT5G45150	RTL3 (RNase three-like protein 3); RNA binding / double-stranded RNA binding / ribonuclease III (RTL3) mRNA, complete cds [NM_123883]	0.030404	-6.54363	1.21513
A_84_P15115	AT3G24982	protein binding (AT3G24982) mRNA, complete cds [NM_113404]	0.00117734	-6.6311	1.3834
A_84_P15657	AT4G00110	GAE3 (UDP-D-GLUCURONATE 4-EPIMERASE 3); UDP-glucuronate 4-epimerase/ catalytic (GAE3) mRNA, complete cds [NM_116228]	0.0243893	-8.00019	1.16009
A_84_P788690	AT1G22980	unknown protein (AT1G22980) mRNA, complete cds [NM_102145]	0.0216439	-8.52801	1.31409
A_84_P80959	AT1G53790	F-box family protein (AT1G53790) mRNA, complete cds [NM_001124013]	0.0239416	-9.69501	1.46017
A_84_P10100	AT4G34400	DNA binding / transcription factor (AT4G34400) mRNA, complete cds [NM_119605]	0.00733175	-10.1721	1.36972
A_84_P503380	AT5G08600	U3 ribonucleoprotein (Utp) family protein (AT5G08600) mRNA, complete cds [NM_120947]	0.0250323	-10.8313	1.0022
A_84_P759241	AT3G30122	At3g30140 mRNA sequence [AY046045]	0.000644582	-18.2368	1.07529
A_84_P11480	AT1G53480	unknown protein (AT1G53480) mRNA, complete cds [NM_104226]	0.000221292	-62.2666	1.11331
A_84_P201258	AT3G16280	DNA binding / transcription factor (AT3G16280) mRNA, complete cds [NM_112499]	0.0080675	-1.5261	-1.07674
A_84_P846839	AT3G54740	unknown protein (AT3G54740) mRNA, complete cds [NM_001084816]	0.0241191	-1.53809	-1.05607
A_84_P50050	AT4G18470	SNI1; transcription repressor (SNI1) mRNA, complete cds [NM_117959]	0.0354021	-1.55914	-1.31209
A_84_P17099	AT1G32740	protein binding / zinc ion binding (AT1G32740) mRNA, complete cds [NM_103008]	0.0202602	-1.56227	-1.26368
A_84_P23388	AT5G03730	CTR1 (CONSTITUTIVE TRIPLE RESPONSE 1); kinase/ protein binding / protein serine/threonine kinase/ protein serine/threonine/tyr_ (CTR1) mRNA, complete cds [NM_180429]	0.0489332	-1.56996	-1.08266
A_84_P186924	AT1G65790	ARK1 (A. THALIANA RECEPTOR KINASE 1); kinase/ protein kinase/ protein serine/threonine kinase/ transmembrane receptor protein _ (ARK1) mRNA, complete cds [NM_105252]	0.0148837	-1.57341	-1.10323
A_84_P844687	AT1G70630	unknown protein (AT1G70630) mRNA, complete cds [NM_105731]	0.0440715	-1.58744	-1.03456
A_84_P226009	AT5G50530	CBS domain-containing protein / octicosapeptide/Phox/Bemp1 (PB1) domain-containing protein (AT5G50530) mRNA, complete cds [NM_124440]	0.0191815	-1.59644	-1.24007
A_84_P10312	AT5G61250	AtGUS1 (Arabidopsis thaliana glucuronidase 1); beta-glucuronidase (AtGUS1) mRNA, complete cds [NM_125518]	0.0252847	-1.61103	-1.0394
A_84_P16844	AT5G38250	serine/threonine protein kinase, putative (AT5G38250) mRNA, complete cds [NM_123186]	0.00530075	-1.61558	-1.13773
A_84_P20335	AT3G52460	hydroxyproline-rich glycoprotein family protein (AT3G52460) mRNA, complete cds [NM_115106]	0.0440708	-1.64424	-1.0153
A_84_P16301	AT2G33240	XID; motor/ protein binding (XID) mRNA, complete cds [NM_128883]	0.0445948	-1.6665	-1.006
A_84_P10236	AT5G40780	LHT1; amino acid transmembrane transporter (LHT1) mRNA, complete cds [NM_180778]	0.0162099	-1.66658	-1.13211
A_84_P11470	AT1G66400	calmodulin-related protein, putative (AT1G66400) mRNA, complete cds [NM_105311]	0.0179808	-1.68034	-1.08935
A_84_P17626	AT4G25835	AAA-type ATPase family protein (AT4G25835) mRNA, complete cds [NM_118716]	0.0154593	-1.70534	-1.05567
A_84_P843011	AT1G07050	CONSTANS-like protein-related (AT1G07050) mRNA, complete cds [NM_100579]	0.0273107	-1.77439	-1.10697
A_84_P525179	AT2G34920	EDA18 (embryo sac development arrest 18); protein binding / zinc ion binding (EDA18) mRNA, complete cds [NM_129045]	0.0334426	-1.7826	-1.39848
A_84_P291264	AT5G64950	mitochondrial transcription termination factor-related / mTERF-related (AT5G64950) mRNA, complete cds [NM_125894]	0.0392609	-1.7832	-1.00752
A_84_P15259	AT1G06490	ATGSL07 (glucan synthase-like 7); 1,3-beta-glucan synthase/ transferase, transferring glycosyl groUps (ATGSL07) mRNA, complete cds [NM_100528]	0.0253665	-1.79525	-1.24017
A_84_P10025	AT1G17480	IQD7 (IQ-domain 7); calmodulin binding (IQD7) mRNA, complete cds [NM_101610]	0.0203099	-1.79751	-1.32808
A_84_P20779	AT2G07714	transcription factor-related (AT2G07714) mRNA, complete cds [NM_126754]	0.0310979	-1.82012	-1.01985
A_84_P19670	AT5G27680	RECQSIM (Arabidopsis RecQ helicase sim); ATP binding / ATP-dependent helicase/ helicase/ nucleic acid binding (RECQSIM) mRNA, complete cds [NM_122650]	0.0273536	-1.83362	-1.00827
A_84_P15590	AT3G48850	mitochondrial phosphate transporter, putative (AT3G48850) mRNA, complete cds [NM_114744]	0.0140765	-1.8799	-1.34555
A_84_P19820	AT1G54960	ANP2; MAP kinase kinase kinase/ kinase (ANP2) mRNA, complete cds [NM_104370]	0.0270874	-1.98785	-1.02234
A_84_P824147	AT5G15460	MUB2 (MEMBRANE-ANCHORED UBIQUITIN-FOLD PROTEIN 2) (MUB2) mRNA, complete cds [NM_180493]	0.00136839	-2.01445	-1.09255
A_84_P547965	AT1G12030	unknown protein (AT1G12030) mRNA, complete cds [NM_101075]	0.0399652	-2.04595	-1.14634
A_84_P786886	AT5G39785	structural constituent of ribosome (AT5G39785) mRNA, complete cds [NM_180776]	0.0422511	-2.05556	-1.20811
A_84_P15310	AT1G29730	ATP binding / kinase/ protein binding / protein kinase/ protein serine/threonine kinase/ protein tyrosine kinase (AT1G29730) mRNA, complete cds [NM_102713]	0.00718903	-2.0628	-1.10951
A_84_P251015	AT4G14490	forkhead-associated domain-containing protein / FHA domain-containing protein (AT4G14490) mRNA, complete cds [NM_117529]	0.0397143	-2.19306	-1.14661
A_84_P21321	AT3G61760	ADL1B (ARABIDOPSIS DYNAMIN-LIKE 1B); GTP binding / GTPase (ADL1B) mRNA, complete cds [NM_116041]	0.0315408	-2.23353	-1.08318
A_84_P17664	AT4G34510	KCS17 (3-KETOACYL-COA SYNTHASE 17); acyltransferase/ catalytic/ transferase, transferring acyl groUps other than amino-acyl gr_ (KCS17) mRNA, complete cds [NM_119616]	0.0359985	-2.27252	-1.09998
A_84_P70304	AT3G21310	unknown protein (AT3G21310) mRNA, complete cds [NM_113026]	0.00687113	-2.30032	-1.42007
A_84_P532420	AT3G30840	unknown protein (AT3G30840) mRNA, complete cds [NM_113988]	0.00585722	-2.33171	-1.33639
A_84_P501033	AT1G50830	unknown protein (AT1G50830) mRNA, complete cds [NM_103964]	0.0089039	-2.34138	-1.05335
A_84_P187824	AT5G22110	ATDPB2 (ARABIDOPSIS THALIANA DNA POLYMERASE EPSILON SUBUNIT B2); DNA binding / DNA-directed DNA polymerase/ nucleic acid bindi_ (ATDPB2) mRNA, complete cds [NM_147892]	0.0282051	-2.39111	-1.26923
A_84_P16342	AT2G26290	ARSK1 (root-specific kinase 1); kinase (ARSK1) mRNA, complete cds [NM_128186]	0.0290457	-2.42508	-1.09525
A_84_P208528	AT3G04180	germin-like protein, putative (AT3G04180) mRNA, complete cds [NM_111289]	0.0226061	-2.427	-1.16947
A_84_P765568	AT4G13493	(MIR850A) otherRNA [NR_022956]	0.0273864	-2.55091	-1.37132
A_84_P24179	AT4G02390	APP (ARABIDOPSIS POLY(ADP-RIBOSE) POLYMERASE); NAD+ ADP-ribosyltransferase/ nucleic acid binding (APP) mRNA, complete cds [NM_116472]	0.022186	-2.74589	-1.12723
A_84_P533478	AT4G27510	unknown protein (AT4G27510) mRNA, complete cds [NM_118886]	0.0149526	-2.82035	-1.02269
A_84_P14365	AT1G29740	kinase (AT1G29740) mRNA, complete cds [NM_102714]	0.04612	-2.8331	-1.20242
A_84_P765653	AT4G16892	(AT4G16892) otherRNA [NR_022975]	0.0208652	-2.89693	-1.00094
A_84_P10510	AT1G69720	ho3 (HEME OXYGENASE 3); heme oxygenase (decyclizing) (ho3) mRNA, complete cds [NM_001124102]	0.0145935	-2.90336	-1.28411
A_84_P760282	AT3G57765	(U2.3) ncRNA [NR_022860]	0.0333214	-2.95919	-1.23471
A_84_P16285	AT2G29720	CTF2B; monooxygenase/ oxidoreductase (CTF2B) mRNA, complete cds [NM_128526]	0.0222339	-3.0672	-1.23629
A_84_P505812	AT3G44120	F-box family protein (AT3G44120) mRNA, complete cds [NM_114280]	0.0119337	-3.65282	-1.01172
A_84_P238673	AT5G28640	AN3 (ANGUSTIFOLIA 3); protein binding / transcription coactivator (AN3) mRNA, complete cds [NM_122747]	0.0485239	-3.68971	-1.01999
A_84_P757046	AT2G20710	pentatricopeptide (PPR) repeat-containing protein (AT2G20710) mRNA, complete cds [NM_201763]	0.00354752	-3.76924	-1.05488
A_84_P159005	AT3G48900	DNA binding / catalytic/ chromatin binding / nuclease (AT3G48900) mRNA, complete cds [NM_114749]	0.0262615	-4.09271	-1.06202
A_84_P10493	AT1G14790	RDR1 (RNA-DEPENDENT RNA POLYMERASE 1); RNA-directed RNA polymerase/ nucleic acid binding (RDR1) mRNA, complete cds [NM_101348]	0.0129966	-4.17973	-1.46564
A_84_P762845	AT3G13061	(AT3G13061) otherRNA [NR_022725]	0.0467435	-4.28649	-1.37565
A_84_P13501	AT2G31250	HEMA3; NADP or NADPH binding / binding / catalytic/ glutamyl-tRNA reductase/ shikimate 5-dehydrogenase (HEMA3) mRNA, complete cds [NM_128681]	0.00160095	-5.31324	-1.07302
A_84_P832786	AT5G23480	DNA binding (AT5G23480) mRNA, complete cds [NM_122255]	0.0186486	-7.38128	-1.21103
A_84_P14603	AT3G29810	COBL2 (COBRA-LIKE PROTEIN 2 PRECURSOR) (COBL2) mRNA, complete cds [NM_113910]	0.0149191	-7.8964	-1.32763
A_84_P11614	AT2G16570	ATASE1 (GLN PHOSPHORIBOSYL PYROPHOSPHATE AMIDOTRANSFERASE 1); amidophosphoribosyltransferase (ATASE1) mRNA, complete cds [NM_127208]	0.0196424	-12.3271	-1.00305
A_84_P287450	AT3G62460	unknown protein (AT3G62460) mRNA, complete cds [NM_116111]	0.0135527	-60.0499	-1.29126
A_84_P21047	AT2G38530	LTP2 (LIPID TRANSFER PROTEIN 2); lipid binding (LTP2) mRNA, complete cds [NM_129410]	0.0455867	3.29887	5.37774	Up	Up		Up	Up
A_84_P18942	AT1G62290	aspartyl protease family protein (AT1G62290) mRNA, complete cds [NM_104909]	0.0169403	4.20223	7.81244	Up	Up		Up
A_84_P17214	AT1G35190	oxidoreductase, 2OG-Fe(II) oxygenase family protein (AT1G35190) mRNA, complete cds [NM_103217]	0.00322203	2.13396	4.86158	Up		Up	Up	Up
A_84_P787846	AT3G50440	MES10 (METHYL ESTERASE 10); hydrolase/ hydrolase, acting on ester bonds / methyl jasmonate esterase (MES10) mRNA, complete cds [NM_114904]	0.0186142	2.25265	2.8915	Up				Up
A_84_P16004	AT5G66170	unknown protein (AT5G66170) mRNA, complete cds [NM_126015]	0.0278059	1.63677	2.79794	Up			Up			Up
A_84_P137719	AT5G09640	SCPL19; serine-type carboxypeptidase/ sinapoyltransferase (SCPL19) mRNA, complete cds [NM_121001]	0.0107836	1.65969	5.5044	Up			Up
A_84_P10196	AT5G22300	NIT4 (NITRILASE 4); 3-cyanoalanine hydratase/ cyanoalanine nitrilase/ indole-3-acetonitrile nitrilase/ nitrilase/ nitrile hydr_ (NIT4) mRNA, complete cds [NM_122135]	0.0460486	2.41527	3.40768	Down		Up	Up
A_84_P565450	AT5G16980	NADP-dependent oxidoreductase, putative (AT5G16980) mRNA, complete cds [NM_121704]	0.0052396	3.63787	5.07914				Up
A_84_P16815	AT5G22810	GDSL-motif lipase, putative (AT5G22810) mRNA, complete cds [NM_122186]	0.0207791	2.643	3.39672				Up
A_84_P12190	AT5G58660	oxidoreductase, 2OG-Fe(II) oxygenase family protein (AT5G58660) mRNA, complete cds [NM_125253]	0.012668	2.55267	4.30965				Up
A_84_P18741	AT5G39850	40S ribosomal protein S9 (RPS9C) (AT5G39850) mRNA, complete cds [NM_123348]	0.010198	1.73267	3.87411				Up
A_84_P10613	AT2G42530	COR15B (COLD REGULATED 15B) (COR15B) mRNA, complete cds [NM_129814]	0.0025895	2.2533	3.49845
A_84_P840120	AT3G62990	unknown protein (AT3G62990) mRNA, complete cds [NM_116164]	0.0167837	2.10229	7.40461
A_84_P568874	AT4G17440	unknown protein (AT4G17440) mRNA, complete cds [NM_001125528]	0.0117517	1.92902	3.27755
A_84_P805783	AT2G05380	GRP3S (GLYCINE-RICH PROTEIN 3 SHORT ISOFORM) (GRP3S) mRNA, complete cds [NM_126561]	0.00751516	5.96832	2.0058	Up	Up	Down		Up
A_84_P23208	AT3G60420	unknown protein (AT3G60420) mRNA, complete cds [NM_115906]	0.000309018	2.10841	-3.33778	Up	Up		Up	Up
A_84_P786279	AT2G38540	LP1; calmodulin binding (LP1) mRNA, complete cds [NM_129411]	0.0475167	1.51039	1.19794	Up	Up			Up
A_84_P833401	AT5G57240	ORP4C (OSBP(OXYSTEROL BINDING PROTEIN)-RELATED PROTEIN 4C); oxysterol binding (ORP4C) mRNA, complete cds [NM_001037011]	0.00278208	1.64928	1.0364	Up	Up		Up			Up
A_84_P21556	AT5G25890	IAA28 (INDOLE-3-ACETIC ACID INDUCIBLE 28); transcription factor (IAA28) mRNA, complete cds [NM_122490]	0.0397825	1.51051	1.60252	Up	Up
A_84_P804340	AT3G19520	unknown protein (AT3G19520) mRNA, complete cds [NM_001125190]	0.0442627	2.09169	-1.08656	Up	Up
A_84_P18338	AT3G16770	ATEBP (ETHYLENE-RESPONSIVE ELEMENT BINDING PROTEIN); DNA binding / protein binding / transcription activator/ transcription fa_ (ATEBP) mRNA, complete cds [NM_112550]	0.00062072	3.77989	-1.168	Up	Down			Up
A_84_P65514	AT3G23640	HGL1 (heteroglycan glucosidase 1); hydrolase, hydrolyzing O-glycosyl compounds (HGL1) mRNA, complete cds [NM_001125213]	0.00632796	1.96479	1.71475	Up				Up	Up
A_84_P12638	AT3G08860	alanine--glyoxylate aminotransferase, putative / beta-alanine-pyruvate aminotransferase, putative / AGT, putative (AT3G08860) mRNA, complete cds [NM_111720]	0.0311092	2.76815	1.29406	Up			Up	Up		Up
A_84_P17328	AT2G39350	ABC transporter family protein (AT2G39350) mRNA, complete cds [NM_129492]	0.039332	3.42995	-1.00412	Up			Up	Up		Up
A_84_P19573	AT1G48100	glycoside hydrolase family 28 protein / polygalacturonase (pectinase) family protein (AT1G48100) mRNA, complete cds [NM_103706]	0.0108154	1.63704	-4.98868	Up				Up		Up
A_84_P558950	AT3G17130	invertase/pectin methylesterase inhibitor family protein (AT3G17130) mRNA, complete cds [NM_112589]	0.00118419	1.53302	-1.39318	Up				Up		Up
A_84_P15978	AT5G60020	LAC17 (laccase 17); laccase (LAC17) mRNA, complete cds [NM_125395]	0.0154233	1.59398	-1.87136	Up			Down	Up
A_84_P257990	AT3G48350	cysteine proteinase, putative (AT3G48350) mRNA, complete cds [NM_114696]	0.013117	2.3142	1.76911	Up				Up
A_84_P15536	AT3G16470	JR1 (JR1) mRNA, complete cds [NM_112518]	0.022224	2.16567	-5.71209	Up				Up
A_84_P858191	AT2G28760	NAD-dependent epimerase/dehydratase family protein (UXS6) mRNA, complete cds [NM_128436]	0.0397421	1.93543	-4.12694	Up				Up
A_84_P184404	AT5G05950	MEE60 (maternal effect embryo arrest 60) (MEE60) mRNA, complete cds [NM_120677]	0.00285784	1.70673	1.39124	Up				Up
A_84_P159375	AT4G38080	hydroxyproline-rich glycoprotein family protein (AT4G38080) mRNA, complete cds [NM_119969]	0.00196177	2.46066	-1.02902	Up				Up
A_84_P784210	AT5G10140	FLC (FLOWERING LOCUS C); specific transcriptional repressor/ transcription factor (FLC) mRNA, complete cds [NM_001085094]	0.0163448	30.0615	-1.0131	Up			Up		Up
A_84_P200314	AT3G32940	RNA binding (AT3G32940) mRNA, complete cds [NM_114063]	0.00184671	1.78539	1.51491	Up					Up
A_84_P512294	AT5G25475	DNA binding (AT5G25475) mRNA, complete cds [NM_180744]	0.00666002	3.43752	1.31492	Up					Up
A_84_P785012	AT2G47180	AtGolS1 (Arabidopsis thaliana galactinol synthase 1); transferase, transferring glycosyl groUps / transferase, transferring he_ (AtGolS1) mRNA, complete cds [NM_130286]	0.0413465	1.74652	-1.22583	Up					Down	Up
A_84_P586290	AT1G55265	unknown protein (AT1G55265) mRNA, complete cds [NM_104401]	0.0463303	1.89272	-1.16082	Up			Up			Up
A_84_P570783	AT5G10100	trehalose-6-phosphate phosphatase, putative (AT5G10100) mRNA, complete cds [NM_121048]	0.0221239	1.80139	1.44638	Up						Up
A_84_P827553	AT2G39250	SNZ (SCHNARCHZAPFEN); DNA binding / transcription factor (SNZ) mRNA, complete cds [NM_179982]	0.00522263	1.59561	1.35096	Up						Up
A_84_P10499	AT1G08250	ADT6 (arogenate dehydratase 6); arogenate dehydratase/ prephenate dehydratase (ADT6) mRNA, complete cds [NM_100698]	0.0017938	1.6259	-1.40619	Up						Up
A_84_P17175	AT1G32560	late embryogenesis abundant groUp 1 domain-containing protein / LEA groUp 1 domain-containing protein (AT1G32560) mRNA, complete cds [NM_102991]	0.0271364	5.6037	1.9013	Up			Up
A_84_P828572	AT5G63760	IBR domain-containing protein (AT5G63760) mRNA, complete cds [NM_203258]	0.00172517	2.01266	1.86033	Up			Up
A_84_P838263	AT4G27480	glycosyltransferase family 14 protein / core-2/I-branching enzyme family protein (AT4G27480) mRNA, complete cds [NM_001125597]	0.00409953	10.1352	1.14406	Up			Up
A_84_P12020	AT4G16160	mitochondrial import inner membrane translocase subunit Tim17/Tim22/Tim23 family protein (ATOEP16-2) mRNA, complete cds [NM_179063]	0.0381136	2.16531	1.28582	Up			Up
A_84_P16496	AT1G59660	nucleoporin family protein (AT1G59660) mRNA, complete cds [NM_104659]	0.00235845	2.81307	-1.09225	Up			Up
A_84_P799861	AT1G54870	BP653508 RAFL19 Arabidopsis thaliana cDNA clone RAFL19-14-E18 3', mRNA sequence [BP653508]	0.0396489	1.97991	-1.03122	Up			Up
A_84_P200834	AT1G58070	unknown protein (AT1G58070) mRNA, complete cds [NM_104589]	0.016341	1.55001	-1.91494	Up			Down
A_84_P14086	AT5G59780	MYB59 (MYB DOMAIN PROTEIN 59); DNA binding / transcription factor (MYB59) mRNA, complete cds [NM_180894]	0.0323736	1.91657	1.14744	Up			Down
A_84_P18162	AT1G30270	CIPK23 (CBL-INTERACTING PROTEIN KINASE 23); kinase/ protein binding / protein serine/threonine kinase (CIPK23) mRNA, complete cds [NM_102766]	0.00246434	2.01855	1.53854	Up
A_84_P14978	AT5G45380	sodium:solute symporter family protein (AT5G45380) mRNA, complete cds [NM_123906]	0.00858125	1.92273	1.60337	Up
A_84_P12679	AT3G21240	4CL2 (4-COUMARATE:COA LIGASE 2); 4-coumarate-CoA ligase (4CL2) mRNA, complete cds [NM_113019]	0.0499192	1.83014	1.72717	Up
A_84_P17520	AT1G24070	ATCSLA10; cellulose synthase/ transferase, transferring glycosyl groUps (ATCSLA10) mRNA, complete cds [NM_102254]	0.0291841	5.55518	-1.52257	Up
A_84_P15573	AT3G44720	ADT4 (arogenate dehydratase 4); arogenate dehydratase/ prephenate dehydratase (ADT4) mRNA, complete cds [NM_114340]	0.0277303	1.66455	-4.06397	Up
A_84_P124252	AT2G41010	ATCAMBP25 (ARABIDOPSIS THALIANA CALMODULIN (CAM)-BINDING PROTEIN OF 25 KDA); calmodulin binding (ATCAMBP25) mRNA, complete cds [NM_129666]	0.00794743	1.57033	-2.01778	Up
A_84_P23040	AT3G08870	lectin protein kinase, putative (AT3G08870) mRNA, complete cds [NM_111721]	0.0301324	1.50695	-1.6624	Up
A_84_P219528	AT2G01400	unknown protein (AT2G01400) mRNA, complete cds [NM_126201]	0.0309781	1.75037	1.37886	Up
A_84_P558547	AT5G65850	F-box family protein (AT5G65850) mRNA, complete cds [NM_125982]	0.0256264	1.58201	1.47116	Up
A_84_P759248	AT3G16175	thioesterase family protein (AT3G16175) mRNA, complete cds [NM_112488]	0.0333923	1.72681	-1.18897	Up
A_84_P13824	AT4G21326	ATSBT3.12 (SUBTILASE 3.12); identical protein binding / serine-type endopeptidase (ATSBT3.12) mRNA, complete cds [NM_118252]	0.0385678	1.56683	-1.31453	Up
A_84_P284070	AT3G15530	methyltransferase (AT3G15530) mRNA, complete cds [NM_180259]	0.0365988	2.24809	-2.10255	Down	Up					Down
A_84_P15139	AT1G03870	FLA9 (FASCICLIN-LIKE ARABINOOGALACTAN 9) (FLA9) mRNA, complete cds [NM_100267]	0.0355867	2.27972	-26.5488	Down	Down	Down	Down	Down	Down	Down
A_84_P23884	AT2G23130	AGP17 (ARABINOGALACTAN PROTEIN 17) (AGP17) mRNA, complete cds [NM_127877]	0.00516534	2.03134	-9.92858	Down	Down	Down		Down	Down	Down
A_84_P809669	AT3G16240	DELTA-TIP; ammonia transporter/ methylammonium transmembrane transporter/ water channel (DELTA-TIP) mRNA, complete cds [NM_112495]	0.0331999	4.33659	-127.358	Down	Down	Down		Down	Down
A_84_P20950	AT1G72610	GER1 (GERMIN-LIKE PROTEIN 1); oxalate oxidase (GER1) mRNA, complete cds [NM_105920]	0.0460709	3.10778	-54.9615	Down	Down	Down		Down		Down
A_84_P19997	AT1G74670	gibberellin-responsive protein, putative (AT1G74670) mRNA, complete cds [NM_106125]	0.0428143	3.34827	-33.9776	Down	Down	Down		Down
A_84_P763635	AT4G16155	dihydrolipoyl dehydrogenase (AT4G16155) mRNA, complete cds [NM_117711]	0.0333262	1.63167	-2.61049	Down	Down	Down		Down
A_84_P595350	AT2G32100	OFP16 (ARABIDOPSIS THALIANA OVATE FAMILY PROTEIN 16) (OFP16) mRNA, complete cds [NM_128770]	0.0258318	3.0515	-4.87726	Down	Down	Down	Down
A_84_P16671	AT4G23820	glycoside hydrolase family 28 protein / polygalacturonase (pectinase) family protein (AT4G23820) mRNA, complete cds [NM_118513]	0.00660793	6.01348	-29.5756	Down	Down	Down
A_84_P13011	AT5G11420	unknown protein (AT5G11420) mRNA, complete cds [NM_121180]	0.0153344	2.51966	-10.7977	Down	Down	Down
A_84_P10743	AT3G05020	ACP1 (acyl carrier protein 1); acyl carrier (ACP1) mRNA, complete cds [NM_111374]	0.0193522	1.82426	1.21964	Down	Down		Up	Up
A_84_P206718	AT2G34510	unknown protein (AT2G34510) mRNA, complete cds [NM_129003]	0.0252628	1.97156	-8.70003	Down	Down		Down	Down	Down	Down
A_84_P18565	AT4G24350	phosphorylase family protein (AT4G24350) mRNA, complete cds [NM_001125571]	0.0240801	3.94402	-9.84017	Down	Down			Down	Down	Down
A_84_P20232	AT3G14310	ATPME3; pectinesterase (ATPME3) mRNA, complete cds [NM_112289]	0.00891512	2.17867	-4.79711	Down	Down			Down		Down
A_84_P812494	AT1G08830	CSD1 (COPPER/ZINC SUpEROXIDE DISMUTASE 1); sUperoxide dismutase (CSD1) mRNA, complete cds [NM_100757]	0.0254897	1.97135	-2.14591	Down	Down			Down
A_84_P722129	AT3G23390	AV541635 Arabidopsis thaliana roots Columbia Arabidopsis thaliana cDNA clone RZ169e03F 3', mRNA sequence [AV541635]	0.0398319	1.65368	-1.20209	Down	Down			Down
A_84_P869470	AT1G68840	RAV2 (REGULATOR OF THE ATPASE OF THE VACUOLAR MEMBRANE); DNA binding / transcription factor/ transcription repressor (RAV2) mRNA, complete cds [NM_105558]	0.0196056	11.6995	-10.7341	Down	Down				Up	Down
A_84_P863231	AT3G01500	CA1 (CARBONIC ANHYDRASE 1); carbonate dehydratase/ zinc ion binding (CA1) mRNA, complete cds [NM_180160]	0.00393802	2.02211	-13.2634	Down	Down		Down		Down
A_84_P19774	AT5G62670	AHA11 (Arabidopsis H(+)-ATPase 11); ATPase (AHA11) mRNA, complete cds [NM_125662]	0.0254199	1.77502	-5.50081	Down	Down					Up
A_84_P854454	AT2G10940	protease inhibitor/seed storage/lipid transfer protein (LTP) family protein (AT2G10940) mRNA, complete cds [NM_126828]	0.00921805	5.73478	-172.025	Down	Down					Down
A_84_P16241	AT1G52190	proton-dependent oligopeptide transport (POT) family protein (AT1G52190) mRNA, complete cds [NM_104099]	0.0468239	2.7855	-11.3534	Down	Down					Down
A_84_P14783	AT4G24780	pectate lyase family protein (AT4G24780) mRNA, complete cds [NM_118611]	0.0221002	2.26351	-30.1118	Down	Down					Down
A_84_P809597	AT2G45180	protease inhibitor/seed storage/lipid transfer protein (LTP) family protein (AT2G45180) mRNA, complete cds [NM_130081]	0.0419532	2.25221	-15.1087	Down	Down					Down
A_84_P107652	AT2G38120	AUX1 (AUXIN RESISTANT 1); amino acid transmembrane transporter/ auxin binding / auxin influx transmembrane transporter/ transp_ (AUX1) mRNA, complete cds [NM_129368]	0.0180818	2.01885	-5.76767	Down	Down					Down
A_84_P15853	AT5G13710	SMT1 (STEROL METHYLTRANSFERASE 1); sterol 24-C-methyltransferase (SMT1) mRNA, complete cds [NM_001085110]	0.00901427	1.67109	-5.96599	Down	Down					Down
A_84_P310633	AT2G44210	unknown protein (AT2G44210) mRNA, complete cds [NM_001036461]	0.0186609	1.62877	-14.0878	Down	Down					Down
A_84_P262520	AT5G55620	unknown protein (AT5G55620) mRNA, complete cds [NM_124944]	0.0334202	4.46304	-10.5837	Down	Down		Up
A_84_P202368	AT5G13140	unknown protein (AT5G13140) mRNA, complete cds [NM_121317]	0.00272183	3.05347	-21.2061	Down	Down
A_84_P102416	AT2G42610	LSH10 (LIGHT SENSITIVE HYPOCOTYLS 10) (LSH10) mRNA, complete cds [NM_129822]	0.00464788	2.08777	-4.52282	Down	Down
A_84_P784980	AT4G00180	YAB3 (YABBY3); protein binding / transcription factor (YAB3) mRNA, complete cds [NM_001084868]	0.00174725	1.97768	-3.4512	Down	Down
A_84_P20301	AT1G02730	ATCSLD5; 1,4-beta-D-xylan synthase/ cellulose synthase (ATCSLD5) mRNA, complete cds [NM_100153]	0.00913681	1.97123	-15.1298	Down	Down
A_84_P17405	AT3G25860	LTA2; dihydrolipoyllysine-residue acetyltransferase (LTA2) mRNA, complete cds [NM_113489]	0.027326	1.8389	-3.23088	Down	Down
A_84_P134385	AT2G01910	ATMAP65-6; microtubule binding (ATMAP65-6) mRNA, complete cds [NM_126252]	0.0409257	1.77306	-5.32682	Down	Down
A_84_P13210	AT3G02180	SP1L3 (SPIRAL 1-LIKE3) (SP1L3) mRNA, complete cds [NM_202480]	0.00761128	1.75819	-3.5172	Down	Down
A_84_P11949	AT1G32470	glycine cleavage system H protein, mitochondrial, putative (AT1G32470) mRNA, complete cds [NM_102982]	0.0339617	1.72357	-10.1557	Down	Down
A_84_P786697	AT1G50900	unknown protein (AT1G50900) mRNA, complete cds [NM_103970]	0.0318265	1.62773	-4.01192	Down	Down
A_84_P18853	AT5G16130	40S ribosomal protein S7 (RPS7C) (AT5G16130) mRNA, complete cds [NM_121618]	0.0312917	1.61669	-2.77605	Down	Down
A_84_P13653	AT3G14220	GDSL-motif lipase/hydrolase family protein (AT3G14220) mRNA, complete cds [NM_112279]	0.0177635	1.61253	-3.50961	Down	Down
A_84_P805600	AT3G26060	ATPRX Q; antioxidant/ peroxiredoxin (ATPRX Q) mRNA, complete cds [NM_113510]	0.025293	1.56104	-4.45136	Down	Down
A_84_P12054	AT5G07580	DNA binding / transcription factor (AT5G07580) mRNA, complete cds [NM_120840]	0.00398588	1.58391	-3.54721	Down		Up		Down		Down
A_84_P18849	AT5G14970	unknown protein (AT5G14970) mRNA, complete cds [NM_121501]	0.0273712	1.67746	-1.34366	Down		Up		Down
A_84_P10492	AT1G77990	AST56; sulfate transmembrane transporter (AST56) mRNA, complete cds [NM_106448]	0.0338526	1.72246	-2.39396	Down		Up				Down
A_84_P265400	AT2G31110	unknown protein (AT2G31110) mRNA, complete cds [NM_001084516]	0.0464462	1.55375	-2.82453	Down		Up				Down
A_84_P279800	AT5G12170	unknown protein (AT5G12170) mRNA, complete cds [NM_001085106]	0.0181505	2.6639	-1.98919	Down		Up
A_84_P94769	AT2G35860	FLA16 (FASCICLIN-LIKE ARABINOGALACTAN PROTEIN 16 PRECURSOR) (FLA16) mRNA, complete cds [NM_179922]	0.0318306	2.08522	-4.99871	Down		Up
A_84_P10554	AT1G14580	zinc finger (C2H2 type) family protein (AT1G14580) mRNA, complete cds [NM_101325]	0.0262165	1.72737	-1.21285	Down		Up
A_84_P21160	AT3G10720	pectinesterase, putative (AT3G10720) mRNA, complete cds [NM_111908]	0.0494738	2.80646	-28.2537	Down		Down		Down	Down
A_84_P820705	AT1G14290	SBH2 (SPHINGOID BASE HYDROXYLASE 2); catalytic/ sphingosine hydroxylase (SBH2) mRNA, complete cds [NM_101295]	0.00799998	1.68782	-6.162	Down		Down		Down	Down
A_84_P10445	AT1G10020	unknown protein (AT1G10020) mRNA, complete cds [NM_100876]	0.00142471	1.79354	-9.96238	Down		Down			Down	Down
A_84_P19248	AT3G01550	PPT2 (PHOSPHOENOLPYRUVATE (PEP)/PHOSPHATE TRANSLOCATOR 2); antiporter/ triose-phosphate transmembrane transporter (PPT2) mRNA, complete cds [NM_111021]	0.038798	2.44797	-34.0616	Down		Down	Down		Down
A_84_P11157	AT1G55810	uracil phosphoribosyltransferase, putative / UMP pyrophosphorylase, putative / UpRTase, putative (AT1G55810) mRNA, complete cds [NM_202307]	0.015889	1.79362	-2.21505	Down		Down				Down
A_84_P11062	AT4G38770	PRP4 (PROLINE-RICH PROTEIN 4) (PRP4) mRNA, complete cds [NM_120037]	0.0404521	2.69294	-8.22363	Down		Down
A_84_P16903	AT5G54610	ANK (ankyrin); protein binding (ANK) mRNA, complete cds [NM_124842]	0.0171669	2.36187	-20.448	Down		Down
A_84_P16495	AT3G24040	glycosyltransferase family 14 protein / core-2/I-branching enzyme family protein (AT3G24040) mRNA, complete cds [NM_113309]	0.00715253	1.76162	-3.15653	Down		Down
A_84_P14372	AT1G31710	copper amine oxidase, putative (AT1G31710) mRNA, complete cds [NM_102906]	0.036038	3.19147	-1.45464	Down		Down
A_84_P785527	AT4G04830	methionine sulfoxide reductase domain-containing protein / SeIR domain-containing protein (AT4G04830) mRNA, complete cds [NM_116721]	0.00228962	3.24415	-4.75436	Down				Up		Down
A_84_P20957	AT1G64390	AtGH9C2 (Arabidopsis thaliana glycosyl hydrolase 9C2); carbohydrate binding / catalytic/ hydrolase, hydrolyzing O-glycosyl com_ (AtGH9C2) mRNA, complete cds [NM_105114]	0.0261322	2.69043	-10.577	Down				Up		Down
A_84_P23047	AT3G02110	scpl25 (serine carboxypeptidase-like 25); serine-type carboxypeptidase (scpl25) mRNA, complete cds [NM_111077]	0.0397738	2.45519	-6.46783	Down				Up
A_84_P54180	AT4G08685	SAH7 (SAH7) mRNA, complete cds [NM_116938]	0.0164736	2.30919	-3.82934	Down				Up
A_84_P17723	AT5G07030	aspartic-type endopeptidase (AT5G07030) mRNA, complete cds [NM_120785]	0.00700491	1.79973	-3.82556	Down				Up
A_84_P208048	AT5G44580	unknown protein (AT5G44580) mRNA, complete cds [NM_123825]	0.0359089	1.74274	-4.10054	Down				Up
A_84_P152828	AT2G35470	unknown protein (AT2G35470) mRNA, complete cds [NM_129099]	0.00989121	1.56845	-1.11085	Down				Up
A_84_P825327	AT4G28190	ULT1 (ULTRAPETALA1); DNA binding (ULT1) mRNA, complete cds [NM_118959]	0.0371587	1.94288	-3.13234	Down			Up	Down	Down
A_84_P260410	AT1G78450	SOUL heme-binding family protein (AT1G78450) mRNA, complete cds [NM_106492]	0.00555741	23.3381	-1.63077	Down				Down	Down
A_84_P867471	AT5G19240	unknown protein (AT5G19240) mRNA, complete cds [NM_121929]	0.0399842	2.46937	-40.5823	Down				Down	Down
A_84_P15788	AT4G38840	auxin-responsive protein, putative (AT4G38840) mRNA, complete cds [NM_120044]	0.00154631	1.85241	-6.89723	Down			Down	Down		Down
A_84_P19781	AT5G64410	OPT4 (OLIGOPEPTIDE TRANSPORTER 4); oligopeptide transporter (OPT4) mRNA, complete cds [NM_125837]	0.0140222	2.549	-8.40782	Down				Down		Down
A_84_P869189	AT2G47240	long-chain-fatty-acid--CoA ligase family protein / long-chain acyl-CoA synthetase family protein (AT2G47240) mRNA, complete cds [NM_130292]	0.0154963	1.79674	-6.06717	Down				Down		Down
A_84_P23472	AT5G40150	peroxidase, putative (AT5G40150) mRNA, complete cds [NM_123378]	0.0380291	1.77057	-2.97667	Down				Down		Down
A_84_P165273	AT5G65440	unknown protein (AT5G65440) mRNA, complete cds [NM_001126032]	0.00237742	1.68205	-5.81725	Down				Down		Down
A_84_P815691	AT3G49670	BAM2 (BARELY ANY MERISTEM 2); ATP binding / protein binding / protein kinase/ protein serine/threonine kinase (BAM2) mRNA, complete cds [NM_114827]	0.0443302	1.58737	-9.51036	Down				Down		Down
A_84_P23581	AT5G15770	AtGNA1 (Arabidopsis thaliana glucose-6-phosphate acetyltransferase 1); N-acetyltransferase/ glucosamine 6-phosphate N-acetyltr_ (AtGNA1) mRNA, complete cds [NM_121582]	0.0469859	1.52613	-1.25112	Down				Down		Down
A_84_P20340	AT3G53380	lectin protein kinase family protein (AT3G53380) mRNA, complete cds [NM_115198]	0.0401038	1.73868	-3.26976	Down			Down	Down
A_84_P799254	AT5G27290	unknown protein (AT5G27290) mRNA, complete cds [NM_122611]	0.0111723	1.62825	-7.5805	Down			Down	Down
A_84_P12264	AT5G58310	MES18 (METHYL ESTERASE 18); hydrolase/ hydrolase, acting on ester bonds / methyl indole-3-acetate esterase (MES18) mRNA, complete cds [NM_125216]	0.00896107	5.91939	-3.84623	Down				Down
A_84_P838052	AT1G04250	AXR3 (AUXIN RESISTANT 3); transcription factor (AXR3) mRNA, complete cds [NM_100306]	0.0213393	5.47976	-6.07941	Down				Down
A_84_P13453	AT2G34060	peroxidase, putative (AT2G34060) mRNA, complete cds [NM_128957]	0.00336744	3.64485	-4.14524	Down				Down
A_84_P818163	AT1G48480	RKL1; ATP binding / kinase/ protein serine/threonine kinase (RKL1) mRNA, complete cds [NM_103744]	0.0461225	2.64249	-28.3011	Down				Down
A_84_P264570	AT5G67390	unknown protein (AT5G67390) mRNA, complete cds [NM_126139]	0.0128686	1.93181	-2.99881	Down				Down
A_84_P20464	AT4G25890	60S acidic ribosomal protein P3 (RPP3A) (AT4G25890) mRNA, complete cds [NM_118722]	0.000821685	1.84935	-3.23785	Down				Down
A_84_P12427	AT1G69850	ATNRT1:2 (ARABIDOPSIS THALIANA NITRATE TRANSPORTER 1:2); calcium ion binding / transporter (ATNRT1:2) mRNA, complete cds [NM_105653]	0.0079384	1.71724	-1.75521	Down				Down
A_84_P786437	AT3G50660	Full-length cDNA Complete sequence from clone GSLTFB47ZE02 of Flowers and buds of strain col-0 of Arabidopsis thaliana (thale cress) [BX822540]	0.0438149	1.71333	-1.79064	Down				Down
A_84_P19143	AT1G21050	unknown protein (AT1G21050) mRNA, complete cds [NM_101958]	0.013024	2.92826	-3.70754	Down					Up	Down
A_84_P22166	AT3G14210	ESM1 (epithiospecifier modifier 1); carboxylesterase/ hydrolase, acting on ester bonds (ESM1) mRNA, complete cds [NM_112278]	0.044534	4.36452	-15.4163	Down					Up
A_84_P12837	AT4G04630	unknown protein (AT4G04630) mRNA, complete cds [NM_116701]	0.00545491	3.15041	-2.04003	Down					Up
A_84_P11330	AT1G11545	xyloglucan:xyloglucosyl transferase, putative / xyloglucan endotransglycosylase, putative / endo-xyloglucan transferase, putat_ (AT1G11545) mRNA, complete cds [NM_101028]	0.019637	3.50931	-11.3276	Down					Down	Down
A_84_P20495	AT4G32800	AP2 domain-containing transcription factor TINY, putative (AT4G32800) mRNA, complete cds [NM_119433]	0.0480238	2.00325	-5.63419	Down			Up		Down
A_84_P14392	AT2G43550	trypsin inhibitor, putative (AT2G43550) mRNA, complete cds [NM_129917]	0.0145227	1.89265	-11.2598	Down			Down		Down
A_84_P57860	AT1G65490	unknown protein (AT1G65490) mRNA, complete cds [NM_105223]	0.00109105	3.43151	-23.6412	Down					Down
A_84_P813219	AT3G54810	zinc finger (GATA type) family protein (BME3) mRNA, complete cds [NM_115338]	0.0464301	1.72471	-1.83293	Down					Down
A_84_P22866	AT1G20070	unknown protein (AT1G20070) mRNA, complete cds [NM_101861]	0.0323425	1.84466	-2.36929	Down			Up			Up
A_84_P14500	AT2G45970	CYP86A8; fatty acid (omega-1)-hydroxylase/ oxygen binding (CYP86A8) mRNA, complete cds [NM_130160]	0.0013536	2.03007	-8.65177	Down						Up
A_84_P12255	AT1G28110	SCPL45 (SERINE CARBOXYPEPTIDASE-LIKE 45 PRECURSOR); serine-type carboxypeptidase (SCPL45) mRNA, complete cds [NM_102576]	0.0477652	2.70418	-5.61634	Down			Up			Down
A_84_P761052	AT3G52720	ACA1 (ALPHA CARBONIC ANHYDRASE 1); carbonate dehydratase/ zinc ion binding (ACA1) mRNA, complete cds [NM_180354]	0.00750906	1.6342	-21.1911	Down			Down			Down
A_84_P238183	AT3G23880	F-box family protein (AT3G23880) mRNA, complete cds [NM_113293]	0.0134214	5.39355	-1.68038	Down						Down
A_84_P17455	AT3G12610	DRT100 (DNA-DAMAGE REPAIR/TOLERATION 100); nucleotide binding / protein binding (DRT100) mRNA, complete cds [NM_112096]	0.00521322	4.76475	-22.6589	Down						Down
A_84_P21600	AT5G45650	subtilase family protein (AT5G45650) mRNA, complete cds [NM_123933]	0.0377272	2.99793	-9.3848	Down						Down
A_84_P733275	AT4G39120	mRNA for Inositol monophosphatase - like protein, partial cds, clone: RAFL25-16-P15 [AK176630]	0.0408959	2.70054	-1.79068	Down						Down
A_84_P12597	AT2G15050	LTP; lipid binding (LTP) mRNA, complete cds [NM_127067]	0.0431675	2.63113	-5.85899	Down						Down
A_84_P23395	AT5G06000	EIF3G2; RNA binding / translation initiation factor (EIF3G2) mRNA, complete cds [NM_120682]	0.0096834	2.37579	-3.41138	Down						Down
A_84_P579374	AT3G06035	unknown protein (AT3G06035) mRNA, complete cds [NM_111478]	0.0497312	2.31395	-3.56813	Down						Down
A_84_P16034	AT5G28290	ATNEK3 (NIMA-RELATED KINASE3); ATP binding / kinase/ protein kinase/ protein serine/threonine kinase (ATNEK3) mRNA, complete cds [NM_122712]	0.0368785	2.1301	-2.37631	Down						Down
A_84_P19919	AT1G04430	dehydration-responsive protein-related (AT1G04430) mRNA, complete cds [NM_001123753]	0.043366	2.12223	-4.60591	Down						Down
A_84_P21091	AT2G17630	phosphoserine aminotransferase, putative (AT2G17630) mRNA, complete cds [NM_127317]	0.0019323	2.11078	-3.65912	Down						Down
A_84_P240365	AT2G47160	BOR1 (REQUIRES HIGH BORON 1); anion exchanger/ boron transporter (BOR1) mRNA, complete cds [NM_001084602]	0.0191965	2.00814	-2.4678	Down						Down
A_84_P135325	AT4G27720	unknown protein (AT4G27720) mRNA, complete cds [NM_118911]	0.0472244	2.00088	-3.68017	Down						Down
A_84_P21523	AT1G18400	BEE1 (BR Enhanced Expression 1); transcription factor (BEE1) mRNA, complete cds [NM_101698]	0.0260328	1.98032	-7.59511	Down						Down
A_84_P290884	AT1G13380	unknown protein (AT1G13380) mRNA, complete cds [NM_101208]	0.017887	1.87697	-2.04691	Down						Down
A_84_P15277	AT1G68400	leucine-rich repeat transmembrane protein kinase, putative (AT1G68400) mRNA, complete cds [NM_105511]	0.0291254	1.81337	-3.51277	Down						Down
A_84_P12506	AT2G31790	UDP-glucoronosyl/UDP-glucosyl transferase family protein (AT2G31790) mRNA, complete cds [NM_128737]	0.0376711	1.80435	-3.43387	Down						Down
A_84_P823575	AT5G01620	unknown protein (AT5G01620) mRNA, complete cds [NM_120240]	0.00176413	1.73338	-3.42646	Down						Down
A_84_P752623	AT1G28395	unknown protein (AT1G28395) mRNA, complete cds [NM_102607]	0.0133656	1.73197	-2.06354	Down						Down
A_84_P157055	AT1G47290	AT3BETAHSD/D1 (3BETA-HYDROXYSTEROID-DEHYDROGENASE/DECARBOXYLASE ISOFORM 1); 3-beta-hydroxy-delta5-steroid dehydrogenase/ stero_ (AT3BETAHSD/D1) mRNA, complete cds [NM_103623]	0.0180643	1.71282	-2.53157	Down						Down
A_84_P575086	AT4G09550	unknown protein (AT4G09550) mRNA, complete cds [NM_117023]	0.024351	1.69998	-1.99905	Down						Down
A_84_P16349	AT2G28080	glycosyltransferase family protein (AT2G28080) mRNA, complete cds [NM_128367]	0.0253759	1.68971	-4.43948	Down						Down
A_84_P786744	AT3G05100	unknown protein (AT3G05100) mRNA, complete cds [NM_111382]	0.0214315	1.62857	-1.94946	Down						Down
A_84_P117832	AT5G52780	unknown protein (AT5G52780) mRNA, complete cds [NM_124656]	0.0489041	1.60811	-4.69729	Down						Down
A_84_P302910	AT2G18910	hydroxyproline-rich glycoprotein family protein (AT2G18910) mRNA, complete cds [NM_127447]	0.0256403	1.6063	-2.05551	Down						Down
A_84_P218928	AT1G60010	unknown protein (AT1G60010) mRNA, complete cds [NM_104693]	0.0432287	1.59751	-4.13806	Down						Down
A_84_P229619	AT2G42320	nucleolar protein gar2-related (AT2G42320) mRNA, complete cds [NM_001036454]	0.0306552	1.58651	-2.53526	Down						Down
A_84_P14671	AT3G54430	SRS6 (SHI-RELATED SEQUENCE 6) (SRS6) mRNA, complete cds [NM_115303]	0.0379861	1.56929	-2.31739	Down						Down
A_84_P10501	AT1G28440	HSL1 (HAESA-Like 1); ATP binding / kinase/ protein serine/threonine kinase (HSL1) mRNA, complete cds [NM_102612]	0.0128387	1.56117	-2.92101	Down						Down
A_84_P108472	AT5G50210	QS (QUINOLINATE SYNTHASE); 4 iron, 4 sulfur cluster binding / enzyme activator/ protein homodimerization/ quinolinate syntheta_ (QS) mRNA, complete cds [NM_124400]	0.0487199	1.5579	-1.98088	Down						Down
A_84_P832779	AT2G26870	phosphoesterase family protein (AT2G26870) mRNA, complete cds [NM_128244]	0.0243865	4.68488	-1.14536	Down						Down
A_84_P192984	AT4G29870	unknown protein (AT4G29870) mRNA, complete cds [NM_119133]	0.0181189	1.56914	-1.18913	Down						Down
A_84_P808546	AT1G64650	unknown protein (AT1G64650) mRNA, complete cds [NM_001084303]	0.00609433	1.56041	-1.44467	Down						Down
A_84_P14429	AT2G41340	RPB5D (RNA POLYMERASE II FIFTH LARGEST SUBUNIT, D); DNA binding / DNA-directed RNA polymerase (RPB5D) mRNA, complete cds [NM_129697]	0.016491	11.4803	-2.66616	Down			Up
A_84_P12406	AT1G50110	branched-chain amino acid aminotransferase 6 / branched-chain amino acid transaminase 6 (BCAT6) (AT1G50110) mRNA, complete cds [NM_103897]	0.0274461	5.4716	-2.30656	Down			Up
A_84_P513574	AT2G14560	LURP1 (LATE UpREGULATED IN RESPONSE TO HYALOPERONOSPORA PARASITICA) (LURP1) mRNA, complete cds [NM_201727]	0.026113	2.70127	-47.9611	Down			Up
A_84_P60560	AT2G25510	unknown protein (AT2G25510) mRNA, complete cds [NM_128108]	0.0240181	2.07315	-8.23933	Down			Up
A_84_P19255	AT1G01190	CYP78A8; electron carrier/ heme binding / iron ion binding / monooxygenase/ oxygen binding (CYP78A8) mRNA, complete cds [NM_100001]	0.0156644	3.19392	-2.28192	Down			Down
A_84_P808706	AT3G27690	LHCB2.3; chlorophyll binding (LHCB2.3) mRNA, complete cds [NM_113685]	0.0489965	2.62582	-50.9826	Down			Down
A_84_P211188	AT5G58260	unknown protein (AT5G58260) mRNA, complete cds [NM_001125985]	0.0164179	2.01773	-5.75162	Down			Down
A_84_P837093	AT1G14280	PKS2 (PHYTOCHROME KINASE SUBSTRATE 2) (PKS2) mRNA, complete cds [NM_101294]	0.0299359	1.60771	-3.80148	Down			Down
A_84_P809460	AT4G23400	PIP1;5 (PLASMA MEMBRANE INTRINSIC PROTEIN 1;5); water channel (PIP1;5) mRNA, complete cds [NM_118469]	0.0242983	1.55284	-5.27917	Down			Down
A_84_P11294	AT5G20935	unknown protein (AT5G20935) mRNA, complete cds [NM_122102]	0.0318213	1.52935	-1.55256	Down			Down
A_84_P21154	AT1G01390	UDP-glucoronosyl/UDP-glucosyl transferase family protein (AT1G01390) mRNA, complete cds [NM_100021]	0.0335441	8.89716	-1.68115	Down
A_84_P93839	AT1G78460	SOUL heme-binding family protein (AT1G78460) mRNA, complete cds [NM_106493]	0.001176	5.84368	-3.20862	Down
A_84_P16145	AT1G59960	aldo/keto reductase, putative (AT1G59960) mRNA, complete cds [NM_104688]	0.021384	4.35782	-3.47931	Down
A_84_P551689	AT2G06925	PLA2-ALPHA; phospholipase A2 (PLA2-ALPHA) mRNA, complete cds [NM_126670]	0.0314975	3.98005	-4.02118	Down
A_84_P18052	AT1G72810	threonine synthase, putative (AT1G72810) mRNA, complete cds [NM_105939]	0.0279794	3.93326	-2.05148	Down
A_84_P11475	AT1G14700	PAP3 (PURPLE ACID PHOSPHATASE 3); acid phosphatase/ protein serine/threonine phosphatase (PAP3) mRNA, complete cds [NM_101339]	0.0206099	3.77851	-5.0369	Down
A_84_P12861	AT4G12880	plastocyanin-like domain-containing protein (AT4G12880) mRNA, complete cds [NM_117357]	0.0171738	3.52193	-6.67122	Down
A_84_P814238	AT1G04680	pectate lyase family protein (AT1G04680) mRNA, complete cds [NM_100348]	0.00740138	3.25348	-26.2765	Down
A_84_P23848	AT2G25060	plastocyanin-like domain-containing protein (AT2G25060) mRNA, complete cds [NM_128063]	0.0240113	3.12442	-15.7694	Down
A_84_P18216	AT2G05790	glycosyl hydrolase family 17 protein (AT2G05790) mRNA, complete cds [NM_126593]	0.0355932	3.12239	-9.89031	Down
A_84_P14545	AT3G07990	SCPL27 (serine carboxypeptidase-like 27); serine-type carboxypeptidase (SCPL27) mRNA, complete cds [NM_111678]	0.0262008	3.03847	-1.51365	Down
A_84_P16262	AT1G25230	purple acid phosphatase family protein (AT1G25230) mRNA, complete cds [NM_102332]	0.0110463	3.02407	-6.40593	Down
A_84_P17862	AT5G58520	protein kinase family protein (AT5G58520) mRNA, complete cds [NM_125238]	0.0356125	2.84128	-1.68262	Down
A_84_P516051	AT1G12550	oxidoreductase family protein (AT1G12550) mRNA, complete cds [NM_101126]	0.0199151	2.83317	-1.5595	Down
A_84_P21635	AT1G33080	MATE efflux family protein (AT1G33080) mRNA, complete cds [NM_202226]	0.0333241	2.79178	-2.20009	Down
A_84_P838530	AT4G05090	inositol monophosphatase family protein (AT4G05090) mRNA, complete cds [NM_116748]	0.0481364	2.77876	-1.57302	Down
A_84_P80519	AT4G00740	dehydration-responsive protein-related (AT4G00740) mRNA, complete cds [NM_116299]	0.0314593	2.71164	-1.62347	Down
A_84_P512156	AT4G22756	SMO1-2 (STEROL C4-METHYL OXIDASE 1-2); 4,4-dimethyl-9beta,19-cyclopropylsterol-4alpha-methyl oxidase/ C-4 methylsterol oxidase_ (SMO1-2) mRNA, complete cds [NM_118404]	0.0225708	2.63528	-2.1582	Down
A_84_P15390	AT2G31320	PARP2 (POLY(ADP-RIBOSE) POLYMERASE 2); DNA binding / NAD or NADH binding / NAD+ ADP-ribosyltransferase/ zinc ion binding (PARP2) mRNA, complete cds [NM_179834]	0.0415483	2.59531	-2.05534	Down
A_84_P23006	AT2G35620	FEI2 (FEI 2); kinase (FEI2) mRNA, complete cds [NM_129116]	0.0184668	2.59031	-1.77034	Down
A_84_P524838	AT5G66740	unknown protein (AT5G66740) mRNA, complete cds [NM_126072]	0.03376	2.48663	-3.07989	Down
A_84_P12812	AT3G62060	pectinacetylesterase family protein (AT3G62060) mRNA, complete cds [NM_116071]	0.00568397	2.46881	-1.98473	Down
A_84_P276680	AT4G26760	MAP65-2 (MAP65-2) mRNA, complete cds [NM_118810]	0.0490404	2.43571	-3.55006	Down
A_84_P17567	AT4G05180	PSBQ-2; calcium ion binding (PSBQ-2) mRNA, complete cds [NM_116757]	0.045697	2.37904	-4.01336	Down
A_84_P592291	AT5G50375	CPI1 (CYCLOPROPYL ISOMERASE); cycloeucalenol cycloisomerase (CPI1) mRNA, complete cds [NM_124419]	0.0381338	2.35638	-3.49687	Down
A_84_P17302	AT2G37790	aldo/keto reductase family protein (AT2G37790) mRNA, complete cds [NM_129335]	0.0329975	2.32647	-1.67404	Down
A_84_P255150	AT2G28410	unknown protein (AT2G28410) mRNA, complete cds [NM_128401]	0.0225062	2.32147	-4.3453	Down
A_84_P18982	AT1G79500	2-dehydro-3-deoxyphosphooctonate aldolase / phospho-2-dehydro-3-deoxyoctonate aldolase / 3-deoxy-D-manno-octulosonic acid 8-ph_ (AT1G79500) mRNA, complete cds [NM_001036223]	0.0448392	2.30502	-2.09172	Down
A_84_P292434	AT2G47930	AGP26 (ARABINOGALACTAN PROTEIN 26) (AGP26) mRNA, complete cds [NM_130360]	0.0320474	2.29726	-7.74111	Down
A_84_P167513	AT2G19460	unknown protein (AT2G19460) mRNA, complete cds [NM_127504]	0.0267614	2.26575	-1.99161	Down
A_84_P792619	AT4G18570	proline-rich family protein (AT4G18570) mRNA, complete cds [NM_117970]	0.0415241	2.23868	-1.79105	Down
A_84_P859674	AT5G01240	amino acid permease, putative (AT5G01240) mRNA, complete cds [NM_120202]	0.0406911	2.235	-2.8985	Down
A_84_P165213	AT4G39900	unknown protein (AT4G39900) mRNA, complete cds [NM_120153]	0.0310656	2.23126	-4.83228	Down
A_84_P11075	AT4G16140	proline-rich family protein (AT4G16140) mRNA, complete cds [NM_117707]	0.0240891	2.20767	-5.78819	Down
A_84_P23948	AT2G01760	ARR14 (ARABIDOPSIS RESPONSE REGULATOR 14); transcription factor/ two-component response regulator (ARR14) mRNA, complete cds [NM_126237]	0.0211458	2.19806	-2.41088	Down
A_84_P841433	AT3G23760	unknown protein (AT3G23760) mRNA, complete cds [NM_113280]	0.0160339	2.19659	-4.8634	Down
A_84_P11626	AT2G35960	NHL12 (NHL12) mRNA, complete cds [NM_129155]	0.00147397	2.19102	-5.17366	Down
A_84_P256780	AT1G34065	SAMC2 (S-adenosylmethionine carrier 2); binding (SAMC2) mRNA, complete cds [NM_103129]	0.0206242	2.18133	-1.72263	Down
A_84_P15766	AT4G32980	ATH1 (ARABIDOPSIS THALIANA HOMEOBOX GENE 1); DNA binding / sequence-specific DNA binding / transcription factor (ATH1) mRNA, complete cds [NM_119452]	0.0217184	2.14113	-1.62081	Down
A_84_P513894	AT4G12970	unknown protein (AT4G12970) mRNA, complete cds [NM_117366]	0.00446648	2.13776	-4.2117	Down
A_84_P577078	AT5G35480	unknown protein (AT5G35480) mRNA, complete cds [NM_122939]	0.0218867	2.12453	-3.21374	Down
A_84_P20580	AT5G12250	TUB6 (BETA-6 TUBULIN); structural constituent of cytoskeleton (TUB6) mRNA, complete cds [NM_121263]	0.0498023	2.10408	-2.51433	Down
A_84_P15998	AT5G64630	FAS2 (FASCIATA 2); nucleotide binding / protein binding (FAS2) mRNA, complete cds [NM_125859]	0.0190433	2.09926	-2.85278	Down
A_84_P22389	AT4G33360	terpene cyclase/mutase-related (AT4G33360) mRNA, complete cds [NM_001125637]	0.0216089	1.99551	-8.9831	Down
A_84_P16508	AT3G06140	zinc finger (C3HC4-type RING finger) family protein (AT3G06140) mRNA, complete cds [NM_111489]	0.00583112	1.96427	-4.13231	Down
A_84_P12061	AT5G10170	MIPS3 (MYO-INOSITOL-1-PHOSTPATE SYNTHASE 3); binding / catalytic/ inositol-3-phosphate synthase (MIPS3) mRNA, complete cds [NM_121055]	0.00329354	1.95568	-3.8124	Down
A_84_P849700	AT2G41650	Full-length cDNA Complete sequence from clone GSLTFB59ZE04 of Flowers and buds of strain col-0 of Arabidopsis thaliana (thale cress) [BX819228]	0.0102644	1.95029	-1.60974	Down
A_84_P266870	AT4G32570	TIFY8 (TIFY DOMAIN PROTEIN 8) (TIFY8) mRNA, complete cds [NM_119409]	0.00294674	1.92726	-4.02099	Down
A_84_P21463	AT4G38700	disease resistance-responsive family protein (AT4G38700) mRNA, complete cds [NM_120031]	0.0158882	1.90897	-2.79803	Down
A_84_P305030	AT4G19120	ERD3 (early-responsive to dehydration 3) (ERD3) mRNA, complete cds [NM_118031]	0.0460211	1.90387	-5.86272	Down
A_84_P13755	AT3G61610	aldose 1-epimerase family protein (AT3G61610) mRNA, complete cds [NM_116026]	0.00666122	1.8888	-2.55156	Down
A_84_P10094	AT4G32840	PFK6 (PHOSPHOFRUCTOKINASE 6); 6-phosphofructokinase (PFK6) mRNA, complete cds [NM_119437]	0.0179899	1.88821	-1.8699	Down
A_84_P11057	AT4G37660	ribosomal protein L12 family protein (AT4G37660) mRNA, complete cds [NM_119929]	0.00319354	1.87694	-2.9723	Down
A_84_P91849	AT3G46780	PTAC16 (PLASTID TRANSCRIPTIONALLY ACTIVE 16); binding / catalytic (PTAC16) mRNA, complete cds [NM_114545]	0.00785134	1.86014	-5.99878	Down
A_84_P21543	AT5G19220	APL1 (ADP GLUCOSE PYROPHOSPHORYLASE LARGE SUBUNIT 1); glucose-1-phosphate adenylyltransferase (APL1) mRNA, complete cds [NM_121927]	0.0369659	1.84836	-4.2317	Down
A_84_P805691	AT1G67740	PSBY (PSBY) mRNA, complete cds [NM_105442]	0.0416725	1.84264	-2.4896	Down
A_84_P22078	AT2G46930	pectinacetylesterase, putative (AT2G46930) mRNA, complete cds [NM_130261]	0.022967	1.83681	-2.65775	Down
A_84_P813630	AT5G23860	TUB8; structural constituent of cytoskeleton (TUB8) mRNA, complete cds [NM_122291]	0.00904904	1.81316	-4.46909	Down
A_84_P825125	AT1G06850	AtbZIP52 (Arabidopsis thaliana basic leucine zipper 52); DNA binding / transcription factor (AtbZIP52) mRNA, complete cds [NM_001035905]	0.0267967	1.80734	-2.08281	Down
A_84_P848969	AT5G55630	ATKCO1; calcium-activated potassium channel/ ion channel/ outward rectifier potassium channel (ATKCO1) mRNA, complete cds [NM_180865]	0.0112911	1.80193	-1.64889	Down
A_84_P14489	AT2G13610	ABC transporter family protein (AT2G13610) mRNA, complete cds [NM_126940]	0.0126896	1.79081	-5.38725	Down
A_84_P12453	AT1G16920	ATRABA1B (ARABIDOPSIS RAB GTPASE HOMOLOG A1B); GTP binding (ATRABA1B) mRNA, complete cds [NM_101553]	0.0159278	1.78788	-3.5211	Down
A_84_P13141	AT5G59770	unknown protein (AT5G59770) mRNA, complete cds [NM_125369]	0.040079	1.77764	-1.76024	Down
A_84_P845074	AT4G32330	unknown protein (AT4G32330) mRNA, complete cds [NM_001125622]	0.0238646	1.77146	-2.44288	Down
A_84_P18353	AT3G19450	ATCAD4; cinnamyl-alcohol dehydrogenase (ATCAD4) mRNA, complete cds [NM_112832]	0.0338336	1.76974	-9.44506	Down
A_84_P808972	AT1G15820	LHCB6 (LIGHT HARVESTING COMPLEX PSII SUBUNIT 6); chlorophyll binding (LHCB6) mRNA, complete cds [NM_101450]	0.0448263	1.75104	-1.78681	Down
A_84_P214028	AT1G14350	FLP (FOUR LIPS); DNA binding / transcription factor (FLP) mRNA, complete cds [NM_001084065]	0.030511	1.751	-2.50935	Down
A_84_P115682	AT3G01810	unknown protein (AT3G01810) mRNA, complete cds [NM_001084619]	0.027544	1.74619	-3.71988	Down
A_84_P11019	AT4G28050	TET7 (TETRASPANIN7) (TET7) mRNA, complete cds [NM_118944]	0.0309609	1.7339	-2.56879	Down
A_84_P19246	AT3G11500	small nuclear ribonucleoprotein G, putative / snRNP-G, putative / Sm protein G, putative (AT3G11500) mRNA, complete cds [NM_111983]	0.0225757	1.71099	-1.99336	Down
A_84_P173141	AT3G01510	5'-AMP-activated protein kinase beta-1 subunit-related (AT3G01510) mRNA, complete cds [NM_111017]	0.0168173	1.69686	-2.93448	Down
A_84_P96956	AT3G60380	unknown protein (AT3G60380) mRNA, complete cds [NM_115902]	0.0481395	1.69526	-2.03299	Down
A_84_P188544	AT5G58090	glycosyl hydrolase family 17 protein (AT5G58090) mRNA, complete cds [NM_125194]	0.00805733	1.67373	-2.00412	Down
A_84_P20756	AT5G10700	aminoacyl-tRNA hydrolase/ protein tyrosine phosphatase (AT5G10700) mRNA, complete cds [NM_121108]	0.0350676	1.6646	-1.66664	Down
A_84_P18774	AT5G48580	FKBP15-2; FK506 binding / peptidyl-prolyl cis-trans isomerase (FKBP15-2) mRNA, complete cds [NM_124234]	0.0313831	1.65394	-2.99172	Down
A_84_P552529	AT1G73020	unknown protein (AT1G73020) mRNA, complete cds [NM_105960]	0.0453293	1.65257	-2.94253	Down
A_84_P15428	AT2G14750	APK (APS KINASE); ATP binding / adenylylsulfate kinase/ kinase/ transferase, transferring phosphorus-containing groUps (APK) mRNA, complete cds [NM_127039]	0.0234996	1.64913	-2.75972	Down
A_84_P793013	AT1G04820	AV524886 Arabidopsis thaliana aboveground organs two to six-week old Arabidopsis thaliana cDNA clone APD12c08R 5', mRNA sequence [AV524886]	0.010423	1.61956	-2.24737	Down
A_84_P23550	AT5G61000	replication protein, putative (AT5G61000) mRNA, complete cds [NM_125493]	0.0487604	1.60913	-6.76625	Down
A_84_P790176	AT5G46700	TRN2 (TORNADO 2) (TRN2) mRNA, complete cds [NM_124040]	0.0495048	1.60273	-2.57615	Down
A_84_P20357	AT3G57080	NRPE5; DNA binding / DNA-directed RNA polymerase (NRPE5) mRNA, complete cds [NM_115567]	0.0248152	1.59791	-1.82057	Down
A_84_P23847	AT2G19680	mitochondrial ATP synthase g subunit family protein (AT2G19680) mRNA, complete cds [NM_001084450]	0.0333971	1.59697	-2.75364	Down
A_84_P188724	AT4G30996	unknown protein (AT4G30996) mRNA, complete cds [NM_119249]	0.002156	1.59037	-1.51899	Down
A_84_P23771	AT1G55130	endomembrane protein 70, putative (AT1G55130) mRNA, complete cds [NM_104386]	0.0484965	1.57513	-2.14846	Down
A_84_P13834	AT4G23800	high mobility groUp (HMG1/2) family protein (AT4G23800) mRNA, complete cds [NM_118511]	0.0310575	1.5628	-7.6391	Down
A_84_P12295	AT1G64450	proline-rich family protein (AT1G64450) mRNA, complete cds [NM_105120]	0.0170507	1.54842	-2.52194	Down
A_84_P23184	AT3G54690	sugar isomerase (SIS) domain-containing protein / CBS domain-containing protein (AT3G54690) mRNA, complete cds [NM_115326]	0.0370951	1.54447	-3.22031	Down
A_84_P57450	AT2G35450	catalytic/ hydrolase (AT2G35450) mRNA, complete cds [NM_179914]	0.0267793	1.54142	-1.63762	Down
A_84_P23338	AT4G34200	EDA9 (embryo sac development arrest 9); ATP binding (EDA9) mRNA, complete cds [NM_119583]	0.0155933	1.5216	-1.7029	Down
A_84_P260540	AT5G35360	CAC2; acetyl-CoA carboxylase/ biotin carboxylase (CAC2) mRNA, complete cds [NM_001036891]	0.0376413	1.51836	-2.2007	Down
A_84_P22750	AT1G08360	60S ribosomal protein L10A (RPL10aA) (AT1G08360) mRNA, complete cds [NM_100709]	0.0347977	1.515	-2.70952	Down
A_84_P534040	AT2G31810	acetolactate synthase small subunit, putative (AT2G31810) mRNA, complete cds [NM_179842]	0.0315121	1.50867	-1.79752	Down
A_84_P852452	AT1G78040	pollen Ole e 1 allergen and extensin family protein (AT1G78040) mRNA, complete cds [NM_001084369]	0.0176969	1.50765	-2.65677	Down
A_84_P849918	AT1G10360	ATGSTU18 (GLUTATHIONE S-TRANSFERASE TAU 18); glutathione transferase (ATGSTU18) mRNA, complete cds [NM_100910]	0.0332658	1.50303	-6.8725	Down
A_84_P823089	AT2G35020	UTP--glucose-1-phosphate uridylyltransferase family protein (AT2G35020) mRNA, complete cds [NM_129054]	0.0349126	1.50017	-2.10978	Down
A_84_P283660	AT2G42040	unknown protein (AT2G42040) mRNA, complete cds [NM_129767]	0.000375388	7.39202	1.14023	Down
A_84_P823773	AT1G27690	unknown protein (AT1G27690) mRNA, complete cds [NM_102534]	0.0317107	1.56667	1.21449	Down
A_84_P22451	AT5G06670	ATP binding / microtubule motor (AT5G06670) mRNA, complete cds [NM_120750]	0.00454017	2.33993	-1.4899	Down
A_84_P178444	AT2G24290	unknown protein (AT2G24290) mRNA, complete cds [NM_127991]	0.00343308	2.17347	-1.0824	Down
A_84_P22235	AT3G53950	glyoxal oxidase-related (AT3G53950) mRNA, complete cds [NM_115255]	0.027144	1.94143	-1.49635	Down
A_84_P13492	AT1G04760	ATVAMP726 (ATVAMP726) mRNA, complete cds [NM_100354]	0.0470369	1.91028	-1.37534	Down
A_84_P788113	AT3G24770	clone 35773 mRNA, complete sequence [AY087469]	0.0343617	1.8758	-1.4577	Down
A_84_P12523	AT1G21070	transporter-related (AT1G21070) mRNA, complete cds [NM_101961]	0.0141411	1.85971	-1.43905	Down
A_84_P104906	AT2G13540	ABH1 (ABA HYPERSENSITIVE 1); RNA cap binding (ABH1) mRNA, complete cds [NM_126934]	0.0362645	1.74855	-1.19926	Down
A_84_P19542	AT4G31050	lipoyltransferase (LIP2p) (AT4G31050) mRNA, complete cds [NM_119255]	0.00286667	1.73255	-1.12833	Down
A_84_P20190	AT3G05180	GDSL-motif lipase/hydrolase family protein (AT3G05180) mRNA, complete cds [NM_111391]	0.0106779	1.6697	-1.32861	Down
A_84_P821587	AT3G18850	LPAT5; acyltransferase (LPAT5) mRNA, complete cds [NM_001084714]	0.036337	1.66626	-1.08465	Down
A_84_P835211	AT3G12870	unknown protein (AT3G12870) mRNA, complete cds [NM_112123]	0.0162525	1.62331	-1.48462	Down
A_84_P562853	AT5G43160	unknown protein (AT5G43160) mRNA, complete cds [NM_123682]	0.00666897	1.60876	-1.14191	Down
A_84_P10463	AT1G08470	strictosidine synthase family protein (AT1G08470) mRNA, complete cds [NM_100720]	0.0489006	1.58655	-1.35529	Down
A_84_P214278	AT3G63170	chalcone isomerase (AT3G63170) mRNA, complete cds [NM_116182]	0.0434004	1.56784	-1.21194	Down
A_84_P17506	AT3G54080	sugar binding (AT3G54080) mRNA, complete cds [NM_115268]	0.0165458	1.5595	-1.41605	Down
A_84_P10629	AT2G20680	glycosyl hydrolase family 5 protein / cellulase family protein (AT2G20680) mRNA, complete cds [NM_127632]	0.0210302	1.54243	-1.48345	Down
A_84_P516292	AT2G26580	YAB5 (YABBY5); transcription factor (YAB5) mRNA, complete cds [NM_179750]	0.0212305	1.5139	-1.19884	Down
A_84_P277190	AT5G08580	calcium-binding EF hand family protein (AT5G08580) mRNA, complete cds [NM_120945]	0.00963991	1.5133	-1.37583	Down
A_84_P21406	AT4G25100	FSD1 (FE SUpEROXIDE DISMUTASE 1); copper ion binding / sUperoxide dismutase (FSD1) mRNA, complete cds [NM_118642]	0.0300152	2.03433	-1.33103		Up			Up	Up
A_84_P105636	AT3G16400	NSP1 (NITRILE SPECIFIER PROTEIN 1) (NSP1) mRNA, complete cds [NM_112511]	0.0279676	1.82531	1.63154		Up
A_84_P95069	AT2G22170	lipid-associated family protein (AT2G22170) mRNA, complete cds [NM_127785]	0.0110192	5.2911	-3.76592		Up
A_84_P311493	AT5G38980	unknown protein (AT5G38980) mRNA, complete cds [NM_123260]	0.000561474	2.25436	-2.89464		Up
A_84_P286710	AT3G45160	unknown protein (AT3G45160) mRNA, complete cds [NM_114385]	0.0190477	1.78563	-5.54323		Up
A_84_P22907	AT2G29630	THIC (ThiaminC); ADP-ribose pyrophosphohydrolase/ catalytic/ iron-sulfur cluster binding (THIC) mRNA, complete cds [NM_128517]	0.0425494	1.81913	1.16114		Up
A_84_P234853	AT5G15960	KIN1 (KIN1) mRNA, complete cds [NM_121601]	0.0215845	1.74224	1.01152		Up
A_84_P301160	AT3G04890	unknown protein (AT3G04890) mRNA, complete cds [NM_001125103]	0.00999976	1.54795	1.05597		Up
A_84_P184164	AT1G07090	LSH6 (LIGHT SENSITIVE HYPOCOTYLS 6) (LSH6) mRNA, complete cds [NM_100583]	0.0248702	2.86614	-1.9575		Down	Up			Up	Down
A_84_P799279	AT3G22231	PCC1 (PATHOGEN AND CIRCADIAN CONTROLLED 1) (PCC1) mRNA, complete cds [NM_113121]	0.0349571	2.05452	-49.435		Down		Up		Down
A_84_P19191	AT1G19670	ATCLH1 (ARABIDOPSIS THALIANA CORONATINE-INDUCED PROTEIN 1); chlorophyllase (ATCLH1) mRNA, complete cds [NM_101823]	0.0172194	3.62774	-11.766		Down				Down
A_84_P850921	AT2G21330	fructose-bisphosphate aldolase, putative (AT2G21330) mRNA, complete cds [NM_001036310]	0.0392159	1.64149	-2.3751		Down		Down
A_84_P519833	AT2G30520	RPT2 (ROOT PHOTOTROPISM 2); protein binding (RPT2) mRNA, complete cds [NM_001036369]	0.0397817	1.52687	-10.2146		Down		Down
A_84_P21135	AT3G03820	auxin-responsive protein, putative (AT3G03820) mRNA, complete cds [NM_111253]	0.000354573	2.65639	-9.75738		Down
A_84_P824302	AT4G29310	unknown protein (AT4G29310) mRNA, complete cds [NM_119076]	0.0258507	2.58555	-14.7805		Down
A_84_P507058	AT5G57760	unknown protein (AT5G57760) mRNA, complete cds [NM_125159]	0.0379931	1.90456	-2.89827		Down
A_84_P813308	AT3G07460	unknown protein (AT3G07460) mRNA, complete cds [NM_148697]	0.0242278	1.84083	-7.31239		Down
A_84_P13158	AT5G63650	SNRK2.5 (SNF1-RELATED PROTEIN KINASE 2.5); kinase (SNRK2.5) mRNA, complete cds [NM_125760]	0.0314406	6.4959	1.04389		Down
A_84_P119242	AT5G45775	60S ribosomal protein L11 (RPL11D) (AT5G45775) mRNA, complete cds [NM_180806]	0.00658118	1.87662	-1.02095		Down
A_84_P285720	AT4G34530	CIB1 (CRYPTOCHROME-INTERACTING BASIC-HELIX-LOOP-HELIX 1); DNA binding / transcription factor (CIB1) mRNA, complete cds [NM_119618]	0.0264307	1.50417	-1.47628		Down
A_84_P22147	AT3G18490	aspartyl protease family protein (AT3G18490) mRNA, complete cds [NM_112734]	0.0307994	1.84315	-1.39193			Up		Up		Up
A_84_P810593	AT1G24020	MLP423 (MLP-LIKE PROTEIN 423) (MLP423) mRNA, complete cds [NM_102249]	0.0466955	4.07314	-16.2634			Up		Up
A_84_P16596	AT3G62820	invertase/pectin methylesterase inhibitor family protein (AT3G62820) mRNA, complete cds [NM_116147]	0.0358203	1.69172	-2.81678			Up		Up
A_84_P105026	AT1G68220	unknown protein (AT1G68220) mRNA, complete cds [NM_105493]	0.00500392	2.58171	1.46801			Up		Up
A_84_P22214	AT3G49360	glucosamine/galactosamine-6-phosphate isomerase family protein (AT3G49360) mRNA, complete cds [NM_114796]	0.0482253	2.56972	-1.35882			Up			Up	Down
A_84_P22610	AT5G62210	embryo-specific protein-related (AT5G62210) mRNA, complete cds [NM_125615]	0.0142182	2.75485	-1.04224			Up	Up
A_84_P24086	AT3G44610	protein kinase family protein (AT3G44610) mRNA, complete cds [NM_114329]	0.0162361	1.58712	-1.51845			Up	Down
A_84_P67134	AT5G64552	CPuORF22 (Conserved peptide Upstream open reading frame 22) (CPuORF22) mRNA, complete cds [NM_001126025]	0.0121457	1.50963	2.18858			Up
A_84_P13282	AT1G75710	zinc finger (C2H2 type) family protein (AT1G75710) mRNA, complete cds [NM_106222]	0.0153868	2.29688	-3.42298			Up
A_84_P23186	AT3G55110	ABC transporter family protein (AT3G55110) mRNA, complete cds [NM_115369]	0.00917635	2.27677	-7.31529			Up
A_84_P861193	AT1G06000	UDP-glucoronosyl/UDP-glucosyl transferase family protein (AT1G06000) mRNA, complete cds [NM_100480]	0.0492144	2.00384	-5.16463			Up
A_84_P22450	AT5G06300	carboxy-lyase (AT5G06300) mRNA, complete cds [NM_120713]	0.0471228	1.58065	1.37568			Up
A_84_P20288	AT3G13620	amino acid permease family protein (AT3G13620) mRNA, complete cds [NM_112208]	0.035813	1.60276	-1.16227			Up
A_84_P24073	AT3G28740	CYP81D1; electron carrier/ heme binding / iron ion binding / monooxygenase/ oxygen binding (CYP81D1) mRNA, complete cds [NM_113795]	0.00213789	47.8255	1.0963			Down	Up	Up
A_84_P16571	AT3G56400	WRKY70; transcription factor/ transcription repressor (WRKY70) mRNA, complete cds [NM_115498]	0.00374927	2.01983	-14.7548			Down	Up
A_84_P19887	AT1G80760	NIP6;1 (NOD26-LIKE INTRINSIC PROTEIN 6;1); boron transporter/ glycerol transmembrane transporter/ urea transmembrane transport_ (NIP6;1) mRNA, complete cds [NM_106724]	0.0374955	1.53528	-2.98122					Up	Up
A_84_P18000	AT1G09960	SUT4 (SUCROSE TRANSPORTER 4); carbohydrate transmembrane transporter/ sucrose transmembrane transporter/ sucrose:hydrogen symp_ (SUT4) mRNA, complete cds [NM_100870]	0.0152375	2.15522	1.661				Up	Up		Up
A_84_P532737	AT5G41460	fringe-related protein (AT5G41460) mRNA, complete cds [NM_123510]	0.00701968	2.26308	-2.01822				Up	Up		Up
A_84_P838689	AT1G10370	ERD9 (EARLY-RESPONSIVE TO DEHYDRATION 9); glutathione transferase (ERD9) mRNA, complete cds [NM_100911]	0.0149636	1.57014	-3.69907					Up		Up
A_84_P59240	AT2G39450	MTP11; cation transmembrane transporter/ manganese ion transmembrane transporter/ manganese:hydrogen antiporter (MTP11) mRNA, complete cds [NM_129503]	0.0299958	1.57009	-3.71695					Up		Up
A_84_P11300	AT5G08380	AtAGAL1 (Arabidopsis thaliana ALPHA-GALACTOSIDASE 1); alpha-galactosidase/ catalytic/ hydrolase, hydrolyzing O-glycosyl compou_ (AtAGAL1) mRNA, complete cds [NM_120922]	0.0130716	1.74972	1.56802				Up	Up
A_84_P585313	AT1G16705	p300/CBP acetyltransferase-related protein-related (AT1G16705) mRNA, complete cds [NM_101531]	0.0031324	31.1128	1.3012				Up	Up
A_84_P14601	AT3G21090	ABC transporter family protein (AT3G21090) mRNA, complete cds [NM_113003]	0.0444404	6.77071	1.17077				Up	Up
A_84_P273780	AT1G49470	unknown protein (AT1G49470) mRNA, complete cds [NM_103835]	0.0411063	1.72282	-2.86653				Down	Up
A_84_P13631	AT3G25190	nodulin, putative (AT3G25190) mRNA, complete cds [NM_113425]	0.0177311	2.20252	1.00439				Down	Up
A_84_P14621	AT3G12520	SULTR4;2; sulfate transmembrane transporter (SULTR4;2) mRNA, complete cds [NM_112087]	0.0431447	2.03621	-1.63447					Up
A_84_P16943	AT1G52410	TSA1 (TSK-ASSOCIATING PROTEIN 1); calcium ion binding / protein binding (TSA1) mRNA, complete cds [NM_179466]	0.0292071	2.00793	-2.54786					Up
A_84_P159405	AT2G29660	zinc finger (C2H2 type) family protein (AT2G29660) mRNA, complete cds [NM_128520]	0.00192146	3.70455	1.30425					Up
A_84_P12890	AT4G24050	short-chain dehydrogenase/reductase (SDR) family protein (AT4G24050) mRNA, complete cds [NM_118537]	0.0155865	3.33845	1.24631					Up
A_84_P836109	AT4G13990	exostosin family protein (AT4G13990) mRNA, complete cds [NM_117474]	0.0395772	2.24532	1.39014					Up
A_84_P287180	AT2G01080	unknown protein (AT2G01080) mRNA, complete cds [NM_126170]	0.019269	1.80219	1.41977					Up
A_84_P19872	AT1G24400	LHT2 (LYSINE HISTIDINE TRANSPORTER 2); acidic amino acid transmembrane transporter/ amino acid transmembrane transporter/ neut_ (LHT2) mRNA, complete cds [NM_102286]	0.0278208	1.52307	1.2409					Up
A_84_P15926	AT5G45970	ARAC2 (ARABIDOPSIS RAC-LIKE 2); GTP binding (ARAC2) mRNA, complete cds [NM_123965]	0.0306065	1.79883	-1.47536					Up
A_84_P23499	AT5G47330	palmitoyl protein thioesterase family protein (AT5G47330) mRNA, complete cds [NM_124104]	0.00182238	1.52565	-1.16933					Up
A_84_P12886	AT4G23130	CRK5 (CYSTEINE-RICH RLK5); kinase (CRK5) mRNA, complete cds [NM_179094]	0.00688349	2.72446	-6.31506					Down
A_84_P505872	AT4G00020	protein binding / single-stranded DNA binding (BRCA2(IV)) mRNA, complete cds [NM_116219]	0.00434996	2.15013	-2.2767					Down
A_84_P13512	AT1G07650	leucine-rich repeat transmembrane protein kinase, putative (AT1G07650) mRNA, complete cds [NM_100638]	0.0309652	1.5762	-3.17402					Down
A_84_P90109	AT3G05800	transcription factor (AT3G05800) mRNA, complete cds [NM_111454]	0.000456918	1.5383	-1.66373					Down
A_84_P14046	AT5G48730	pentatricopeptide (PPR) repeat-containing protein (AT5G48730) mRNA, complete cds [NM_124250]	0.0340285	1.51008	-2.13906					Down
A_84_P16668	AT4G23200	protein kinase family protein (AT4G23200) mRNA, complete cds [NM_118449]	0.00634861	3.63724	-1.09981					Down
A_84_P10665	AT2G31230	ATERF15 (Ethylene-responsive element binding factor 15); DNA binding / transcription activator/ transcription factor (ATERF15) mRNA, complete cds [NM_179831]	0.00246989	1.71946	-3.90437						Up	Down
A_84_P18579	AT4G27300	S-locus protein kinase, putative (AT4G27300) mRNA, complete cds [NM_118864]	0.0425704	1.56695	-1.34747						Up	Down
A_84_P785130	AT1G19330	unknown protein (AT1G19330) mRNA, complete cds [NM_101790]	0.00415671	2.50163	-2.56008						Up
A_84_P815084	AT3G01690	unknown protein (AT3G01690) mRNA, complete cds [NM_111035]	0.0129487	2.32579	-3.63655						Up
A_84_P18701	AT5G18310	unknown protein (AT5G18310) mRNA, complete cds [NM_180512]	0.0168595	1.55939	-2.90471						Up
A_84_P785715	AT2G22540	SVP (SHORT VEGETATIVE PHASE); transcription factor/ translation repressor, nucleic acid binding (SVP) mRNA, complete cds [NM_001161056]	0.0235368	1.50466	-1.52992						Up
A_84_P798815	AT4G39950	CYP79B2; electron carrier/ heme binding / iron ion binding / monooxygenase/ oxygen binding (CYP79B2) mRNA, complete cds [NM_120158]	0.00505265	4.65499	-12.4572						Down	Down
A_84_P22022	AT2G22330	CYP79B3; electron carrier/ heme binding / iron ion binding / monooxygenase/ oxygen binding (CYP79B3) mRNA, complete cds [NM_127798]	0.0295985	2.19931	-8.38114						Down	Down
A_84_P183724	AT2G35290	unknown protein (AT2G35290) mRNA, complete cds [NM_129081]	0.0371253	1.85067	2.40442				Up		Down
A_84_P20120	AT2G27690	CYP94C1; fatty acid (omega-1)-hydroxylase/ oxygen binding (CYP94C1) mRNA, complete cds [NM_128328]	0.0454648	1.67377	1.67594				Up		Down
A_84_P11953	AT4G25780	pathogenesis-related protein, putative (AT4G25780) mRNA, complete cds [NM_118710]	0.0369768	2.92821	1.73408						Down
A_84_P10611	AT2G43530	trypsin inhibitor, putative (AT2G43530) mRNA, complete cds [NM_129914]	0.023839	1.62424	-4.18013						Down
A_84_P13376	AT1G74430	MYB95 (myb domain protein 95); DNA binding / transcription factor (MYB95) mRNA, complete cds [NM_106103]	0.0468666	4.18758	-1.24692						Down
A_84_P23900	AT2G29370	tropinone reductase, putative / tropine dehydrogenase, putative (AT2G29370) mRNA, complete cds [NM_179801]	0.0010494	17.0503	1.66153				Up
A_84_P12585	AT2G37670	WD-40 repeat family protein (AT2G37670) mRNA, complete cds [NM_129323]	0.00133081	12.3774	1.60006				Up
A_84_P590991	AT3G12460	3'-5' exonuclease/ nucleic acid binding (AT3G12460) mRNA, complete cds [NM_112081]	0.00390247	6.96096	1.76786				Up
A_84_P23891	AT2G32830	PHT5; inorganic phosphate transmembrane transporter/ phosphate transmembrane transporter (PHT5) mRNA, complete cds [NM_128843]	0.0030665	3.67502	1.74444				Up
A_84_P13448	AT2G25890	glycine-rich protein / oleosin (AT2G25890) mRNA, complete cds [NM_128149]	0.0302016	3.55114	1.67342				Up
A_84_P20763	AT5G11100	SYTD (SYTD) mRNA, complete cds [NM_121148]	0.0156899	2.48579	1.57481				Up
A_84_P11698	AT3G05630	PLDP2; phospholipase D (PLDP2) mRNA, complete cds [NM_111436]	0.0189908	2.24985	1.85007				Up
A_84_P15849	AT5G11930	glutaredoxin family protein (AT5G11930) mRNA, complete cds [NM_121231]	0.033746	1.75814	1.99515				Up
A_84_P762923	AT4G05110	equilibrative nucleoside transporter, putative (ENT6) (AT4G05110) mRNA, complete cds [NM_116750]	0.0342227	1.56205	1.74523				Up
A_84_P18950	AT1G04660	glycine-rich protein (AT1G04660) mRNA, complete cds [NM_100346]	0.00748375	8.57764	-2.22799				Up
A_84_P763889	AT4G00380	XH/XS domain-containing protein / XS zinc finger domain-containing protein (AT4G00380) mRNA, complete cds [NM_116262]	0.019843	7.48089	-1.72484				Up
A_84_P11926	AT4G19380	alcohol oxidase-related (AT4G19380) mRNA, complete cds [NM_118058]	0.00598918	7.17938	-5.83499				Up
A_84_P868217	AT1G52030	MBP2 (MYROSINASE-BINDING PROTEIN 2); sugar binding / thioglucosidase binding (MBP2) mRNA, complete cds [NM_179463]	0.000244158	4.37422	-2.59889				Up
A_84_P16756	AT1G19540	isoflavone reductase, putative (AT1G19540) mRNA, complete cds [NM_101812]	0.022494	2.89574	-3.05998				Up
A_84_P123582	AT5G18290	SIP1;2; water channel (SIP1;2) mRNA, complete cds [NM_121834]	0.0115833	2.56596	-1.98046				Up
A_84_P288470	AT4G23220	kinase (AT4G23220) mRNA, complete cds [NM_118451]	0.0154128	2.5159	-4.79029				Up
A_84_P13337	AT1G28390	protein kinase family protein (AT1G28390) mRNA, complete cds [NM_102606]	0.0200394	2.00617	-1.51576				Up
A_84_P255540	AT3G48670	XH/XS domain-containing protein / XS zinc finger domain-containing protein (AT3G48670) mRNA, complete cds [NM_114726]	0.0316309	1.73364	-2.00153				Up
A_84_P20974	AT1G22170	phosphoglycerate/bisphosphoglycerate mutase family protein (AT1G22170) mRNA, complete cds [NM_102067]	0.0352701	1.55092	-1.66388				Up
A_84_P835335	AT5G63700	zinc finger (C3HC4 type RING finger) family protein (AT5G63700) mRNA, complete cds [NM_125765]	0.0304455	1.52492	-1.80057				Up
A_84_P18470	AT1G74140	unknown protein (AT1G74140) mRNA, complete cds [NM_106074]	0.0118161	117.555	1.04425				Up
A_84_P593216	AT5G60250	zinc finger (C3HC4-type RING finger) family protein (AT5G60250) mRNA, complete cds [NM_125418]	0.014565	87.3002	1.07813				Up
A_84_P833384	AT5G45830	DOG1 (DELAY OF GERMINATION 1) (DOG1) mRNA, complete cds [NM_123951]	0.00531414	45.0973	1.01682				Up
A_84_P14739	AT4G10020	AtHSD5 (hydroxysteroid dehydrogenase 5); binding / catalytic/ oxidoreductase (AtHSD5) mRNA, complete cds [NM_117070]	0.0304276	41.4258	1.22618				Up
A_84_P15778	AT4G35650	isocitrate dehydrogenase, putative / NAD+ isocitrate dehydrogenase, putative (AT4G35650) mRNA, complete cds [NM_119730]	0.0420496	16.1131	1.05126				Up
A_84_P18336	AT1G26590	zinc finger (C2H2 type) family protein (AT1G26590) mRNA, complete cds [NM_102421]	0.00849596	10.0381	1.09683				Up
A_84_P22447	AT5G05420	immunophilin, putative / FKBP-type peptidyl-prolyl cis-trans isomerase, putative (AT5G05420) mRNA, complete cds [NM_120624]	0.0288945	6.38942	1.36983				Up
A_84_P128141	AT5G39890	unknown protein (AT5G39890) mRNA, complete cds [NM_123352]	0.00706088	6.23481	1.13626				Up
A_84_P583738	AT2G21450	CHR34 (chromatin remodeling 34); ATP binding / DNA binding / helicase/ nucleic acid binding (CHR34) mRNA, complete cds [NM_127717]	0.0294751	6.0716	1.06093				Up
A_84_P18714	AT5G24860	FPF1 (FLOWERING PROMOTING FACTOR 1) (FPF1) mRNA, complete cds [NM_122395]	0.00770728	5.28668	1.47485				Up
A_84_P11360	AT1G52040	MBP1 (MYROSINASE-BINDING PROTEIN 1); protein binding (MBP1) mRNA, complete cds [NM_104085]	0.0375821	5.05777	1.12495				Up
A_84_P15886	AT5G27630	ACBP5 (ACYL-COA BINDING PROTEIN 5); acyl-CoA binding (ACBP5) mRNA, complete cds [NM_122645]	0.00351665	3.81805	1.14574				Up
A_84_P176434	AT5G25470	DNA binding (AT5G25470) mRNA, complete cds [NM_180743]	0.0309111	3.28463	1.20703				Up
A_84_P858224	AT4G25140	OLEO1 (OLEOSIN 1) (OLEO1) mRNA, complete cds [NM_118646]	0.00643102	3.23948	1.04437				Up
A_84_P22189	AT3G42670	CHR38 (CHROMATIN REMODELING 38); ATP binding / DNA binding / helicase/ nucleic acid binding (CHR38) mRNA, complete cds [NM_114134]	0.0484727	2.76569	1.4194				Up
A_84_P59930	AT1G15150	MATE efflux family protein (AT1G15150) mRNA, complete cds [NM_101383]	0.00164472	2.5228	1.33566				Up
A_84_P196364	AT1G15170	MATE efflux family protein (AT1G15170) mRNA, complete cds [NM_101385]	0.0313703	2.26953	1.23502				Up
A_84_P67354	AT5G63580	FLS2 (FLAVONOL SYNTHASE 2); flavonol synthase (FLS2) mRNA, complete cds [NM_125753]	0.00494177	2.21794	1.13052				Up
A_84_P603853	AT5G48950	thioesterase family protein (AT5G48950) mRNA, complete cds [NM_203182]	0.0170255	1.96785	1.02249				Up
A_84_P265870	AT2G14520	CBS domain-containing protein (AT2G14520) mRNA, complete cds [NM_127015]	0.0205057	1.96464	1.35357				Up
A_84_P19167	AT2G36660	PAB7 (POLY(A) BINDING PROTEIN 7); RNA binding / translation initiation factor (PAB7) mRNA, complete cds [NM_129221]	0.0461488	1.95931	1.19421				Up
A_84_P20583	AT5G13790	AGL15 (AGAMOUS-LIKE 15); DNA binding / transcription factor (AGL15) mRNA, complete cds [NM_121382]	0.00529704	21.0522	-1.05613				Up
A_84_P19743	AT5G55250	IAMT1 (IAA CARBOXYLMETHYLTRANSFERASE 1); S-adenosylmethionine-dependent methyltransferase/ indole acetic acid carboxyl methylt_ (IAMT1) mRNA, complete cds [NM_124907]	0.00827736	20.0879	-1.41899				Up
A_84_P20731	AT5G65530	protein kinase, putative (AT5G65530) mRNA, complete cds [NM_125951]	0.00811917	6.37743	-1.387				Up
A_84_P279270	AT4G03500	ankyrin repeat family protein (AT4G03500) mRNA, complete cds [NM_116588]	0.0380326	6.02955	-1.09101				Up
A_84_P830968	AT2G40030	NRPD1B; DNA binding / DNA-directed RNA polymerase (NRPD1B) mRNA, complete cds [NM_129561]	0.0088806	3.44731	-1.29123				Up
A_84_P286230	AT3G25905	CLE27 (CLAVATA3/ESR-RELATED 27); protein binding / receptor binding (CLE27) mRNA, complete cds [NM_113494]	0.00698291	3.0075	-1.22225				Up
A_84_P836789	AT1G18180	oxidoreductase, acting on the CH-CH groUp of donors (AT1G18180) mRNA, complete cds [NM_101678]	0.0182336	2.88302	-1.08112				Up
A_84_P127211	AT3G18960	transcriptional factor B3 family protein (AT3G18960) mRNA, complete cds [NM_112782]	0.046491	2.67775	-1.32494				Up
A_84_P17706	AT5G01870	lipid transfer protein, putative (AT5G01870) mRNA, complete cds [NM_120265]	0.0191258	2.40094	-1.17644				Up
A_84_P588557	AT4G36830	GNS1/SUR4 membrane family protein (AT4G36830) mRNA, complete cds [NM_119847]	0.0373744	2.35097	-1.1467				Up
A_84_P804682	AT3G15820	phosphatidic acid phosphatase-related / PAP2-related (AT3G15820) mRNA, complete cds [NM_112452]	0.0288714	2.26804	-1.15045				Up
A_84_P10392	AT4G28560	RIC7 (ROP-INTERACTIVE CRIB MOTIF-CONTAINING PROTEIN 7); protein binding (RIC7) mRNA, complete cds [NM_118998]	0.0302471	2.22498	-1.03622				Up
A_84_P19451	AT4G02780	GA1 (GA REQUIRING 1); ent-copalyl diphosphate synthase/ magnesium ion binding (GA1) mRNA, complete cds [NM_116512]	0.0312777	2.04485	-1.02572				Up
A_84_P22896	AT2G30580	DRIP2 (DREB2A-INTERACTING PROTEIN 2); protein binding / ubiquitin-protein ligase/ zinc ion binding (DRIP2) mRNA, complete cds [NM_128610]	0.0275548	2.01696	-1.0123				Up
A_84_P248875	AT5G57390	AIL5 (AINTEGUMENTA-LIKE 5); DNA binding / transcription factor (AIL5) mRNA, complete cds [NM_125122]	0.0393877	1.97687	-1.29691				Up
A_84_P21547	AT5G23320	ATSTE14A (ARABIDOPSIS HOMOLOG OF YEAST STE14 A); carboxyl-O-methyltransferase/ protein-S-isoprenylcysteine O-methyltransferase (ATSTE14A) mRNA, complete cds [NM_122238]	0.00441069	1.5907	-1.01873				Up
A_84_P22300	AT4G08300	nodulin MtN21 family protein (AT4G08300) mRNA, complete cds [NM_116899]	0.0479244	2.12184	-2.9724				Down
A_84_P16590	AT3G61430	PIP1A (PLASMA MEMBRANE INTRINSIC PROTEIN 1A); water channel (PIP1A) mRNA, complete cds [NM_001084854]	0.0221543	1.5394	-2.271				Down
A_84_P507766	AT4G34600	unknown protein (AT4G34600) mRNA, complete cds [NM_119626]	0.0390069	2.27664	1.31969				Down
A_84_P17526	AT3G58810	MTPA2 (METAL TOLERANCE PROTEIN A2); efflux transmembrane transporter/ inorganic anion transmembrane transporter/ zinc ion tran_ (MTPA2) mRNA, complete cds [NM_115743]	0.030611	2.1595	1.04235				Down
A_84_P12783	AT3G54990	SMZ (SCHLAFMUTZE); DNA binding / transcription factor (SMZ) mRNA, complete cds [NM_001084821]	0.00154362	1.77412	-1.2541				Down
A_84_P16515	AT1G02770	unknown protein (AT1G02770) mRNA, complete cds [NM_100156]	0.00780139	38.1605	2.21829
A_84_P752662	AT1G12064	unknown protein (AT1G12064) mRNA, complete cds [NM_001035950]	0.0381469	3.42275	2.22113
A_84_P20921	AT1G77520	O-methyltransferase family 2 protein (AT1G77520) mRNA, complete cds [NM_106401]	0.045268	2.82819	1.63163
A_84_P20555	AT5G05400	disease resistance protein (CC-NBS-LRR class), putative (AT5G05400) mRNA, complete cds [NM_120622]	0.0157689	2.69299	1.83755
A_84_P22369	AT4G28700	AMT1;4 (AMMONIUM TRANSPORTER 1;4); ammonium transmembrane transporter/ high affinity secondary active ammonium transmembrane t_ (AMT1;4) mRNA, complete cds [NM_119012]	0.0197895	2.43886	1.64653
A_84_P607788	AT2G28500	LBD11 (LOB DOMAIN-CONTAINING PROTEIN 11) (LBD11) mRNA, complete cds [NM_128410]	0.032849	2.02463	2.12765
A_84_P248735	AT3G03580	pentatricopeptide (PPR) repeat-containing protein (AT3G03580) mRNA, complete cds [NM_111229]	0.0230467	1.97206	2.0202
A_84_P758290	AT2G07815	unknown protein (AT2G07815) mRNA, complete cds [NM_001124814]	0.00577454	1.93861	1.51848
A_84_P24007	AT3G04230	40S ribosomal protein S16 (RPS16B) (AT3G04230) mRNA, complete cds [NM_111294]	0.0164534	1.91718	1.65767
A_84_P546294	AT1G55050	unknown protein (AT1G55050) mRNA, complete cds [NM_104379]	0.00244666	1.89506	1.69399
A_84_P12015	AT4G14580	CIPK4 (CBL-interacting protein kinase 4); ATP binding / kinase/ protein kinase/ protein serine/threonine kinase (CIPK4) mRNA, complete cds [NM_117538]	0.0498162	1.85822	2.18643
A_84_P21770	AT1G23060	unknown protein (AT1G23060) mRNA, complete cds [NM_202162]	0.00538664	1.79938	1.62971
A_84_P23039	AT3G09160	RNA recognition motif (RRM)-containing protein (AT3G09160) mRNA, complete cds [NM_111751]	0.0492221	1.71896	1.66642
A_84_P100706	AT5G23230	NIC2 (NICOTINAMIDASE 2); catalytic/ nicotinamidase (NIC2) mRNA, complete cds [NM_122229]	0.019471	1.70931	1.97921
A_84_P760084	AT3G12915	GTP binding / GTPase (AT3G12915) mRNA, complete cds [NM_001161139]	0.0173941	1.68677	1.73546
A_84_P10667	AT2G27990	BLH8 (BEL1-LIKE HOMEODOMAIN 8); DNA binding / transcription factor (BLH8) mRNA, complete cds [NM_128358]	0.0296248	1.6656	1.63579
A_84_P756955	AT2G07773	unknown protein (AT2G07773) mRNA, complete cds [NM_201707]	0.0426292	1.63943	2.10684
A_84_P765129	AT3G56210	binding (AT3G56210) mRNA, complete cds [NM_001084833]	0.0182834	1.60168	2.20816
A_84_P13373	AT1G74000	SS3 (STRICTOSIDINE SYNTHASE 3); strictosidine synthase (SS3) mRNA, complete cds [NM_106059]	0.0345114	15.6999	-2.04327
A_84_P285710	AT3G11210	GDSL-motif lipase/hydrolase family protein (AT3G11210) mRNA, complete cds [NM_111956]	0.0267759	10.1611	-3.54848
A_84_P739644	AT1G70260	nodulin MtN21 family protein (AT1G70260) mRNA, complete cds [NM_105694]	0.0374496	6.86213	-1.8064
A_84_P70284	AT2G43920	thiol methyltransferase, putative (AT2G43920) mRNA, complete cds [NM_001125049]	0.0139899	6.23819	-1.86629
A_84_P24055	AT3G28890	AtRLP43 (Receptor Like Protein 43); kinase/ protein binding (AtRLP43) mRNA, complete cds [NM_113810]	0.00471526	5.74136	-1.71136
A_84_P50100	AT3G55240	unknown protein (AT3G55240) mRNA, complete cds [NM_115382]	0.000805317	5.65021	-6.22541
A_84_P19985	AT1G71830	SERK1 (SOMATIC EMBRYOGENESIS RECEPTOR-LIKE KINASE 1); kinase/ transmembrane receptor protein serine/threonine kinase (SERK1) mRNA, complete cds [NM_105841]	0.0242745	4.59531	-2.55426
A_84_P10482	AT1G14210	ribonuclease T2 family protein (AT1G14210) mRNA, complete cds [NM_101287]	0.00176878	4.05506	-2.24205
A_84_P607017	AT3G13175	unknown protein (AT3G13175) mRNA, complete cds [NM_112157]	0.0292091	3.99654	-1.74805
A_84_P200014	AT1G28660	lipase, putative (AT1G28660) mRNA, complete cds [NM_102633]	0.00130696	3.96073	-2.33053
A_84_P555923	AT1G11120	unknown protein (AT1G11120) mRNA, complete cds [NM_100985]	0.00490521	3.87224	-1.5669
A_84_P96576	AT3G01450	binding (AT3G01450) mRNA, complete cds [NM_111011]	0.0431899	3.83718	-4.73294
A_84_P69324	AT3G05320	unknown protein (AT3G05320) mRNA, complete cds [NM_111405]	0.0298909	3.77449	-1.89285
A_84_P23583	AT5G16230	acyl-(acyl-carrier-protein) desaturase, putative / stearoyl-ACP desaturase, putative (AT5G16230) mRNA, complete cds [NM_121628]	0.0221218	3.73239	-3.31897
A_84_P841882	AT5G42530	unknown protein (AT5G42530) mRNA, complete cds [NM_123618]	0.0260149	3.57937	-6.46918
A_84_P544465	AT1G26945	KDR (KIDARI); transcription regulator (KDR) mRNA, complete cds [NM_179381]	0.0145435	3.48879	-5.64509
A_84_P21671	AT5G63990	3'(2'),5'-bisphosphate nucleotidase, putative / inositol polyphosphate 1-phosphatase, putative (AT5G63990) mRNA, complete cds [NM_203259]	0.041859	3.40804	-1.5737
A_84_P511862	AT2G32550	rcd1-like cell differentiation family protein (AT2G32550) mRNA, complete cds [NM_128814]	0.0498001	3.26633	-1.52668
A_84_P14515	AT3G03910	GDH3 (GLUTAMATE DEHYDROGENASE 3); binding / catalytic/ oxidoreductase/ oxidoreductase, acting on the CH-NH2 groUp of donors, N_ (GDH3) mRNA, complete cds [NM_111262]	0.0451626	3.18671	-1.72028
A_84_P501022	AT1G45207	remorin family protein (AT1G45207) mRNA, complete cds [NM_202247]	0.0125444	3.03294	-3.39941
A_84_P12353	AT1G26960	AtHB23 (ARABIDOPSIS THALIANA HOMEOBOX PROTEIN 23); DNA binding / transcription factor (AtHB23) mRNA, complete cds [NM_102460]	0.0098782	2.96196	-2.28644
A_84_P503428	AT5G24105	AGP41 (ARABINOGALACTAN-PROTEIN 41) (AGP41) mRNA, complete cds [NM_203099]	0.00237631	2.80539	-3.76104
A_84_P15574	AT3G45140	LOX2 (LIPOXYGENASE 2); lipoxygenase (LOX2) mRNA, complete cds [NM_114383]	0.014759	2.80441	-19.4506
A_84_P277210	AT5G23530	AtCXE18 (Arabidopsis thaliana carboxyesterase 18); carboxylesterase (AtCXE18) mRNA, complete cds [NM_122260]	0.0261008	2.63803	-1.76902
A_84_P137779	AT4G30180	transcription factor/ transcription regulator (AT4G30180) mRNA, complete cds [NM_119164]	0.0213547	2.59258	-3.0418
A_84_P595614	AT4G14390	ankyrin repeat family protein (AT4G14390) mRNA, complete cds [NM_117518]	0.00912844	2.59176	-4.60867
A_84_P11985	AT4G32890	zinc finger (GATA type) family protein (AT4G32890) mRNA, complete cds [NM_119442]	0.0223042	2.5247	-1.67851
A_84_P21767	AT1G60630	leucine-rich repeat family protein (AT1G60630) mRNA, complete cds [NM_104746]	0.0228532	2.52206	-1.65092
A_84_P15092	AT1G35560	TCP family transcription factor, putative (AT1G35560) mRNA, complete cds [NM_103253]	0.0108025	2.49348	-3.41427
A_84_P16381	AT2G34190	xanthine/uracil permease family protein (AT2G34190) mRNA, complete cds [NM_128970]	0.021972	2.4641	-1.66834
A_84_P14468	AT1G75450	CKX5 (CYTOKININ OXIDASE 5); cytokinin dehydrogenase (CKX5) mRNA, complete cds [NM_106199]	0.0287778	2.39816	-1.77061
A_84_P147028	AT5G18020	auxin-responsive protein, putative (AT5G18020) mRNA, complete cds [NM_121807]	0.0191784	2.39329	-6.02348
A_84_P15126	AT1G69160	unknown protein (AT1G69160) mRNA, complete cds [NM_105583]	0.0212711	2.38957	-3.48679
A_84_P16706	AT4G31500	CYP83B1 (CYTOCHROME P450 MONOOXYGENASE 83B1); oxidoreductase, acting on paired donors, with incorporation or reduction of mole_ (CYP83B1) mRNA, complete cds [NM_119299]	0.00433676	2.38119	-13.8427
A_84_P14433	AT2G32990	AtGH9B8 (Arabidopsis thaliana glycosyl hydrolase 9B8); catalytic/ hydrolase, hydrolyzing O-glycosyl compounds (AtGH9B8) mRNA, complete cds [NM_128859]	0.0153234	2.35913	-6.89225
A_84_P763039	AT4G22300	SOBER1 (SUpPRESSOR OF AVRBST-ELICITED RESISTANCE 1); carboxylesterase (SOBER1) mRNA, complete cds [NM_118356]	0.00235421	2.35554	-3.23589
A_84_P206798	AT2G45890	ROPGEF4 (RHO GUANYL-NUCLEOTIDE EXCHANGE FACTOR 4); Rho guanyl-nucleotide exchange factor (ROPGEF4) mRNA, complete cds [NM_130152]	0.0276826	2.34173	-2.91824
A_84_P507242	AT1G45201	TLL1 (TRIACYLGLYCEROL LIPASE-LIKE 1); triacylglycerol lipase (TLL1) mRNA, complete cds [NM_179441]	0.045933	2.29107	-7.06795
A_84_P99026	AT4G00310	EDA8 (EMBRYO SAC DEVELOPMENT ARREST 8) (EDA8) mRNA, complete cds [NM_116253]	0.0212065	2.26787	-2.47576
A_84_P805001	AT2G27385	unknown protein (AT2G27385) mRNA, complete cds [NM_179769]	0.0460808	2.2497	-2.12272
A_84_P16721	AT4G35030	protein kinase family protein (AT4G35030) mRNA, complete cds [NM_119669]	0.00252962	2.24036	-1.54639
A_84_P157715	AT1G72930	TIR (TOLL/INTERLEUKIN-1 RECEPTOR-LIKE); transmembrane receptor (TIR) mRNA, complete cds [NM_001084347]	0.0455178	2.23435	-16.3755
A_84_P208548	AT5G64900	PROPEP1 (PROPEP1) mRNA, complete cds [NM_125888]	0.00186122	2.21997	-2.48154
A_84_P589867	AT1G66190	unknown protein (AT1G66190) mRNA, complete cds [NM_105290]	0.0219136	2.19866	-2.3551
A_84_P15359	AT2G47630	esterase/lipase/thioesterase family protein (AT2G47630) mRNA, complete cds [NM_130331]	0.0372888	2.17218	-3.99758
A_84_P853770	AT5G25460.1		0.0432393	2.08566	-9.77295
A_84_P22681	AT1G71390	AtRLP11 (Receptor Like Protein 11); protein binding (AtRLP11) mRNA, complete cds [NM_105808]	0.0332611	2.07949	-3.7512
A_84_P21113	AT2G35700	ERF38 (ERF FAMILY PROTEIN 38); DNA binding / transcription factor (ERF38) mRNA, complete cds [NM_129125]	0.0409359	2.05185	-2.88679
A_84_P196604	AT2G40530	unknown protein (AT2G40530) mRNA, complete cds [NM_129615]	0.0121328	2.03899	-1.77985
A_84_P757000	AT2G40640	unknown protein (AT2G40640) mRNA, complete cds [NM_001036443]	0.0133563	2.01849	-1.62686
A_84_P524292	AT2G32530	ATCSLB03; cellulose synthase/ transferase/ transferase, transferring glycosyl groUps (ATCSLB03) mRNA, complete cds [NM_179859]	0.0167554	2.01182	-1.70123
A_84_P826337	AT2G12462	unknown protein (AT2G12462) mRNA, complete cds [NM_001036271]	0.0351616	2.00202	-1.50816
A_84_P95079	AT5G38610	invertase/pectin methylesterase inhibitor family protein (AT5G38610) mRNA, complete cds [NM_123222]	0.0450492	1.99661	-2.43951
A_84_P762529	AT3G57062	unknown protein (AT3G57062) mRNA, complete cds [NM_001125378]	0.021968	1.99587	-2.28896
A_84_P18971	AT1G59970	matrixin family protein (AT1G59970) mRNA, complete cds [NM_104689]	0.0202328	1.95039	-3.17199
A_84_P12595	AT2G32610	ATCSLB01; cellulose synthase/ transferase/ transferase, transferring glycosyl groUps (ATCSLB01) mRNA, complete cds [NM_128820]	0.023136	1.93048	-2.5223
A_84_P613238	AT3G14810	MSL5 (MECHANOSENSITIVE CHANNEL OF SMALL CONDUCTANCE-LIKE 5) (MSL5) mRNA, complete cds [NM_112342]	0.0106487	1.89361	-2.35965
A_84_P501388	AT3G51220	unknown protein (AT3G51220) mRNA, complete cds [NM_114981]	0.0229563	1.88572	-2.09245
A_84_P197654	AT4G13040	AP2 domain-containing transcription factor family protein (AT4G13040) mRNA, complete cds [NM_001160757]	0.00255944	1.86771	-3.06908
A_84_P791422	AT2G18380	HANL1 mRNA, complete sequence [DQ875128]	0.0470669	1.86567	-1.85574
A_84_P157605	AT2G31940	unknown protein (AT2G31940) mRNA, complete cds [NM_128752]	0.0466767	1.83605	-2.2887
A_84_P551238	AT5G05460	hydrolase, acting on glycosyl bonds / mannosyl-glycoprotein endo-beta-N-acetylglucosaminidase (AT5G05460) mRNA, complete cds [NM_120628]	0.0463105	1.82174	-1.85051
A_84_P15509	AT3G17998	CPuORF30 (Conserved peptide Upstream open reading frame 30) (CPuORF30) mRNA, complete cds [NM_001125181]	0.0456345	1.81898	-1.72673
A_84_P10716	AT2G34650	PID (PINOID); kinase/ protein kinase/ protein serine/threonine kinase (PID) mRNA, complete cds [NM_129019]	0.0171874	1.80498	-1.86883
A_84_P173611	AT2G41170	F-box family protein (AT2G41170) mRNA, complete cds [NM_180016]	0.0171231	1.8021	-2.72129
A_84_P93109	AT5G40970	unknown protein (AT5G40970) mRNA, complete cds [NM_123462]	0.000631656	1.79544	-1.56015
A_84_P12592	AT2G24580	sarcosine oxidase family protein (AT2G24580) mRNA, complete cds [NM_128019]	0.00496027	1.78304	-2.72342
A_84_P809212	AT5G26000	TGG1 (THIOGLUCOSIDE GLUCOHYDROLASE 1); hydrolase, hydrolyzing O-glycosyl compounds / thioglucosidase (TGG1) mRNA, complete cds [NM_122501]	0.0387173	1.76232	-4.50872
A_84_P521551	AT2G01755	unknown protein (AT2G01755) mRNA, complete cds [NM_147232]	0.0418547	1.71841	-4.99139
A_84_P23664	AT1G64670	BDG1 (BODYGUARD1); hydrolase (BDG1) mRNA, complete cds [NM_105142]	0.0323699	1.70913	-2.3323
A_84_P135745	AT5G49215	glycoside hydrolase family 28 protein / polygalacturonase (pectinase) family protein (AT5G49215) mRNA, complete cds [NM_148104]	0.0131289	1.70494	-6.20931
A_84_P226249	AT1G43580	unknown protein (AT1G43580) mRNA, complete cds [NM_103483]	0.031698	1.69873	-1.56807
A_84_P19370	AT3G47690	ATEB1A; microtubule binding (ATEB1A) mRNA, complete cds [NM_114637]	0.0454297	1.69649	-1.53652
A_84_P815715	AT1G19350	BES1 (BRI1-EMS-SUpPRESSOR 1); protein binding / transcription factor/ transcription regulator (BES1) mRNA, complete cds [NM_001084093]	0.0128429	1.69549	-2.99545
A_84_P14496	AT2G18060	VND1 (VASCULAR RELATED NAC-DOMAIN PROTEIN 1); transcription factor (VND1) mRNA, complete cds [NM_127362]	0.0151648	1.69112	-1.5964
A_84_P752677	AT1G12244	DNA binding / hydrolase, acting on ester bonds / nuclease/ nucleic acid binding / recombinase (AT1G12244) mRNA, complete cds [NM_001035951]	0.0155433	1.65855	-3.4514
A_84_P10494	AT1G80080	TMM (TOO MANY MOUTHS); protein binding / receptor (TMM) mRNA, complete cds [NM_106657]	0.0340015	1.65314	-5.39169
A_84_P20160	AT2G32520	dienelactone hydrolase family protein (AT2G32520) mRNA, complete cds [NM_128811]	0.0231001	1.6393	-2.60017
A_84_P206998	AT3G53850	unknown protein (AT3G53850) mRNA, complete cds [NM_115245]	0.0388556	1.61223	-2.74509
A_84_P861576	AT3G63190.1		0.0335642	1.61023	-1.64685
A_84_P533868	AT1G49000	unknown protein (AT1G49000) mRNA, complete cds [NM_103793]	0.0207814	1.60401	-1.7026
A_84_P14355	AT1G20050	HYD1 (HYDRA1); C-8 sterol isomerase (HYD1) mRNA, complete cds [NM_101859]	0.0419905	1.60156	-1.90442
A_84_P69024	AT3G13030	hAT dimerisation domain-containing protein (AT3G13030) mRNA, complete cds [NM_001161140]	0.0231904	1.60121	-1.6674
A_84_P251375	AT2G19360	unknown protein (AT2G19360) mRNA, complete cds [NM_127493]	0.0127591	1.59517	-11.9768
A_84_P173641	AT4G36910	LEJ2 (LOSS OF THE TIMING OF ET AND JA BIOSYNTHESIS 2) (LEJ2) mRNA, complete cds [NM_119855]	0.000375891	1.59365	-1.87117
A_84_P253415	AT4G38220	aminoacylase, putative / N-acyl-L-amino-acid amidohydrolase, putative (AT4G38220) mRNA, complete cds [NM_179185]	0.0230597	1.58896	-2.31269
A_84_P20159	AT2G32540	ATCSLB04; cellulose synthase/ transferase/ transferase, transferring glycosyl groUps (ATCSLB04) mRNA, complete cds [NM_128813]	0.00642906	1.57437	-4.1383
A_84_P757317	AT2G27400	(TAS1A) otherRNA [NR_022558]	0.036821	1.5654	-1.73434
A_84_P526336	AT4G21770	pseudouridine synthase family protein (AT4G21770) mRNA, complete cds [NM_118297]	0.00901553	1.55706	-3.56071
A_84_P14285	AT1G45130	BGAL5 (beta-galactosidase 5); beta-galactosidase/ catalytic/ cation binding (BGAL5) mRNA, complete cds [NM_103587]	0.0336197	1.54336	-2.47831
A_84_P107802	AT5G38990	protein kinase family protein (AT5G38990) mRNA, complete cds [NM_123261]	0.00885738	1.54099	-3.87182
A_84_P16835	AT5G33320	CUE1 (CAB UNDEREXPRESSED 1); antiporter/ triose-phosphate transmembrane transporter (CUE1) mRNA, complete cds [NM_122856]	0.0485195	1.54057	-1.83407
A_84_P562344	AT2G20240	unknown protein (AT2G20240) mRNA, complete cds [NM_127583]	0.0224152	1.53127	-2.23705
A_84_P526357	AT4G27435	unknown protein (AT4G27435) mRNA, complete cds [NM_118878]	0.020377	1.53053	-2.50515
A_84_P790028	AT3G03360	F-box family protein (AT3G03360) mRNA, complete cds [NM_111207]	0.0315477	1.53042	-1.76491
A_84_P303900	AT2G45010	unknown protein (AT2G45010) mRNA, complete cds [NM_201961]	0.0482503	1.52954	-2.47967
A_84_P764204	AT4G27810	unknown protein (AT4G27810) mRNA, complete cds [NM_118919]	0.0234895	1.51482	-1.594
A_84_P805961	AT5G19770	TUA3; structural constituent of cytoskeleton (TUA3) mRNA, complete cds [NM_121982]	0.00325826	1.50688	-3.3425
A_84_P576295	AT1G03106	unknown protein (AT1G03106) mRNA, complete cds [NM_202021]	0.00588002	49.2182	1.43325
A_84_P12286	AT1G19060	unknown protein (AT1G19060) mRNA, complete cds [NM_101764]	0.00588127	28.7468	1.29582
A_84_P165283	AT4G29550	unknown protein (AT4G29550) mRNA, complete cds [NM_119100]	0.0172694	21.7104	1.07519
A_84_P786320	AT5G35935	Full-length cDNA Complete sequence from clone GSLTPGH48ZB02 of Hormone Treated Callus of strain col-0 of Arabidopsis thaliana (thale cress) [BX832035]	0.00233527	18.8801	1.28923
A_84_P539957	AT5G66830	F-box family protein (AT5G66830) mRNA, complete cds [NM_126082]	0.0263728	14.1234	1.05958
A_84_P502754	AT1G20925	auxin efflux carrier family protein (AT1G20925) mRNA, complete cds [NM_148475]	0.0344109	6.58252	1.08838
A_84_P23434	AT5G19040	IPT5; ATP binding / tRNA isopentenyltransferase/ transferase, transferring alkyl or aryl (other than methyl) groUps (IPT5) mRNA, complete cds [NM_121909]	0.0194981	5.73645	1.00324
A_84_P15904	AT1G72140	proton-dependent oligopeptide transport (POT) family protein (AT1G72140) mRNA, complete cds [NM_105872]	0.0216072	5.2342	1.02565
A_84_P758361	AT2G13547	unknown protein (AT2G13547) mRNA, complete cds [NM_001124840]	0.00082164	5.12912	1.08369
A_84_P109182	AT1G58400	disease resistance protein (CC-NBS-LRR class), putative (AT1G58400) mRNA, complete cds [NM_104620]	0.0302539	4.91109	1.16111
A_84_P712636	AT3G27415	unknown protein (AT3G27415) mRNA, complete cds [NM_001125247]	0.0434882	4.61808	1.2372
A_84_P19169	AT2G32790	ubiquitin-conjugating enzyme, putative (AT2G32790) mRNA, complete cds [NM_128839]	0.0248501	3.86382	1.05604
A_84_P11651	AT2G21260	mannose 6-phosphate reductase (NADPH-dependent), putative (AT2G21260) mRNA, complete cds [NM_127698]	0.0269707	3.57746	1.07724
A_84_P758054	AT2G06002	(AT2G06002) otherRNA [NR_022465]	0.0259952	3.55256	1.36769
A_84_P836351	AT3G19230	leucine-rich repeat family protein (AT3G19230) mRNA, complete cds [NM_112810]	0.0362625	3.54146	1.0728
A_84_P558791	AT2G18460	LCV3 (like cov 3) (LCV3) mRNA, complete cds [NM_201755]	0.0251761	3.51216	1.06633
A_84_P13144	AT5G60470	nucleic acid binding / transcription factor/ zinc ion binding (AT5G60470) mRNA, complete cds [NM_125440]	0.00306706	3.41813	1.09418
A_84_P79045	AT1G06980	unknown protein (AT1G06980) mRNA, complete cds [NM_100571]	0.0178407	3.29656	1.20126
A_84_P291394	AT2G41370	BOP2 (BLADE ON PETIOLE2); protein binding (BOP2) mRNA, complete cds [NM_129700]	0.0384219	3.23303	1.09757
A_84_P18604	AT4G33020	ZIP9; cation transmembrane transporter/ metal ion transmembrane transporter (ZIP9) mRNA, complete cds [NM_119456]	0.0389056	3.23137	1.28508
A_84_P573491	AT5G18320	armadillo/beta-catenin repeat family protein / U-box domain-containing protein (AT5G18320) mRNA, complete cds [NM_121837]	0.0102855	2.908	1.07465
A_84_P20631	AT1G73580	C2 domain-containing protein (AT1G73580) mRNA, complete cds [NM_106016]	0.0214938	2.88305	1.0022
A_84_P560032	AT4G23090	unknown protein (AT4G23090) mRNA, complete cds [NM_118438]	0.0186152	2.74527	1.02484
A_84_P19235	AT2G44910	ATHB4 (ARABIDOPSIS THALIANA HOMEOBOX-LEUCINE ZIPPER PROTEIN 4); DNA binding / transcription factor (ATHB4) mRNA, complete cds [NM_130055]	0.0083196	2.72386	1.36405
A_84_P13264	AT1G08730	XIC; motor/ protein binding (XIC) mRNA, complete cds [NM_100746]	0.0439769	2.72051	1.03897
A_84_P15839	AT5G09540	DNAJ heat shock N-terminal domain-containing protein (AT5G09540) mRNA, complete cds [NM_120991]	0.0363418	2.71691	1.14861
A_84_P765186	AT4G37225	(AT4G37225) otherRNA [NR_023056]	0.00292913	2.67988	1.49471
A_84_P830056	AT1G18420	unknown protein (AT1G18420) mRNA, complete cds [NM_101700]	0.0116731	2.67987	1.02683
A_84_P11700	AT1G01420	UGT72B3 (UDP-GLUCOSYL TRANSFERASE 72B3); UDP-glycosyltransferase/ quercetin 3-O-glucosyltransferase/ transferase, transferring_ (UGT72B3) mRNA, complete cds [NM_100024]	0.0489338	2.57092	1.16003
A_84_P753436	AT1G29785	(AT1G29785) otherRNA [NR_022182]	0.00336477	2.4745	1.04375
A_84_P758455	AT2G07042	(AT2G07042) otherRNA [NR_022467]	0.0384053	2.46188	1.08411
A_84_P19994	AT1G08080	ACA7 (ALPHA CARBONIC ANHYDRASE 7); carbonate dehydratase/ zinc ion binding (ACA7) mRNA, complete cds [NM_100683]	0.0478433	2.45733	1.3157
A_84_P867463	AT1G01670	U-box domain-containing protein (AT1G01670) mRNA, complete cds [NM_100049]	0.00363156	2.32861	1.1409
A_84_P19014	AT1G78480	prenyltransferase/squalene oxidase repeat-containing protein (AT1G78480) mRNA, complete cds [NM_106495]	0.0442918	2.28226	1.19868
A_84_P13584	AT3G01930	nodulin family protein (AT3G01930) mRNA, complete cds [NM_111059]	0.0184046	2.20088	1.10953
A_84_P552861	AT4G00210	LBD31 (LOB DOMAIN-CONTAINING PROTEIN 31) (LBD31) mRNA, complete cds [NM_116238]	0.0318088	2.19453	1.01045
A_84_P870094	AT1G61360	S-locus lectin protein kinase family protein (AT1G61360) mRNA, complete cds [NM_001160966]	0.0176239	2.18615	1.03211
A_84_P20844	AT1G09480	cinnamyl-alcohol dehydrogenase family / CAD family (AT1G09480) mRNA, complete cds [NM_100819]	0.0151444	2.12134	1.01934
A_84_P22764	AT1G65180	DC1 domain-containing protein (AT1G65180) mRNA, complete cds [NM_105191]	0.0245027	2.09629	1.2213
A_84_P569367	AT1G67420	peptidase (AT1G67420) mRNA, complete cds [NM_105409]	0.0328897	2.08062	1.19565
A_84_P148558	AT5G64490	binding (AT5G64490) mRNA, complete cds [NM_125845]	0.0345522	2.05967	1.13392
A_84_P762469	AT3G26742	unknown protein (AT3G26742) mRNA, complete cds [NM_001125235]	0.0231913	2.01233	1.44831
A_84_P723295	AT2G07749	AYAJB50TR pooled cDNA populations Arabidopsis thaliana cDNA, mRNA sequence [EG423751]	0.03157	1.95525	1.10787
A_84_P19406	AT1G23970	unknown protein (AT1G23970) mRNA, complete cds [NM_179371]	0.0024667	1.95098	1.20065
A_84_P598498	AT5G41120	esterase/lipase/thioesterase family protein (AT5G41120) mRNA, complete cds [NM_123477]	0.00671453	1.9498	1.24248
A_84_P23843	AT2G03200	aspartyl protease family protein (AT2G03200) mRNA, complete cds [NM_126371]	0.0397741	1.92801	1.01266
A_84_P765004	AT4G37895	(AT4G37895) otherRNA [NR_023058]	0.0161432	1.87725	1.22945
A_84_P224719	AT1G22250	unknown protein (AT1G22250) mRNA, complete cds [NM_102075]	0.012137	1.85081	1.17207
A_84_P21229	AT3G21420	oxidoreductase, 2OG-Fe(II) oxygenase family protein (AT3G21420) mRNA, complete cds [NM_113037]	0.00489101	1.83849	1.04257
A_84_P770402	AT2G07798	unknown protein (AT2G07798) mRNA, complete cds [NM_001161031]	0.0189738	1.8122	1.1195
A_84_P99646	AT3G58930	F-box family protein (AT3G58930) mRNA, complete cds [NM_115755]	0.00799553	1.80202	1.08246
A_84_P65254	AT5G60260	unknown protein (AT5G60260) mRNA, complete cds [NM_125419]	0.0268187	1.7927	1.0459
A_84_P789621	AT1G24148	(AT1G24148) otherRNA [NR_022128]	0.00358909	1.77326	1.08865
A_84_P20314	AT3G47350	short-chain dehydrogenase/reductase (SDR) family protein (AtHSD2) mRNA, complete cds [NM_114603]	0.0383001	1.75398	1.17605
A_84_P768760	AT5G37485	(AT5G37485) otherRNA [NR_023188]	0.0201569	1.7358	1.22199
A_84_P556511	AT4G29110	unknown protein (AT4G29110) mRNA, complete cds [NM_119055]	0.00424976	1.73203	1.22521
A_84_P850750	AT5G50300	xanthine/uracil/vitamin C permease family protein (AT5G50300) mRNA, complete cds [NM_124409]	0.0469727	1.7263	1.02243
A_84_P732920	AT1G12300	pentatricopeptide (PPR) repeat-containing protein (AT1G12300) mRNA, complete cds [NM_101102]	0.00484812	1.7094	1.02826
A_84_P97696	AT5G17000	NADP-dependent oxidoreductase, putative (AT5G17000) mRNA, complete cds [NM_121706]	0.0326222	1.70721	1.25774
A_84_P529222	AT5G54990	zinc finger (C3HC4-type RING finger) family protein (AT5G54990) mRNA, complete cds [NM_124881]	0.00528987	1.69982	1.08011
A_84_P294734	AT5G09770	ribosomal protein L17 family protein (AT5G09770) mRNA, complete cds [NM_121014]	0.0114962	1.67879	1.03789
A_84_P166243	AT5G66420	unknown protein (AT5G66420) mRNA, complete cds [NM_126040]	0.0192709	1.67513	1.31775
A_84_P18273	AT2G42290	leucine-rich repeat family protein (AT2G42290) mRNA, complete cds [NM_129791]	0.0219439	1.67413	1.14346
A_84_P729473	AT1G50055	(TAS1B) otherRNA [NR_022229]	0.0260043	1.66523	1.03742
A_84_P16222	AT1G76690	OPR2 (OPR2) mRNA, complete cds [NM_106319]	0.0106962	1.66142	1.1275
A_84_P553387	AT1G64405	unknown protein (AT1G64405) mRNA, complete cds [NM_105116]	0.00981987	1.66137	1.12802
A_84_P520318	AT5G46115	unknown protein (AT5G46115) mRNA, complete cds [NM_123980]	0.0482696	1.63804	1.28122
A_84_P589374	AT4G16442	integral membrane family protein (AT4G16442) mRNA, complete cds [NM_117740]	0.023895	1.63414	1.14145
A_84_P195914	AT3G47030	F-box family protein (AT3G47030) mRNA, complete cds [NM_114570]	0.0171336	1.61257	1.3942
A_84_P575004	AT3G44690	unknown protein (AT3G44690) mRNA, complete cds [NM_114337]	0.0462463	1.60475	1.1451
A_84_P853479	AT4G16360	AMP-activated protein kinase (AT4G16360) mRNA, complete cds [NM_001036573]	0.012703	1.59411	1.14388
A_84_P753163	AT1G58245	unknown protein (AT1G58245) mRNA, complete cds [NM_001084271]	0.00565522	1.57917	1.28097
A_84_P820304	AT2G37120	DNA-binding S1FA family protein (AT2G37120) mRNA, complete cds [NM_129268]	0.01541	1.57882	1.03847
A_84_P21867	AT1G77530	O-methyltransferase family 2 protein (AT1G77530) mRNA, complete cds [NM_106402]	0.0158696	1.57671	1.02544
A_84_P754534	AT1G45229	unknown protein (AT1G45229) mRNA, complete cds [NM_001123969]	0.0168322	1.55081	1.15619
A_84_P260630	AT3G01850	ribulose-phosphate 3-epimerase, cytosolic, putative / pentose-5-phosphate 3-epimerase, putative (AT3G01850) mRNA, complete cds [NM_180164]	0.0434578	1.54767	1.04853
A_84_P840972	AT5G36870	ATGSL09 (glucan synthase-like 9); 1,3-beta-glucan synthase (ATGSL09) mRNA, complete cds [NM_123045]	0.0438288	1.52481	1.08804
A_84_P852648	AT4G18400	unknown protein (AT4G18400) mRNA, complete cds [NM_117952]	0.0130078	1.52329	1.14441
A_84_P15165	AT1G09040	unknown protein (AT1G09040) mRNA, complete cds [NM_100775]	0.00888201	1.50792	1.11308
A_84_P764836	AT4G10115	SCRL20 (SCR-Like 20) (SCRL20) mRNA, complete cds [NM_001036531]	0.0274587	1.50555	1.03909
A_84_P827072	AT5G04900	short-chain dehydrogenase/reductase (SDR) family protein (AT5G04900) mRNA, complete cds [NM_120572]	0.0326777	1.5008	1.08472
A_84_P825225	AT5G65080	MAF5 (MADS AFFECTING FLOWERING 5); transcription factor (MAF5) mRNA, complete cds [NM_001085330]	0.0252624	44.2789	-1.05939
A_84_P10328	AT5G65070	MAF4 (MADS AFFECTING FLOWERING 4); transcription factor (MAF4) mRNA, complete cds [NM_001126027]	0.00856595	24.5333	-1.46238
A_84_P21936	AT1G77330	1-aminocyclopropane-1-carboxylate oxidase, putative / ACC oxidase, putative (AT1G77330) mRNA, complete cds [NM_106382]	0.0268693	19.9309	-1.29732
A_84_P127531	AT1G21310	ATEXT3 (EXTENSIN 3); structural constituent of cell wall (ATEXT3) mRNA, complete cds [NM_101983]	0.00265512	10.7959	-1.28981
A_84_P17538	AT3G61910	ANAC066 (ARABIDOPSIS NAC DOMAIN PROTEIN 66); transcription activator/ transcription factor (ANAC066) mRNA, complete cds [NM_116056]	0.00392791	6.73985	-1.04871
A_84_P17179	AT1G75300	isoflavone reductase, putative (AT1G75300) mRNA, complete cds [NM_106185]	0.0122694	5.60852	-1.05641
A_84_P10867	AT1G48580	unknown protein (AT1G48580) mRNA, complete cds [NM_103754]	0.0231522	5.20695	-1.37951
A_84_P22778	AT1G17190	ATGSTU26 (ARABIDOPSIS THALIANA GLUTATHIONE S-TRANSFERASE TAU 26); glutathione transferase (ATGSTU26) mRNA, complete cds [NM_101580]	0.00639668	4.58943	-1.01527
A_84_P11503	AT1G75880	family II extracellular lipase 1 (EXL1) (AT1G75880) mRNA, complete cds [NM_202420]	0.0265957	4.49775	-1.04546
A_84_P831446	AT5G17780	hydrolase, alpha/beta fold family protein (AT5G17780) mRNA, complete cds [NM_001125769]	0.0181388	4.18928	-1.17541
A_84_P83769	AT5G28450	chlorophyll A-B binding protein, chloroplast, putative / LHCI type II CAB, putative (AT5G28450) mRNA, complete cds [NM_122728]	0.0345418	4.18608	-1.17892
A_84_P13037	AT5G23810	AAP7; amino acid transmembrane transporter (AAP7) mRNA, complete cds [NM_122286]	0.0112505	4.01986	-1.339
A_84_P216568	AT1G78030	unknown protein (AT1G78030) mRNA, complete cds [NM_106452]	0.016814	3.78679	-1.03202
A_84_P19093	AT1G78490	CYP708A3; electron carrier/ heme binding / iron ion binding / monooxygenase/ oxygen binding (CYP708A3) mRNA, complete cds [NM_106496]	0.00862153	3.64203	-1.26561
A_84_P10184	AT5G14380	AGP6 (Arabinogalactan proteins 6) (AGP6) mRNA, complete cds [NM_121442]	0.0449239	3.28664	-1.2635
A_84_P13496	AT2G25150	transferase family protein (AT2G25150) mRNA, complete cds [NM_128072]	0.0144928	3.28064	-1.07885
A_84_P810358	AT3G16420	PBP1 (PYK10-BINDING PROTEIN 1); copper ion binding (PBP1) mRNA, complete cds [NM_001035633]	0.0478478	3.26946	-1.05437
A_84_P818785	AT2G38110	GPAT6 (GLYCEROL-3-PHOSPHATE ACYLTRANSFERASE 6); 1-acylglycerol-3-phosphate O-acyltransferase/ acyltransferase (GPAT6) mRNA, complete cds [NM_129367]	0.039105	3.20342	-1.11894
A_84_P171543	AT2G28460	protein binding / zinc ion binding (AT2G28460) mRNA, complete cds [NM_128406]	0.0162677	3.18679	-1.41887
A_84_P18699	AT5G17800	AtMYB56 (myb domain protein 56); DNA binding / transcription factor (AtMYB56) mRNA, complete cds [NM_121786]	0.0297166	3.01025	-1.1306
A_84_P757480	AT2G30432	TCL1 (TRICHOMELESS1); DNA binding (TCL1) mRNA, complete cds [NM_001036368]	0.0322851	2.98285	-1.33133
A_84_P857821	AT3G09190	sugar binding (AT3G09190) mRNA, complete cds [NM_001161127]	0.0295098	2.89888	-1.24243
A_84_P18975	AT1G10560	PUB18 (PLANT U-BOX 18); ubiquitin-protein ligase (PUB18) mRNA, complete cds [NM_100931]	0.0227118	2.83467	-1.18482
A_84_P233099	AT3G01630	unknown protein (AT3G01630) mRNA, complete cds [NM_111029]	0.0447578	2.65729	-1.06727
A_84_P787935	AT2G46970	PIL1 (PHYTOCHROME INTERACTING FACTOR 3-LIKE 1); transcription factor (PIL1) mRNA, complete cds [NM_130265]	0.00932267	2.65486	-1.235
A_84_P501599	AT5G11230	organic anion transmembrane transporter (AT5G11230) mRNA, complete cds [NM_121161]	0.0201461	2.40233	-1.02774
A_84_P12341	AT1G75620	glyoxal oxidase-related (AT1G75620) mRNA, complete cds [NM_106214]	0.0351267	2.35808	-1.45049
A_84_P769417	AT5G41761	unknown protein (AT5G41761) mRNA, complete cds [NM_001125881]	0.0392519	2.31328	-1.13349
A_84_P588958	AT1G63630	pentatricopeptide (PPR) repeat-containing protein (AT1G63630) mRNA, complete cds [NM_105040]	0.0399846	2.30719	-1.00601
A_84_P12165	AT5G51310	gibberellin 20-oxidase-related (AT5G51310) mRNA, complete cds [NM_124510]	0.00207915	2.26698	-1.0604
A_84_P832053	AT1G31290	PAZ domain-containing protein / piwi domain-containing protein (AT1G31290) mRNA, complete cds [NM_102867]	0.0076654	2.25042	-1.00327
A_84_P753286	AT1G31173	(MIR167D) otherRNA [NR_022188]	0.00710111	2.23368	-1.25167
A_84_P843083	AT1G76530	auxin efflux carrier family protein (AT1G76530) mRNA, complete cds [NM_106303]	0.040269	2.23228	-1.23084
A_84_P11013	AT4G26730	methyltransferase (AT4G26730) mRNA, complete cds [NM_118807]	0.0407458	2.18967	-1.00488
A_84_P18578	AT4G27070	TSB2 (TRYPTOPHAN SYNTHASE BETA-SUBUNIT 2); tryptophan synthase (TSB2) mRNA, complete cds [NM_118841]	0.010363	2.18706	-1.10263
A_84_P21206	AT3G24890	ATVAMP728 (ATVAMP728) mRNA, complete cds [NM_113401]	0.0335541	2.14722	-1.0928
A_84_P806680	AT3G03780	AtMS2; 5-methyltetrahydropteroyltriglutamate-homocysteine S-methyltransferase/ methionine synthase (AtMS2) mRNA, complete cds [NM_111249]	0.0256078	2.04977	-1.38363
A_84_P55910	AT4G11070	WRKY41; transcription factor (WRKY41) mRNA, complete cds [NM_117177]	0.0444298	2.04889	-1.33414
A_84_P257430	AT5G66800	unknown protein (AT5G66800) mRNA, complete cds [NM_126078]	0.0239165	2.04334	-1.49529
A_84_P516320	AT2G34655	unknown protein (AT2G34655) mRNA, complete cds [NM_201872]	0.00689821	2.0105	-1.01966
A_84_P12412	AT1G60890	phosphatidylinositol-4-phosphate 5-kinase family protein (AT1G60890) mRNA, complete cds [NM_104770]	0.0102193	2.0024	-1.0841
A_84_P14427	AT2G13950	DC1 domain-containing protein (AT2G13950) mRNA, complete cds [NM_126968]	0.00538453	2.002	-1.40826
A_84_P563885	AT1G08300	unknown protein (AT1G08300) mRNA, complete cds [NM_100703]	0.0492213	1.99725	-1.08314
A_84_P588433	AT3G61750	auxin-responsive protein -related (AT3G61750) mRNA, complete cds [NM_116040]	0.00547045	1.96159	-1.35135
A_84_P757921	AT2G34925	CLE42 (CLAVATA3/ESR-RELATED 42) (CLE42) mRNA, complete cds [NM_001084536]	0.0394668	1.95829	-1.22029
A_84_P11499	AT1G71180	6-phosphogluconate dehydrogenase NAD-binding domain-containing protein (AT1G71180) mRNA, complete cds [NM_105787]	0.0486721	1.95312	-1.48388
A_84_P20931	AT1G75890	family II extracellular lipase 2 (EXL2) (AT1G75890) mRNA, complete cds [NM_106239]	0.015386	1.90297	-1.08613
A_84_P582409	AT5G23800	agenet domain-containing protein (AT5G23800) mRNA, complete cds [NM_122285]	0.0395907	1.89314	-1.03902
A_84_P730816	AT5G01595	(AT5G01595) otherRNA [NR_023080]	0.0419393	1.85242	-1.3977
A_84_P132955	AT5G39160	germin-like protein (GLP2a) (GLP5a) (AT5G39160) mRNA, complete cds [NM_123278]	0.0249962	1.82814	-1.01911
A_84_P17860	AT5G57850	aminotransferase class IV family protein (AT5G57850) mRNA, complete cds [NM_125170]	0.00942962	1.77258	-1.41409
A_84_P613352	AT3G61280	unknown protein (AT3G61280) mRNA, complete cds [NM_001125402]	0.0435977	1.76231	-1.07163
A_84_P22830	AT1G29110	cysteine proteinase, putative (AT1G29110) mRNA, complete cds [NM_102652]	0.00143273	1.75838	-1.0117
A_84_P837201	AT1G16530	ASL9 (ASYMMETRIC LEAVES 2 LIKE 9) (ASL9) mRNA, complete cds [NM_101518]	0.0418895	1.75187	-1.44013
A_84_P757541	AT2G36325	hydrolase, acting on ester bonds (AT2G36325) mRNA, complete cds [NM_001084543]	0.0431113	1.74776	-1.02668
A_84_P862059	AT5G28626	Full-length cDNA Complete sequence from clone GSLTPGH45ZB01 of Hormone Treated Callus of strain col-0 of Arabidopsis thaliana (thale cress) [BX831997]	0.014719	1.73099	-1.00023
A_84_P22782	AT1G72950	disease resistance protein (TIR-NBS class), putative (AT1G72950) mRNA, complete cds [NM_105953]	0.0317433	1.72113	-1.00919
A_84_P18986	AT1G11800	endonuclease/exonuclease/phosphatase family protein (AT1G11800) mRNA, complete cds [NM_101052]	0.0223735	1.7112	-1.45198
A_84_P19264	AT3G03200	anac045 (Arabidopsis NAC domain containing protein 45); transcription factor (anac045) mRNA, complete cds [NM_111190]	0.0317666	1.70242	-1.106
A_84_P18190	AT2G16960	importin beta-2 subunit family protein (AT2G16960) mRNA, complete cds [NM_127249]	0.0252453	1.70129	-1.00058
A_84_P78069	AT2G35820	unknown protein (AT2G35820) mRNA, complete cds [NM_129141]	0.0383039	1.68458	-1.09671
A_84_P19127	AT2G14860	peroxisomal membrane protein 22 kDa, putative (AT2G14860) mRNA, complete cds [NM_127050]	0.0217288	1.67724	-1.07708
A_84_P71834	AT5G58930	unknown protein (AT5G58930) mRNA, complete cds [NM_125283]	0.0175705	1.67602	-1.17742
A_84_P593786	AT3G58000	VQ motif-containing protein (AT3G58000) mRNA, complete cds [NM_115662]	0.0436236	1.67115	-1.32236
A_84_P21163	AT3G09710	IQD1 (IQ-DOMAIN 1); calmodulin binding (IQD1) mRNA, complete cds [NM_111805]	0.0270575	1.65998	-1.39067
A_84_P603549	AT3G51325	zinc finger (C3HC4-type RING finger) family protein (AT3G51325) mRNA, complete cds [NM_202681]	0.0112881	1.65364	-1.16149
A_84_P16339	AT2G34980	SETH1; phosphatidylinositol N-acetylglucosaminyltransferase/ transferase (SETH1) mRNA, complete cds [NM_129050]	0.0194344	1.65218	-1.14375
A_84_P855698	AT2G38360	PRA1.B4 (PRENYLATED RAB ACCEPTOR 1.B4) (PRA1.B4) mRNA, complete cds [NM_129392]	0.0250841	1.64616	-1.43332
A_84_P513167	AT5G22160	unknown protein (AT5G22160) mRNA, complete cds [NM_147897]	0.0327741	1.63941	-1.0251
A_84_P766917	AT5G28888	Full-length cDNA Complete sequence from clone GSLTFB28ZB05 of Flowers and buds of strain col-0 of Arabidopsis thaliana (thale cress) [BX829657]	0.0380018	1.62333	-1.01343
A_84_P24177	AT4G02010	protein kinase family protein (AT4G02010) mRNA, complete cds [NM_116432]	0.0197745	1.62324	-1.04211
A_84_P829178	AT1G62330	unknown protein (AT1G62330) mRNA, complete cds [NM_104913]	0.00676366	1.61885	-1.05444
A_84_P14558	AT3G22820	allergen-related (AT3G22820) mRNA, complete cds [NM_113181]	0.0324113	1.61518	-1.09068
A_84_P766966	AT5G09910	ATP binding / GTP binding / transcription factor binding (AT5G09910) mRNA, complete cds [NM_121028]	0.0117925	1.61001	-1.16038
A_84_P523919	AT5G56230	PRA1.G2 (PRENYLATED RAB ACCEPTOR 1.G2) (PRA1.G2) mRNA, complete cds [NM_125006]	0.0198893	1.60948	-1.39501
A_84_P22067	AT2G01210	leucine-rich repeat transmembrane protein kinase, putative (AT2G01210) mRNA, complete cds [NM_126182]	0.0183662	1.60898	-1.21389
A_84_P218458	AT1G67325	binding / zinc ion binding (AT1G67325) mRNA, complete cds [NM_148637]	0.00654123	1.59612	-1.3431
A_84_P768767	AT5G43725	(AT5G43725) otherRNA [NR_023217]	0.0283524	1.59315	-1.07424
A_84_P19813	AT5G19580	glyoxal oxidase-related (AT5G19580) mRNA, complete cds [NM_121963]	0.0311366	1.58425	-1.22149
A_84_P70094	AT1G07920	elongation factor 1-alpha / EF-1-alpha (AT1G07920) mRNA, complete cds [NM_100666]	0.0106387	1.57747	-1.1344
A_84_P753604	AT1G74088	(AT1G74088) otherRNA [NR_022405]	0.0186617	1.56753	-1.06803
A_84_P71124	AT3G44150	unknown protein (AT3G44150) mRNA, complete cds [NM_114283]	0.00501737	1.56009	-1.37189
A_84_P584558	AT1G72600	hydroxyproline-rich glycoprotein family protein (AT1G72600) mRNA, complete cds [NM_105919]	0.00869532	1.55296	-1.10978
A_84_P753464	AT1G18415	(AT1G18415) otherRNA [NR_022100]	0.0398945	1.54935	-1.2079
A_84_P21792	AT1G10060	branched-chain amino acid aminotransferase 1 / branched-chain amino acid transaminase 1 (BCAT1) (ATBCAT-1) mRNA, complete cds [NM_001123785]	0.0439549	1.54018	-1.25913
A_84_P716633	AT2G20723	[BT003342]	0.0115869	1.53602	-1.35727
A_84_P22334	AT4G20820	FAD-binding domain-containing protein (AT4G20820) mRNA, complete cds [NM_118200]	0.0104331	1.53332	-1.16871
A_84_P17707	AT5G02080	DNA/panthothenate metabolism flavoprotein family protein (AT5G02080) mRNA, complete cds [NM_120286]	0.0135539	1.5265	-1.03063
A_84_P21502	AT5G05710	pleckstrin homology (PH) domain-containing protein (AT5G05710) mRNA, complete cds [NM_120653]	0.0378521	1.52047	-1.34863
A_84_P854119	AT1G54580	ACP2 (ACYL CARRIER PROTEIN 2); acyl carrier (ACP2) mRNA, complete cds [NM_104336]	0.022643	1.51619	-1.19071
A_84_P21030	AT2G33160	glycoside hydrolase family 28 protein / polygalacturonase (pectinase) family protein (AT2G33160) mRNA, complete cds [NM_128875]	0.00256692	1.51328	-1.19785
