# Supplementary material for: High-level expression of sugar inducible gene2 (HSI2) is a negative regulator of drought stress tolerance in Arabidopsis
Source: BMC Plant Biol. 2013 Oct 29;13:170. doi: 10.1186/1471-2229-13-170 (PMC3893512; doi:10.1186/1471-2229-13-170)
Supplement: Additional file 4 — Summary of comparisons between genes found to be regulated by drought in the present study and the literature, considering directions of expression changes. Genes with >2.5× difference in average signal intensity between Col‒0 at stage 0 vs stage 2 were compared. Duplicate AGI codes were removed. [file 1471-2229-13-170-S4.xlsx]

## Sheet: Sheet1
Additional File 4 - Summary of comparisons between genes found to be regulated by drought in the present study and the literature, considering directions of expression changes. Genes with >2.5x difference in average signal intensity between Col‐0 at stage 0 vs stage 2 were compared. Duplicate AGI codes were removed.
			VALUES		PERCENTAGE
	Direction	total	Up Stage 2	Down Stage 2	Up Stage 2	Down Stage 2
Col-0 Stage 2/Col-0 Stage 0 (>2.5x; this study)		6210	2826	3384	0.4554	0.5449
Harb et al. 2010 Progressive Drought	up	3625	1339	30	0.978086	0.0219138
	down	4023	12	1608	0.00740741	0.992593
Huang et al. 2008 Drought	up	1005	458	22	0.954167	0.0458333
	down	964	8	489	0.0160966	0.983903
Wilkins et al. 2010 Core Drought	up	414	164	36	0.82	0.18
	down	345	34	183	0.156682	0.843318
